# Supplementary material for: Ratiometric quorum sensing governs the trade-off between bacterial vertical and horizontal antibiotic resistance propagation
Source: PLoS Biol. 2020 Aug 14;18(8):e3000814. doi: 10.1371/journal.pbio.3000814 (PMC7449403; doi:10.1371/journal.pbio.3000814)
Supplement: S1 Data — (CSV) [file pbio.3000814.s009.csv]

Replica Name	Gate name (Figure S1)	Response (AU) [Mean gate intensity]	Total density (OD600)	R:D ratio
X	R1	1.94	0.63	0.39
X	R1	4.16	0.66	1.16
X	R1	5.93	0.67	1.75
X	R1	15.79	0.68	2.71
X	R1	17.64	0.69	4.65
X	R1	24.39	0.7	10.47
Y	R1	2.11	0.65	0.37
Y	R1	7.02	0.67	1.67
Y	R1	12.57	0.68	2.6
Y	R1	17.44	0.69	4.47
Y	R1	21.84	0.69	10.05
Z	R1	2.31	0.56	0.5
Z	R1	14.38	0.65	2.24
Z	R1	18.05	0.67	3.49
Z	R1	23.9	0.69	5.98
Z	R1	20.66	0.72	13.45
1	R1	6.86	0.16	1.6
1	R1	19.03	0.26	3.2
1	R1	25.81	0.36	4.8
1	R1	27.12	0.46	6.4
1	R1	30.26	0.56	8
1	R1	31.13	0.82	12.18
1	R1	3.09	0.29	0.53
1	R1	4.96	0.39	1.07
1	R1	8.22	0.49	1.6
1	R1	12.51	0.59	2.13
1	R1	23.85	0.69	2.67
1	R1	24.93	0.95	4.06
1	R1	2.75	0.66	0.18
1	R1	3.1	0.76	0.36
1	R1	3.22	0.86	0.53
1	R1	4.06	0.96	0.71
1	R1	6.55	1.06	0.89
1	R1	7.46	1.32	1.35
2	R1	4.89	0.17	1.53
2	R1	9.21	0.27	3.05
2	R1	14.4	0.37	4.58
2	R1	17.42	0.47	6.1
2	R1	19.5	0.57	7.63
2	R1	15.08	0.83	11.61
2	R1	2.52	0.3	0.51
2	R1	4.68	0.4	1.02
2	R1	4.72	0.5	1.53
2	R1	5.54	0.6	2.03
2	R1	7.15	0.7	2.54
2	R1	13.28	0.96	3.87
2	R1	2.02	0.69	0.17
2	R1	1.99	0.79	0.34
2	R1	2.06	0.89	0.51
2	R1	2	0.99	0.68
2	R1	2.11	1.09	0.85
2	R1	2.01	1.35	1.29
3	R1	4.29	0.17	1.35
3	R1	14.75	0.27	2.71
3	R1	18.73	0.37	4.06
3	R1	20.26	0.47	5.41
3	R1	18.87	0.57	6.77
3	R1	11.74	0.84	10.3
3	R1	2.85	0.32	0.45
3	R1	4.77	0.42	0.9
3	R1	6.97	0.52	1.35
3	R1	8.99	0.62	1.8
3	R1	12.08	0.72	2.26
3	R1	6.48	0.98	3.43
3	R1	2.1	0.76	0.15
3	R1	2.07	0.86	0.3
3	R1	2.24	0.97	0.45
3	R1	2.26	1.06	0.6
3	R1	3.11	1.17	0.75
4	R1	14.85	0.16	1.54
4	R1	16.66	0.26	3.08
4	R1	23.22	0.36	4.62
4	R1	24.84	0.46	6.15
4	R1	22.46	0.56	7.69
4	R1	18.62	0.83	11.71
4	R1	4.14	0.3	0.51
4	R1	6.84	0.4	1.03
4	R1	9.03	0.5	1.54
4	R1	10.91	0.6	2.05
4	R1	12.56	0.7	2.56
4	R1	17.54	0.96	3.9
4	R1	2.53	0.68	0.17
4	R1	2.91	0.78	0.34
4	R1	3.38	0.88	0.51
4	R1	3.5	0.98	0.68
4	R1	3.76	1.08	0.85
4	R1	4.66	1.35	1.3
