# Supplementary material for: Ratiometric quorum sensing governs the trade-off between bacterial vertical and horizontal antibiotic resistance propagation
Source: PLoS Biol. 2020 Aug 14;18(8):e3000814. doi: 10.1371/journal.pbio.3000814 (PMC7449403; doi:10.1371/journal.pbio.3000814)
Supplement: S2 Data — (CSV) [file pbio.3000814.s010.csv]

Replica Name	Percentage of events in Gate R1 (Fig S1)	Percentage of events in Gate R2 (Fig S1)	Percentage of events in Gate R3 (Fig S1)	log(R:D ratio)	Stimulated donor fraction
X	1.52	0	98.11	-Inf	0.02
X	7.73	1.1	90.36	-0.41	0.12
X	33.58	2.95	62.46	0.07	0.78
X	38.81	2.25	58.3	0.24	1.11
X	22.95	6.09	69.13	0.43	1.03
X	1.79	2.46	94.76	0.67	0.24
Y	1.03	0	98.69	-Inf	0.01
Y	1.92	0	97.73	-0.43	0.03
Y	1.83	0	97.83	0.05	0.04
Y	38.53	3.54	56.9	0.22	1.1
Y	22.41	9.37	66.55	0.42	1.06
Y	1.72	2.44	94.84	0.65	0.22
Z	1.19	0	98.52	-Inf	0.01
Z	1.43	0	98.4	-0.3	0.02
Z	1.04	0.4	98.35	0.17	0.04
Z	28.55	4.98	65.58	0.35	1.04
Z	25.11	6.19	67.54	0.54	1.34
Z	3.08	2.15	94.26	0.78	0.36
1	26.93	1.04	71.6	0.2	0.72
1	49.14	5.76	44.47	0.51	2.19
1	39.98	7.82	51.33	0.68	2.59
1	28.63	7.2	63.4	0.81	2.49
1	12.55	7.34	79.22	0.9	1.68
1	4.9	0.54	94.37	-0.27	0.08
1	16.97	2.13	80.3	0.03	0.39
1	30.47	3.68	64.34	0.2	0.87
1	41.22	5.72	51.99	0.33	1.41
1	29.71	9.25	59.72	0.43	1.32
1	23.35	8.89	67.12	0.61	1.51
1	1.82	0	97.72	-0.75	0.02
1	3.57	0	95.67	-0.45	0.05
1	6.31	0	92.61	-0.27	0.1
1	9.51	1.97	88.43	-0.15	0.19
1	31.38	5.12	62.76	-0.05	0.66
1	35.96	7.09	57.17	0.13	0.94
2	13.5	1.22	84.39	0.18	0.37
2	31.12	2.15	66	0.48	1.33
2	41.33	3.74	53.37	0.66	2.46
2	41.92	4.27	53.11	0.79	3.17
2	36.46	3.43	58.87	0.88	3.37
2	2.12	0	97.43	-0.29	0.03
2	12.88	2.14	84.82	0.01	0.3
2	14.08	1.82	83.33	0.18	0.4
2	19.01	2.29	77.94	0.31	0.64
2	27.49	4.19	67.42	0.41	1.09
2	25.08	8.98	65.83	0.59	1.52
2	0.91	0	98.37	-0.77	0.01
2	1.65	0	97.42	-0.47	0.02
2	2.25	0	96.87	-0.29	0.03
2	2.52	0	96.19	-0.17	0.04
2	3.51	1.18	94.77	-0.07	0.09
2	15.67	4.82	78.11	0.11	0.45
3	11.67	3	84.45	0.13	0.34
3	27.24	4.13	67.03	0.43	1.13
3	16.79	6.08	76.32	0.61	1.1
3	9.04	5.26	85.1	0.73	0.88
3	5.97	4.45	88.93	0.83	0.78
3	4.6	1.49	93.53	-0.35	0.09
3	16.03	4.16	79.1	-0.04	0.37
3	27.54	5.17	66.77	0.13	0.74
3	32.05	6.43	60.71	0.26	1.02
3	33.23	5.2	60.83	0.35	1.2
3	7.46	6.42	85.92	0.54	0.58
3	2.33	0	96.9	-0.82	0.03
3	4.58	1.1	93.63	-0.52	0.07
3	6.89	2.91	89.37	-0.35	0.14
3	9.9	3.79	85.08	-0.22	0.21
3	16.69	3.9	77.93	-0.12	0.35
3	3.97	8	86.66	0.06	0.24
4	50	1.09	47.85	0.19	1.3
4	43.16	2.56	53.67	0.49	1.83
4	36.96	1.72	60.8	0.66	2.15
4	27.71	2.29	69.01	0.79	2.12
4	17.71	2.02	79.53	0.89	1.69
4	6.48	0	93.04	-0.29	0.1
4	27.58	1.88	69.54	0.01	0.59
4	40.62	2.72	55.97	0.19	1.08
4	45.45	1.98	51.12	0.31	1.44
4	46.83	3.68	48.65	0.41	1.75
4	26.93	1.71	70.09	0.59	1.4
4	4.99	0	93.83	-0.77	0.06
4	8.86	0.98	89.73	-0.47	0.13
4	12.31	1.92	85.28	-0.29	0.21
4	15.96	1.86	81.7	-0.17	0.3
4	19.63	1.95	77.75	-0.07	0.4
4	40.58	4.94	53.75	0.11	1.01
