# Supplementary material for: Ratiometric quorum sensing governs the trade-off between bacterial vertical and horizontal antibiotic resistance propagation
Source: PLoS Biol. 2020 Aug 14;18(8):e3000814. doi: 10.1371/journal.pbio.3000814 (PMC7449403; doi:10.1371/journal.pbio.3000814)
Supplement: S3 Data — (CSV) [file pbio.3000814.s011.csv]

Time (h)	Total colony counts without antibiotics	GFP colony counts without antibiotics	Total colony counts with tetracyclin	GFP colony counts with tetracyclin	Total density (OD600)	Selected Dilution factor for counting	Sample volume	Transconjugants/Donors	R:D ratio
2	477	68	418	4	0.5	1e-05	50	0.00966183574879227	0.179591836734694
2	441	283	314	71	0.5	1e-05	50	0.292181069958848	1.35031847133758
2	465	427	195	47	0.5	1e-05	50	0.317567567567568	1.98484848484848
2	611	692	166	77	0.5	1e-05	50	0.865168539325843	5.38983050847458
2	170	22	152	0	0.1	1e-05	50	0	0.109375
2	217	108	157	12	0.1	1e-05	50	0.0827586206896552	0.415094339622642
2	412	186	180	55	0.1	1e-05	50	0.44	1.48275862068966
2	304	273	95	31	0.1	1e-05	50	0.484375	2.04545454545455
3	600	62	397	1	0.5	1e-05	50	0.00252525252525253	0.179591836734694
3	504	277	295	26	0.5	1e-05	50	0.0966542750929368	0.715555555555556
3	435	285	295	72	0.5	1e-05	50	0.322869955156951	1.35031847133758
3	680	522	346	86	0.5	1e-05	50	0.330769230769231	1.98484848484848
3	528	532	138	94	0.5	1e-05	50	2.13636363636364	5.38983050847458
3	349	47	301	1	0.1	1e-05	50	0.00333333333333333	0.109375
3	312	132	226	10	0.1	1e-05	50	0.0462962962962963	0.415094339622642
3	267	184	156	30	0.1	1e-05	50	0.238095238095238	1.48275862068966
3	237	197	118	37	0.1	1e-05	50	0.45679012345679	2.04545454545455
3	342	329	73	30	0.1	1e-05	50	0.697674418604651	5.81818181818182
