# Supplementary material for: Ratiometric quorum sensing governs the trade-off between bacterial vertical and horizontal antibiotic resistance propagation
Source: PLoS Biol. 2020 Aug 14;18(8):e3000814. doi: 10.1371/journal.pbio.3000814 (PMC7449403; doi:10.1371/journal.pbio.3000814)
Supplement: S5 Data — (CSV) [file pbio.3000814.s013.csv]

d	r	K	Strategy	p	f	fdon
0.0121074544254523	0.609534618678669	1	Ratio-sensing	0.621642073104121	0.980523431490094	0.0194765685099058
0.0121074535352423	0.609534619910728	1	Constitutive activation	0.621642073445971	0.980523432932835	0.0194765670671655
-6.71767208086751e-13	0.626168224299065	1	Recipients-density-sensing	0.626168224298394	1.00000000000107	-1.07282225769193e-12
-8.31296601129575e-13	0.626168224299065	1	Population-size-sensing	0.626168224298234	1.00000000000133	-1.32759307941765e-12
0.0121074516837982	0.609534622473069	1	Ratio-sensing	0.621642074156867	0.98052343593342	0.0194765640665806
0.0121074534446205	0.609534620036122	1	Constitutive activation	0.621642073480743	0.980523433079702	0.019476566920298
-8.14369793303291e-13	0.626168224299065	1	Recipients-density-sensing	0.626168224298251	1.0000000000013	-1.30056071468008e-12
-1.1036724883815e-12	0.626168224299065	1	Population-size-sensing	0.626168224297962	1.00000000000176	-1.76258143667207e-12
0.012107453872709	0.60953461944337	1	Ratio-sensing	0.621642073316079	0.980523432385901	0.0194765676140985
0.0121074513148291	0.609534622983711	1	Constitutive activation	0.62164207429854	0.980523436531398	0.0194765634686023
-1.45443155153008e-11	0.626168224299065	1	Recipients-density-sensing	0.626168224284521	1.00000000002323	-2.32274889578109e-11
-6.78194973050058e-13	0.626168224299065	1	Population-size-sensing	0.626168224298387	1.00000000000108	-1.08308749427515e-12
0.0121074541145602	0.609534619108839	1	Ratio-sensing	0.621642073223399	0.980523431993945	0.0194765680060545
0.0121074538491114	0.609534619476321	1	Constitutive activation	0.621642073325432	0.980523432424155	0.0194765675758453
-7.66417225764002e-13	0.626168224299065	1	Recipients-density-sensing	0.626168224298299	1.00000000000122	-1.22397974860968e-12
-6.79703493041748e-13	0.626168224299065	1	Population-size-sensing	0.626168224298386	1.00000000000109	-1.0854966232171e-12
0.0121074541207946	0.609534619100309	1	Ratio-sensing	0.621642073221104	0.980523431983845	0.0194765680161553
0.0121074564875468	0.609534615824766	1	Constitutive activation	0.621642072312313	0.980523428148113	0.0194765718518871
-8.28797071333623e-13	0.626168224299065	1	Recipients-density-sensing	0.626168224298237	1.00000000000132	-1.32360129302709e-12
-1.23189547293176e-12	0.626168224299065	1	Population-size-sensing	0.626168224297833	1.00000000000197	-1.96735545677549e-12
0.0121074548499635	0.609534618091152	1	Ratio-sensing	0.621642072941116	0.9805234308021	0.0194765691978998
0.012107453679214	0.609534619711449	1	Constitutive activation	0.621642073390663	0.980523432699503	0.0194765673004973
-3.85208325668368e-12	0.626168224299065	1	Recipients-density-sensing	0.626168224295213	1.00000000000615	-6.15183445474163e-12
-2.20555722470334e-12	0.626168224299065	1	Population-size-sensing	0.62616822429686	1.00000000000352	-3.52230780662819e-12
0.0121074543007861	0.609534618851204	1	Ratio-sensing	0.62164207315199	0.980523431692137	0.0194765683078626
0.0121074537626433	0.609534619596014	1	Constitutive activation	0.621642073358657	0.980523432564292	0.0194765674357082
-2.47782451453567e-12	0.626168224299062	1	Recipients-density-sensing	0.626168224296584	1.00000000000396	-3.95712273218458e-12
-4.73864740094318e-13	0.626168224299065	1	Population-size-sensing	0.626168224298592	1.00000000000076	-7.5676906253926e-13
0.012107451656766	0.60953462251048	1	Ratio-sensing	0.621642074167246	0.98052343597723	0.0194765640227701
0.0121074539981364	0.609534619269869	1	Constitutive activation	0.621642073268005	0.980523432182627	0.0194765678173726
-1.94266049551136e-12	0.626168224299065	1	Recipients-density-sensing	0.626168224297123	1.0000000000031	-3.10245780627404e-12
-1.47589624941726e-12	0.626168224299065	1	Population-size-sensing	0.626168224297589	1.00000000000236	-2.35702833862716e-12
0.0121074547583476	0.609534618217922	1	Ratio-sensing	0.62164207297627	0.980523430950579	0.0194765690494211
0.0121074534168076	0.609534620074613	1	Constitutive activation	0.62164207349142	0.980523433124778	0.0194765668752224
-5.49107550353047e-13	0.626168224299065	1	Recipients-density-sensing	0.626168224298516	1.00000000000088	-8.76932953549665e-13
-2.6753043389802e-12	0.626168224299062	1	Population-size-sensing	0.626168224296386	1.00000000000427	-4.27250095928516e-12
0.0121074478798265	0.609534627737924	1	Ratio-sensing	0.621642075617751	0.980523442098422	0.0194765579015783
0.0121074536874279	0.609534619700079	1	Constitutive activation	0.621642073387507	0.980523432686191	0.0194765673138095
-6.65487844290291e-13	0.626168224299065	1	Recipients-density-sensing	0.6261682242984	1.00000000000106	-1.06279401998712e-12
-3.50140361745008e-12	0.626168224299062	1	Population-size-sensing	0.626168224295561	1.00000000000559	-5.59179383685456e-12
0.0712682065962155	0.586710733008642	1.09749876549306	Ratio-sensing	0.657978939604857	0.891686188863408	0.108313811136592
0.0712682065982778	0.586710733005574	1.09749876549306	Constitutive activation	0.657978939603851	0.891686188860108	0.108313811139892
-2.71732531880502e-12	0.687218853159203	1.09749876549306	Recipients-density-sensing	0.687218853156486	1.00000000000395	-3.95409018004088e-12
-2.48429074966118e-12	0.687218853159203	1.09749876549306	Population-size-sensing	0.687218853156719	1.00000000000362	-3.61499213569253e-12
0.0712682065965679	0.586710733008117	1.09749876549306	Ratio-sensing	0.657978939604685	0.891686188862844	0.108313811137156
0.0712682066441064	0.586710732941007	1.09749876549306	Constitutive activation	0.657978939585114	0.891686188787373	0.108313811212627
-4.10376771258719e-12	0.687218853159198	1.09749876549306	Recipients-density-sensing	0.687218853155094	1.00000000000597	-5.97155868723095e-12
-8.41411520658512e-12	0.687218853159203	1.09749876549306	Population-size-sensing	0.687218853150789	1.00000000001224	-1.22437199852823e-11
0.0712682065979056	0.58671073300613	1.09749876549306	Ratio-sensing	0.657978939604035	0.891686188860704	0.108313811139296
0.0712682065940676	0.58671073301185	1.09749876549306	Constitutive activation	0.657978939605917	0.891686188866847	0.108313811133153
-7.44459041165871e-13	0.687218853159203	1.09749876549306	Recipients-density-sensing	0.687218853158459	1.00000000000108	-1.08329251699708e-12
-7.17475237717079e-12	0.687218853159203	1.09749876549306	Population-size-sensing	0.687218853152029	1.00000000001044	-1.04402729119883e-11
0.0712682065971954	0.586710733007185	1.09749876549306	Ratio-sensing	0.65797893960438	0.89168618886184	0.10831381113816
0.0712682065952137	0.586710733010179	1.09749876549306	Constitutive activation	0.657978939605393	0.891686188865019	0.108313811134981
-2.35322104715558e-12	0.687218853159203	1.09749876549306	Recipients-density-sensing	0.68721885315685	1.00000000000342	-3.42426730050504e-12
-6.81738744689985e-13	0.687218853159203	1.09749876549306	Population-size-sensing	0.687218853158521	1.00000000000099	-9.92025672108166e-13
0.0712682065983971	0.586710733005426	1.09749876549306	Ratio-sensing	0.657978939603823	0.891686188859922	0.108313811140078
0.0712682065988682	0.586710733004698	1.09749876549306	Constitutive activation	0.657978939603567	0.891686188859164	0.108313811140836
-2.6311255089372e-12	0.6872188531592	1.09749876549306	Recipients-density-sensing	0.687218853156569	1.00000000000383	-3.82865734380216e-12
-3.17399388748807e-12	0.687218853159199	1.09749876549306	Population-size-sensing	0.687218853156025	1.00000000000462	-4.61860711898638e-12
0.0712682065968293	0.586710733007729	1.09749876549306	Ratio-sensing	0.657978939604559	0.891686188862426	0.108313811137574
0.0712682065965097	0.586710733008204	1.09749876549306	Constitutive activation	0.657978939604714	0.891686188862937	0.108313811137063
-1.27338320341984e-12	0.687218853159202	1.09749876549306	Recipients-density-sensing	0.687218853157929	1.00000000000185	-1.85295149801021e-12
-1.08316591276433e-12	0.687218853159203	1.09749876549306	Population-size-sensing	0.68721885315812	1.00000000000158	-1.57615861058909e-12
0.0712682065982656	0.586710733005622	1.09749876549306	Ratio-sensing	0.657978939603888	0.891686188860133	0.108313811139867
0.0712682065971069	0.586710733007317	1.09749876549306	Constitutive activation	0.657978939604424	0.891686188861982	0.108313811138018
-1.63732256511401e-12	0.687218853159202	1.09749876549306	Recipients-density-sensing	0.687218853157564	1.00000000000238	-2.38253441038616e-12
-1.79063975953685e-12	0.687218853159203	1.09749876549306	Population-size-sensing	0.687218853157413	1.00000000000261	-2.60563247255193e-12
0.0712682065982599	0.586710733005631	1.09749876549306	Ratio-sensing	0.657978939603891	0.891686188860142	0.108313811139858
0.0712682065983788	0.586710733005454	1.09749876549306	Constitutive activation	0.657978939603833	0.891686188859952	0.108313811140048
-3.80660444383182e-12	0.687218853159203	1.09749876549306	Recipients-density-sensing	0.687218853155397	1.00000000000554	-5.53914437351889e-12
-1.60053969226206e-12	0.687218853159203	1.09749876549306	Population-size-sensing	0.687218853157603	1.00000000000233	-2.32901016162169e-12
0.0712682066207372	0.586710732973915	1.09749876549306	Ratio-sensing	0.657978939594652	0.89168618882446	0.10831381117554
0.0712682065607193	0.586710733061407	1.09749876549306	Constitutive activation	0.657978939622127	0.891686188920198	0.108313811079802
-1.87534759674749e-12	0.687218853159203	1.09749876549306	Recipients-density-sensing	0.687218853157328	1.00000000000273	-2.72889427892072e-12
-1.6236448105805e-12	0.687218853159203	1.09749876549306	Population-size-sensing	0.68721885315758	1.00000000000236	-2.36263135552859e-12
0.0712682065995591	0.586710733003476	1.09749876549306	Ratio-sensing	0.657978939603035	0.891686188858027	0.108313811141973
0.0712682065997297	0.586710733003418	1.09749876549306	Constitutive activation	0.657978939603147	0.891686188857786	0.108313811142214
-1.37518507199176e-12	0.687218853159203	1.09749876549306	Recipients-density-sensing	0.687218853157828	1.000000000002	-2.00108752207927e-12
-7.85283860691605e-12	0.687218853159203	1.09749876549306	Population-size-sensing	0.68721885315135	1.00000000001143	-1.14269836616176e-11
0.131533964633781	0.563460541484309	1.20450354025878	Ratio-sensing	0.694994506118089	0.810741000862773	0.189258999137227
0.13153396463376	0.563460541484274	1.20450354025878	Constitutive activation	0.694994506118034	0.810741000862788	0.189258999137212
-1.26364613653149e-11	0.754221842965779	1.20450354025878	Recipients-density-sensing	0.754221842953143	1.00000000001675	-1.67543031050878e-11
-1.76017667868042e-12	0.754221842965777	1.20450354025878	Population-size-sensing	0.754221842964017	1.00000000000233	-2.33376518474074e-12
0.131533964625859	0.563460541496325	1.20450354025878	Ratio-sensing	0.694994506122184	0.810741000875286	0.189258999124714
0.131533964626941	0.563460541494568	1.20450354025878	Constitutive activation	0.69499450612151	0.810741000873546	0.189258999126454
-4.03721772410606e-12	0.754221842965775	1.20450354025878	Recipients-density-sensing	0.754221842961737	1.00000000000535	-5.35282524867272e-12
-9.93294462780149e-13	0.75422184296578	1.20450354025878	Population-size-sensing	0.754221842964786	1.00000000000132	-1.31697917800363e-12
0.13153396467518	0.563460541425677	1.20450354025878	Ratio-sensing	0.694994506100858	0.810741000798513	0.189258999201487
0.131533964624855	0.56346054149796	1.20450354025878	Constitutive activation	0.694994506122815	0.810741000876902	0.189258999123097
-3.27517764563304e-12	0.75422184296578	1.20450354025878	Recipients-density-sensing	0.754221842962504	1.00000000000434	-4.3424592859423e-12
-4.15934386580684e-12	0.754221842965775	1.20450354025878	Population-size-sensing	0.754221842961615	1.00000000000551	-5.51474861756094e-12
0.131533964624904	0.56346054149788	1.20450354025878	Ratio-sensing	0.694994506122784	0.810741000876824	0.189258999123176
0.131533964675206	0.563460541425644	1.20450354025878	Constitutive activation	0.69499450610085	0.810741000798474	0.189258999201526
-1.91559091693865e-12	0.754221842965777	1.20450354025878	Recipients-density-sensing	0.754221842963862	1.00000000000254	-2.53982423713819e-12
-9.87556628973205e-13	0.754221842965779	1.20450354025878	Population-size-sensing	0.754221842964792	1.00000000000131	-1.30937155716837e-12
0.131533964624864	0.563460541497946	1.20450354025878	Ratio-sensing	0.69499450612281	0.810741000876889	0.189258999123111
0.131533964627146	0.563460541494234	1.20450354025878	Constitutive activation	0.69499450612138	0.810741000873216	0.189258999126784
-4.34971265637054e-12	0.754221842965774	1.20450354025878	Recipients-density-sensing	0.754221842961424	1.00000000000577	-5.76715285689891e-12
-1.27769273522567e-12	0.75422184296578	1.20450354025878	Population-size-sensing	0.754221842964502	1.00000000000169	-1.69405427215372e-12
0.131533964654866	0.563460541454763	1.20450354025878	Ratio-sensing	0.694994506109629	0.81074100083013	0.18925899916987
0.131533964627686	0.56346054149357	1.20450354025878	Constitutive activation	0.694994506121255	0.810741000872405	0.189258999127595
-6.80194092425724e-13	0.75422184296578	1.20450354025878	Recipients-density-sensing	0.754221842965099	1.0000000000009	-9.01848837673081e-13
-8.79318342573945e-13	0.75422184296578	1.20450354025878	Population-size-sensing	0.7542218429649	1.00000000000117	-1.16586167687385e-12
0.131533964633813	0.563460541484262	1.20450354025878	Ratio-sensing	0.694994506118074	0.810741000862723	0.189258999137277
0.131533964627136	0.56346054149425	1.20450354025878	Constitutive activation	0.694994506121385	0.810741000873232	0.189258999126768
-8.2140901067753e-13	0.75422184296578	1.20450354025878	Recipients-density-sensing	0.754221842964958	1.00000000000109	-1.08908143981676e-12
-1.97946628885974e-12	0.754221842965777	1.20450354025878	Population-size-sensing	0.754221842963798	1.00000000000262	-2.62451466677391e-12
0.131533964653567	0.563460541450924	1.20450354025878	Ratio-sensing	0.694994506104491	0.810741000830601	0.1892589991694
0.131533964624982	0.563460541497753	1.20450354025878	Constitutive activation	0.694994506122735	0.810741000876699	0.189258999123301
-5.26255925816608e-13	0.754221842965779	1.20450354025878	Recipients-density-sensing	0.754221842965253	1.0000000000007	-6.97746864168786e-13
-2.77196212929336e-12	0.754221842965779	1.20450354025878	Population-size-sensing	0.754221842963007	1.00000000000368	-3.67526100597078e-12
0.131533964626612	0.5634605414951	1.20450354025878	Ratio-sensing	0.694994506121712	0.810741000874074	0.189258999125926
0.131533964634435	0.563460541483283	1.20450354025878	Constitutive activation	0.694994506117718	0.81074100086173	0.18925899913827
-1.91771454307581e-12	0.754221842965779	1.20450354025878	Recipients-density-sensing	0.754221842963862	1.00000000000254	-2.54263988900106e-12
-2.07174305009303e-12	0.754221842965779	1.20450354025878	Population-size-sensing	0.754221842963708	1.00000000000275	-2.74686164212924e-12
0.131533964625541	0.563460541496893	1.20450354025878	Ratio-sensing	0.694994506122434	0.810741000875813	0.189258999124187
0.131533964626571	0.56346054149515	1.20450354025878	Constitutive activation	0.694994506121721	0.810741000874136	0.189258999125864
-1.2457633570609e-12	0.754221842965777	1.20450354025878	Recipients-density-sensing	0.754221842964532	1.00000000000165	-1.65172007239187e-12
-1.86695164432099e-12	0.75422184296578	1.20450354025878	Population-size-sensing	0.754221842963913	1.00000000000248	-2.47533489216424e-12
0.192668722608001	0.539875094678685	1.32194114846603	Ratio-sensing	0.732543817286686	0.736986760298328	0.263013239701672
0.192668722607473	0.5398750946797	1.32194114846603	Constitutive activation	0.732543817287173	0.736986760299223	0.263013239700777
-2.87351608278877e-12	0.827757541562841	1.32194114846603	Recipients-density-sensing	0.827757541559967	1.00000000000347	-3.4714465752537e-12
-3.21218304329395e-12	0.827757541562837	1.32194114846603	Population-size-sensing	0.827757541559624	1.00000000000388	-3.88058444897004e-12
0.1926687226072	0.539875094680202	1.32194114846603	Ratio-sensing	0.732543817287401	0.736986760299679	0.263013239700321
0.192668722607326	0.539875094679962	1.32194114846603	Constitutive activation	0.732543817287288	0.736986760299465	0.263013239700535
-5.11200920618325e-13	0.827757541562841	1.32194114846603	Recipients-density-sensing	0.827757541562329	1.00000000000062	-6.17573256600565e-13
-4.0049736036823e-12	0.827757541562831	1.32194114846603	Population-size-sensing	0.827757541558826	1.00000000000484	-4.83834142560654e-12
0.192668722607591	0.539875094679496	1.32194114846603	Ratio-sensing	0.732543817287086	0.736986760299032	0.263013239700968
0.19266872260737	0.53987509467988	1.32194114846603	Constitutive activation	0.73254381728725	0.736986760299392	0.263013239700608
-2.67722594359432e-12	0.827757541562841	1.32194114846603	Recipients-density-sensing	0.827757541560163	1.00000000000323	-3.23431175093647e-12
-4.08686972280732e-13	0.827757541562841	1.32194114846603	Population-size-sensing	0.827757541562432	1.00000000000049	-4.93727875326048e-13
0.192668722607633	0.539875094679417	1.32194114846603	Ratio-sensing	0.732543817287051	0.736986760298961	0.263013239701039
0.192668722609517	0.539875094675815	1.32194114846603	Constitutive activation	0.732543817285331	0.736986760295773	0.263013239704227
-1.34676424236741e-12	0.827757541562841	1.32194114846603	Recipients-density-sensing	0.827757541561494	1.00000000000163	-1.62700328870076e-12
-7.5134920544862e-12	0.82775754156284	1.32194114846603	Population-size-sensing	0.827757541555327	1.00000000000908	-9.07692370928885e-12
0.192668722607603	0.539875094679474	1.32194114846603	Ratio-sensing	0.732543817287076	0.736986760299012	0.263013239700988
0.192668722607543	0.53987509467958	1.32194114846603	Constitutive activation	0.732543817287124	0.73698676029911	0.26301323970089
-1.02768271499627e-12	0.827757541562841	1.32194114846603	Recipients-density-sensing	0.827757541561813	1.00000000000124	-1.24152624820215e-12
-4.36378038617806e-12	0.827757541562841	1.32194114846603	Population-size-sensing	0.827757541558477	1.00000000000527	-5.27180988041748e-12
0.192668722604972	0.539875094683411	1.32194114846603	Ratio-sensing	0.732543817288382	0.736986760303073	0.263013239696928
0.192668722607359	0.539875094679901	1.32194114846603	Constitutive activation	0.73254381728726	0.73698676029941	0.26301323970059
-9.46912451774325e-13	0.827757541562841	1.32194114846603	Recipients-density-sensing	0.827757541561894	1.00000000000114	-1.14394904815678e-12
-2.71218094125063e-12	0.827757541562837	1.32194114846603	Population-size-sensing	0.827757541560125	1.00000000000328	-3.27654029722136e-12
0.192668722607351	0.539875094679917	1.32194114846603	Ratio-sensing	0.732543817287267	0.736986760299425	0.263013239700575
0.19266872260729	0.539875094680031	1.32194114846603	Constitutive activation	0.732543817287321	0.736986760299526	0.263013239700474
-2.44691868070698e-12	0.827757541562841	1.32194114846603	Recipients-density-sensing	0.827757541560394	1.00000000000296	-2.95608141013651e-12
-9.8603617960939e-13	0.827757541562841	1.32194114846603	Population-size-sensing	0.827757541561855	1.00000000000119	-1.19121376743833e-12
0.192668722607387	0.539875094679847	1.32194114846603	Ratio-sensing	0.732543817287234	0.736986760299363	0.263013239700637
0.192668722612987	0.539875094670674	1.32194114846603	Constitutive activation	0.732543817283661	0.736986760290435	0.263013239709565
-2.78288982364404e-12	0.827757541562837	1.32194114846603	Recipients-density-sensing	0.827757541560054	1.00000000000336	-3.36196251187177e-12
-2.03799539607427e-12	0.827757541562841	1.32194114846603	Population-size-sensing	0.827757541560803	1.00000000000246	-2.46206804981984e-12
0.192668722607528	0.539875094679608	1.32194114846603	Ratio-sensing	0.732543817287135	0.736986760299136	0.263013239700864
0.192668722609191	0.539875094676795	1.32194114846603	Constitutive activation	0.732543817285986	0.736986760296453	0.263013239703547
-9.86583992912525e-13	0.827757541562841	1.32194114846603	Recipients-density-sensing	0.827757541561854	1.00000000000119	-1.19187557150007e-12
-8.52950200223652e-13	0.827757541562841	1.32194114846603	Population-size-sensing	0.827757541561988	1.00000000000103	-1.03043482831232e-12
0.192668722516819	0.539875094824636	1.32194114846603	Ratio-sensing	0.732543817341455	0.736986760442466	0.263013239557534
0.192668722607546	0.539875094679575	1.32194114846603	Constitutive activation	0.732543817287121	0.736986760299106	0.263013239700894
-5.36672951035843e-13	0.82775754156284	1.32194114846603	Recipients-density-sensing	0.827757541562304	1.00000000000065	-6.48345589244564e-13
-4.07927732085248e-12	0.827757541562841	1.32194114846603	Population-size-sensing	0.827757541558761	1.00000000000493	-4.92810649984625e-12
0.254422031836775	0.516051014259959	1.45082877849594	Ratio-sensing	0.770473046096734	0.669784643180324	0.330215356819676
0.254422031836996	0.516051014259515	1.45082877849594	Constitutive activation	0.770473046096511	0.669784643179943	0.330215356820057
-9.25816165375783e-13	0.908462879992785	1.45082877849594	Recipients-density-sensing	0.908462879991859	1.00000000000102	-1.01910181006414e-12
-9.12047796971434e-13	0.908462879992785	1.45082877849594	Population-size-sensing	0.908462879991873	1.000000000001	-1.00394613479374e-12
0.254422031836829	0.516051014259824	1.45082877849594	Ratio-sensing	0.770473046096654	0.66978464318022	0.33021535681978
0.254422031836993	0.516051014259521	1.45082877849594	Constitutive activation	0.770473046096515	0.669784643179948	0.330215356820053
-6.54037628224768e-13	0.908462879992785	1.45082877849594	Recipients-density-sensing	0.90846287999213	1.00000000000072	-7.19938747778482e-13
-2.87697887330468e-12	0.908462879992785	1.45082877849594	Population-size-sensing	0.908462879989907	1.00000000000317	-3.16686453202869e-12
0.254422031836572	0.516051014260276	1.45082877849594	Ratio-sensing	0.770473046096848	0.669784643180637	0.330215356819362
0.254422031834492	0.516051014263365	1.45082877849594	Constitutive activation	0.770473046097857	0.669784643183769	0.330215356816231
-8.44402357951227e-12	0.908462879992785	1.45082877849594	Recipients-density-sensing	0.908462879984341	1.00000000000929	-9.29484711544606e-12
-9.88276664064085e-13	0.908462879992785	1.45082877849594	Population-size-sensing	0.908462879991796	1.00000000000109	-1.0878558561171e-12
0.254422031836814	0.516051014259862	1.45082877849594	Ratio-sensing	0.770473046096676	0.669784643180249	0.330215356819751
0.254422031836992	0.516051014259525	1.45082877849594	Constitutive activation	0.770473046096517	0.66978464317995	0.33021535682005
-8.7234391547381e-12	0.908462879992785	1.45082877849594	Recipients-density-sensing	0.908462879984061	1.0000000000096	-9.6024167271327e-12
-2.02567814311524e-12	0.908462879992785	1.45082877849594	Population-size-sensing	0.908462879990759	1.00000000000223	-2.22978636522369e-12
0.25442203183677	0.516051014259972	1.45082877849594	Ratio-sensing	0.770473046096742	0.669784643180334	0.330215356819666
0.254422031836992	0.516051014259525	1.45082877849594	Constitutive activation	0.770473046096517	0.66978464317995	0.33021535682005
-8.74708836954666e-13	0.908462879992785	1.45082877849594	Recipients-density-sensing	0.90846287999191	1.00000000000096	-9.62844884716099e-13
-6.78570786217816e-13	0.908462879992785	1.45082877849594	Population-size-sensing	0.908462879992106	1.00000000000075	-7.46943877578919e-13
0.254422031836675	0.51605101426021	1.45082877849594	Ratio-sensing	0.770473046096885	0.669784643180519	0.330215356819481
0.254422031836992	0.516051014259525	1.45082877849594	Constitutive activation	0.770473046096517	0.669784643179951	0.330215356820049
-3.1359368097178e-12	0.908462879992785	1.45082877849594	Recipients-density-sensing	0.908462879989649	1.00000000000345	-3.45191518419942e-12
-1.4413875726834e-12	0.908462879992785	1.45082877849594	Population-size-sensing	0.908462879991343	1.00000000000159	-1.58662241950616e-12
0.254422031836772	0.516051014259966	1.45082877849594	Ratio-sensing	0.770473046096739	0.66978464318033	0.33021535681967
0.254422031836992	0.516051014259525	1.45082877849594	Constitutive activation	0.770473046096517	0.66978464317995	0.33021535682005
-9.12865664351493e-12	0.908462879992785	1.45082877849594	Recipients-density-sensing	0.908462879983656	1.00000000001005	-1.00484641086042e-11
-1.34362087230065e-12	0.908462879992785	1.45082877849594	Population-size-sensing	0.908462879991441	1.00000000000148	-1.47900470332184e-12
0.254422031836781	0.516051014259945	1.45082877849594	Ratio-sensing	0.770473046096726	0.669784643180314	0.330215356819686
0.254422031836991	0.516051014259526	1.45082877849594	Constitutive activation	0.770473046096517	0.669784643179951	0.330215356820049
-3.24263355071539e-12	0.908462879992785	1.45082877849594	Recipients-density-sensing	0.908462879989542	1.00000000000357	-3.56936273582550e-12
-1.3262262173031e-11	0.908462879992785	1.45082877849594	Population-size-sensing	0.908462879979522	1.0000000000146	-1.45985735524273e-11
0.254422031836781	0.516051014259944	1.45082877849594	Ratio-sensing	0.770473046096725	0.669784643180313	0.330215356819687
0.254422031836992	0.516051014259524	1.45082877849594	Constitutive activation	0.770473046096516	0.66978464317995	0.33021535682005
-4.49211177119921e-12	0.908462879992785	1.45082877849594	Recipients-density-sensing	0.908462879988293	1.00000000000494	-4.94473893226887e-12
-1.80047626208332e-12	0.908462879992785	1.45082877849594	Population-size-sensing	0.908462879990984	1.00000000000198	-1.9818930434463e-12
0.254422031836775	0.516051014259957	1.45082877849594	Ratio-sensing	0.770473046096732	0.669784643180324	0.330215356819676
0.254422031836992	0.516051014259524	1.45082877849594	Constitutive activation	0.770473046096516	0.66978464317995	0.33021535682005
-8.72510665690743e-13	0.908462879992785	1.45082877849594	Recipients-density-sensing	0.908462879991912	1.00000000000096	-9.60425224747225e-13
-8.33759649626234e-13	0.908462879992785	1.45082877849594	Population-size-sensing	0.908462879991951	1.00000000000092	-9.17769639232394e-13
0.316532972277412	0.492088961791591	1.59228279334109	Ratio-sensing	0.808621934069003	0.608552576994034	0.391447423005966
0.316532972312064	0.492088961709879	1.59228279334109	Constitutive activation	0.808621934021943	0.608552576928399	0.391447423071601
-1.14610202010217e-11	0.997036889288347	1.59228279334109	Recipients-density-sensing	0.997036889276886	1.0000000000115	-1.1495081399981e-11
-8.4399266562103e-13	0.997036889288347	1.59228279334109	Population-size-sensing	0.997036889287503	1.00000000000085	-8.46500941629311e-13
0.316532972277412	0.492088961791591	1.59228279334109	Ratio-sensing	0.808621934069002	0.608552576994033	0.391447423005967
0.316532972312063	0.492088961709888	1.59228279334109	Constitutive activation	0.808621934021951	0.608552576928403	0.391447423071596
-1.47412340803866e-12	0.997036889288347	1.59228279334109	Recipients-density-sensing	0.997036889286873	1.00000000000148	-1.47850438020706e-12
-2.87769568276481e-12	0.997036889288347	1.59228279334109	Population-size-sensing	0.99703688928547	1.00000000000289	-2.88624795500507e-12
0.316532972277405	0.492088961791619	1.59228279334109	Ratio-sensing	0.808621934069024	0.608552576994052	0.391447423005948
0.316532972311056	0.492088961720625	1.59228279334109	Constitutive activation	0.808621934031681	0.608552576934359	0.391447423065641
-2.53334617494199e-12	0.997036889288344	1.59228279334109	Recipients-density-sensing	0.997036889285811	1.00000000000254	-2.54087506908261e-12
-2.03515911197578e-12	0.997036889288348	1.59228279334109	Population-size-sensing	0.997036889286312	1.00000000000204	-2.04120743559706e-12
0.316532972277412	0.492088961791591	1.59228279334109	Ratio-sensing	0.808621934069003	0.608552576994034	0.391447423005966
0.316532972312063	0.492088961709888	1.59228279334109	Constitutive activation	0.808621934021951	0.608552576928404	0.391447423071596
-7.62412015029963e-12	0.997036889288347	1.59228279334109	Recipients-density-sensing	0.997036889280723	1.00000000000765	-7.6467784013486e-12
-8.33493652492123e-13	0.997036889288347	1.59228279334109	Population-size-sensing	0.997036889287514	1.00000000000084	-8.35970726306567e-13
0.316532972277412	0.49208896179159	1.59228279334109	Ratio-sensing	0.808621934069002	0.608552576994033	0.391447423005967
0.316532972312063	0.492088961709888	1.59228279334109	Constitutive activation	0.808621934021951	0.608552576928404	0.391447423071596
-1.08761734805861e-12	0.997036889288347	1.59228279334109	Recipients-density-sensing	0.99703688928726	1.00000000000109	-1.09084965636136e-12
-7.354302738816e-13	0.997036889288347	1.59228279334109	Population-size-sensing	0.997036889287612	1.00000000000074	-7.37615911490565e-13
0.316532972277417	0.492088961791565	1.59228279334109	Ratio-sensing	0.808621934068982	0.608552576994017	0.391447423005983
0.316532972312063	0.492088961709888	1.59228279334109	Constitutive activation	0.808621934021951	0.608552576928404	0.391447423071596
-9.0968245971663e-13	0.997036889288347	1.59228279334109	Recipients-density-sensing	0.997036889287438	1.00000000000091	-9.12385960329674e-13
-3.16354450029752e-13	0.997036889288347	1.59228279334109	Population-size-sensing	0.997036889288031	1.00000000000032	-3.17294629144219e-13
0.316532972277412	0.492088961791591	1.59228279334109	Ratio-sensing	0.808621934069002	0.608552576994034	0.391447423005967
0.316532972312063	0.492088961709888	1.59228279334109	Constitutive activation	0.808621934021951	0.608552576928404	0.391447423071596
-8.17629213702071e-13	0.997036889288348	1.59228279334109	Recipients-density-sensing	0.99703688928753	1.00000000000082	-8.20059139723846e-13
-1.91739723472243e-12	0.997036889288347	1.59228279334109	Population-size-sensing	0.99703688928643	1.00000000000192	-1.92309557983827e-12
0.31653297227741	0.492088961791613	1.59228279334109	Ratio-sensing	0.808621934069023	0.608552576994045	0.391447423005955
0.316532972312063	0.492088961709888	1.59228279334109	Constitutive activation	0.808621934021951	0.608552576928404	0.391447423071596
-1.71325611752785e-12	0.997036889288348	1.59228279334109	Recipients-density-sensing	0.997036889286634	1.00000000000172	-1.71834777222101e-12
-1.76616411148158e-12	0.997036889288348	1.59228279334109	Population-size-sensing	0.997036889286581	1.00000000000177	-1.77141300433261e-12
0.316532972277412	0.492088961791591	1.59228279334109	Ratio-sensing	0.808621934069003	0.608552576994034	0.391447423005966
0.316532972312063	0.492088961709888	1.59228279334109	Constitutive activation	0.808621934021951	0.608552576928404	0.391447423071596
-2.71240774418243e-12	0.997036889288344	1.59228279334109	Recipients-density-sensing	0.997036889285631	1.00000000000272	-2.72046879441527e-12
-1.84588106507533e-12	0.997036889288345	1.59228279334109	Population-size-sensing	0.997036889286499	1.00000000000185	-1.85136687008269e-12
0.316532972277412	0.492088961791591	1.59228279334109	Ratio-sensing	0.808621934069002	0.608552576994034	0.391447423005967
0.316532972312063	0.492088961709888	1.59228279334109	Constitutive activation	0.808621934021951	0.608552576928404	0.391447423071596
-1.02785874877969e-12	0.997036889288347	1.59228279334109	Recipients-density-sensing	0.99703688928732	1.00000000000103	-1.03091345949537e-12
-2.71793813630126e-12	0.997036889288344	1.59228279334109	Population-size-sensing	0.997036889285626	1.00000000000273	-2.72601562239955e-12
0.378734495009523	0.468091969675472	1.74752840000768	Ratio-sensing	0.846826464684995	0.552760204358509	0.447239795641491
0.378734497552052	0.468091962065897	1.74752840000768	Constitutive activation	0.846826459617949	0.552760198679998	0.447239801320002
-9.01326869317612e-12	1.094246755145	1.74752840000768	Recipients-density-sensing	1.09424675513598	1.00000000000824	-8.23696177381492e-12
-2.17159691403732e-12	1.094246755145	1.74752840000768	Population-size-sensing	1.09424675514283	1.00000000000198	-1.98455869650157e-12
0.378734495008773	0.468091969681903	1.74752840000768	Ratio-sensing	0.846826464690676	0.552760204362396	0.447239795637604
0.378734497552045	0.46809196206591	1.74752840000768	Constitutive activation	0.846826459617955	0.552760198680009	0.447239801319991
-3.52355376207585e-12	1.094246755145	1.74752840000768	Recipients-density-sensing	1.09424675514147	1.00000000000322	-3.22007238817016e-12
-2.09985928843279e-12	1.094246755145	1.74752840000768	Population-size-sensing	1.0942467551429	1.00000000000192	-1.91899978552696e-12
0.378734495008808	0.468091969681811	1.74752840000768	Ratio-sensing	0.846826464690619	0.552760204362324	0.447239795637676
0.378734497552052	0.468091962065896	1.74752840000768	Constitutive activation	0.846826459617947	0.552760198679998	0.447239801320002
-6.76924905177809e-13	1.094246755145	1.74752840000768	Recipients-density-sensing	1.09424675514432	1.00000000000062	-6.18621807188754e-13
-9.12876731999776e-13	1.094246755145	1.74752840000768	Population-size-sensing	1.09424675514409	1.00000000000083	-8.34251257961987e-13
0.378734495008808	0.468091969681809	1.74752840000768	Ratio-sensing	0.846826464690617	0.552760204362323	0.447239795637677
0.378734497552062	0.468091962065888	1.74752840000768	Constitutive activation	0.84682645961795	0.552760198679987	0.447239801320013
-1.42983301733664e-12	1.094246755145	1.74752840000768	Recipients-density-sensing	1.09424675514357	1.00000000000131	-1.30668243759063e-12
-7.76504841293668e-13	1.094246755145	1.74752840000768	Population-size-sensing	1.09424675514422	1.00000000000071	-7.09624988736041e-13
0.378734495008789	0.468091969681836	1.74752840000768	Ratio-sensing	0.846826464690626	0.55276020436235	0.44723979563765
0.37873449755206	0.46809196206588	1.74752840000768	Constitutive activation	0.84682645961794	0.552760198679984	0.447239801320016
-1.80219741689165e-12	1.094246755145	1.74752840000768	Recipients-density-sensing	1.0942467551432	1.00000000000165	-1.64697533570095e-12
-2.91397469264465e-12	1.094246755145	1.74752840000768	Population-size-sensing	1.09424675514208	1.00000000000266	-2.66299596407419e-12
0.378734495008755	0.468091969681959	1.74752840000768	Ratio-sensing	0.846826464690714	0.552760204362437	0.447239795637563
0.37873449755205	0.46809196206589	1.74752840000768	Constitutive activation	0.84682645961794	0.552760198679996	0.447239801320004
-1.94336530222306e-12	1.094246755145	1.74752840000768	Recipients-density-sensing	1.09424675514305	1.00000000000178	-1.77598452368177e-12
-4.03107981455932e-12	1.094246755145	1.74752840000768	Population-size-sensing	1.09424675514097	1.00000000000368	-3.6838855547166e-12
0.378734495008796	0.468091969681827	1.74752840000768	Ratio-sensing	0.846826464690624	0.552760204362341	0.44723979563766
0.378734497552055	0.46809196206589	1.74752840000768	Constitutive activation	0.846826459617945	0.552760198679992	0.447239801320008
-1.49170427695342e-12	1.094246755145	1.74752840000768	Recipients-density-sensing	1.09424675514351	1.00000000000136	-1.36322476620713e-12
-1.28449863028923e-12	1.094246755145	1.74752840000768	Population-size-sensing	1.09424675514371	1.00000000000117	-1.17386560595332e-12
0.378734495008806	0.468091969681809	1.74752840000768	Ratio-sensing	0.846826464690614	0.552760204362324	0.447239795637676
0.378734497552049	0.468091962065911	1.74752840000768	Constitutive activation	0.84682645961796	0.552760198680008	0.447239801319992
-4.29898715132997e-12	1.094246755145	1.74752840000768	Recipients-density-sensing	1.0942467551407	1.00000000000393	-3.92871820833245e-12
-9.15972246617841e-13	1.094246755145	1.74752840000768	Population-size-sensing	1.09424675514408	1.00000000000084	-8.37080157936802e-13
0.378734495008805	0.468091969681809	1.74752840000768	Ratio-sensing	0.846826464690614	0.552760204362325	0.447239795637675
0.378734497552061	0.468091962065879	1.74752840000768	Constitutive activation	0.84682645961794	0.552760198679983	0.447239801320017
-1.94950581379157e-12	1.094246755145	1.74752840000768	Recipients-density-sensing	1.09424675514305	1.00000000000178	-1.78159615701736e-12
-7.53291153356793e-13	1.094246755145	1.74752840000768	Population-size-sensing	1.09424675514424	1.00000000000069	-6.88410680511904e-13
0.378734495008805	0.468091969681809	1.74752840000768	Ratio-sensing	0.846826464690614	0.552760204362325	0.447239795637675
0.37873449755206	0.46809196206588	1.74752840000768	Constitutive activation	0.846826459617939	0.552760198679984	0.447239801320016
-4.71130371239007e-13	1.094246755145	1.74752840000768	Recipients-density-sensing	1.09424675514453	1.00000000000043	-4.30552221447328e-13
-2.62781730456497e-12	1.094246755145	1.74752840000768	Population-size-sensing	1.09424675514237	1.0000000000024	-2.40148512409623e-12
0.440757903096462	0.444164068556891	1.91791026167249	Ratio-sensing	0.884921971653353	0.501924556949391	0.498075443050609
0.44075800089504	0.444163642271522	1.91791026167249	Constitutive activation	0.884921643166562	0.501924261544952	0.498075738455048
-8.11605416961768e-13	1.20093446291642	1.91791026167249	Recipients-density-sensing	1.20093446291561	1.00000000000068	-6.75811580085201e-13
-2.26621464290992e-12	1.20093446291642	1.91791026167249	Population-size-sensing	1.20093446291415	1.00000000000189	-1.88704272622071e-12
0.44075790309646	0.444164068556926	1.91791026167249	Ratio-sensing	0.884921971653386	0.501924556949412	0.498075443050588
0.440758000895043	0.444163642271495	1.91791026167249	Constitutive activation	0.884921643166538	0.501924261544935	0.498075738455065
-7.02031001860878e-13	1.20093446291642	1.91791026167249	Recipients-density-sensing	1.20093446291572	1.00000000000058	-5.84570618580165e-13
-1.79624144424778e-12	1.20093446291642	1.91791026167249	Population-size-sensing	1.20093446291462	1.0000000000015	-1.495703137612e-12
0.44075790309657	0.444164068556682	1.91791026167249	Ratio-sensing	0.884921971653252	0.501924556949212	0.498075443050788
0.440758000895043	0.444163642271495	1.91791026167249	Constitutive activation	0.884921643166538	0.501924261544935	0.498075738455065
-8.60872912207783e-13	1.20093446291642	1.91791026167249	Recipients-density-sensing	1.20093446291556	1.00000000000072	-7.16835879718038e-13
-1.05257265401334e-12	1.20093446291642	1.91791026167249	Population-size-sensing	1.20093446291537	1.00000000000088	-8.76461361145496e-13
0.440757903096462	0.444164068556892	1.91791026167249	Ratio-sensing	0.884921971653353	0.501924556949392	0.498075443050608
0.440758000895045	0.444163642271517	1.91791026167249	Constitutive activation	0.884921643166562	0.501924261544946	0.498075738455054
-8.32845129778394e-13	1.20093446291642	1.91791026167249	Recipients-density-sensing	1.20093446291559	1.00000000000069	-6.93497568348936e-13
-2.57589051820072e-12	1.20093446291642	1.91791026167249	Population-size-sensing	1.20093446291384	1.00000000000214	-2.14490515323443e-12
0.440757903096463	0.444164068556923	1.91791026167249	Ratio-sensing	0.884921971653386	0.501924556949409	0.498075443050591
0.440758000895042	0.444163642271522	1.91791026167249	Constitutive activation	0.884921643166564	0.501924261544951	0.498075738455049
-5.42253038821795e-13	1.20093446291642	1.91791026167249	Recipients-density-sensing	1.20093446291588	1.00000000000045	-4.51525920494613e-13
-7.84051632519957e-12	1.20093446291642	1.91791026167249	Population-size-sensing	1.20093446290858	1.00000000000653	-6.52867959689524e-12
0.440757903096462	0.444164068556916	1.91791026167249	Ratio-sensing	0.884921971653378	0.501924556949406	0.498075443050594
0.440758000895042	0.444163642271521	1.91791026167249	Constitutive activation	0.884921643166563	0.50192426154495	0.49807573845505
-1.01670312063976e-12	1.20093446291642	1.91791026167249	Recipients-density-sensing	1.2009344629154	1.00000000000085	-8.46593342130928e-13
-9.07899348217087e-13	1.20093446291642	1.91791026167249	Population-size-sensing	1.20093446291551	1.00000000000076	-7.55994083151697e-13
0.440757903096462	0.444164068556891	1.91791026167249	Ratio-sensing	0.884921971653353	0.501924556949392	0.498075443050608
0.440758000895043	0.444163642271496	1.91791026167249	Constitutive activation	0.884921643166539	0.501924261544936	0.498075738455064
-3.43083440080344e-12	1.20093446291642	1.91791026167249	Recipients-density-sensing	1.20093446291299	1.00000000000286	-2.85680401949795e-12
-1.30488088183517e-12	1.20093446291642	1.91791026167249	Population-size-sensing	1.20093446291511	1.00000000000109	-1.08655461403592e-12
0.440757903096643	0.444164068556727	1.91791026167249	Ratio-sensing	0.88492197165337	0.501924556949196	0.498075443050804
0.440758000895023	0.444163642271565	1.91791026167249	Constitutive activation	0.884921643166588	0.501924261544985	0.498075738455015
-2.19887435870093e-12	1.20093446291642	1.91791026167249	Recipients-density-sensing	1.20093446291422	1.00000000000183	-1.83096948801442e-12
-1.84256749172063e-12	1.20093446291642	1.91791026167249	Population-size-sensing	1.20093446291458	1.00000000000153	-1.53427813808329e-12
0.440757903096456	0.44416406855691	1.91791026167249	Ratio-sensing	0.884921971653366	0.501924556949406	0.498075443050594
0.440758000895043	0.444163642271495	1.91791026167249	Constitutive activation	0.884921643166538	0.501924261544935	0.498075738455065
-8.79439188404198e-13	1.20093446291642	1.91791026167249	Recipients-density-sensing	1.20093446291554	1.00000000000073	-7.32295737661788e-13
-2.8372929355311e-12	1.20093446291642	1.91791026167249	Population-size-sensing	1.20093446291358	1.00000000000236	-2.36257100045872e-12
0.440757903096458	0.444164068556362	1.91791026167249	Ratio-sensing	0.884921971652821	0.501924556949096	0.498075443050904
0.440758000895039	0.444163642271521	1.91791026167249	Constitutive activation	0.88492164316656	0.501924261544952	0.498075738455048
-4.54711462012813e-13	1.20093446291642	1.91791026167249	Recipients-density-sensing	1.20093446291596	1.00000000000038	-3.78631370864933e-13
-7.89666377945411e-12	1.20093446291642	1.91791026167249	Population-size-sensing	1.20093446290852	1.00000000000658	-6.57543273454683e-12
0.502336166104254	0.42042287202978	2.10490414451202	Ratio-sensing	0.922759038134034	0.455615013947674	0.544384986052326
0.502337938608826	0.420406447609789	2.10490414451202	Constitutive activation	0.922744386218616	0.455604448955366	0.544395551044634
-1.82637661372038e-12	1.31802409048884	2.10490414451202	Recipients-density-sensing	1.31802409048701	1.00000000000139	-1.38569289203624e-12
-2.85437121167201e-13	1.31802409048884	2.10490414451202	Population-size-sensing	1.31802409048855	1.00000000000022	-2.16564418835015e-13
0.502336166104542	0.420422872029673	2.10490414451202	Ratio-sensing	0.922759038134215	0.455615013947468	0.544384986052532
0.502337938608854	0.420406447609885	2.10490414451202	Constitutive activation	0.922744386218739	0.455604448955408	0.544395551044591
-8.4520233779465e-13	1.31802409048884	2.10490414451202	Recipients-density-sensing	1.31802409048799	1.00000000000064	-6.41264711240383e-13
-1.0232385976049e-11	1.31802409048884	2.10490414451202	Population-size-sensing	1.3180240904786	1.00000000000776	-7.76342864289639e-12
0.502336166104328	0.420422872029467	2.10490414451202	Ratio-sensing	0.922759038133795	0.455615013947453	0.544384986052547
0.502337938608857	0.420406447609889	2.10490414451202	Constitutive activation	0.922744386218746	0.455604448955409	0.544395551044591
-1.35317940948059e-12	1.31802409048884	2.10490414451202	Recipients-density-sensing	1.31802409048748	1.00000000000103	-1.0266727438799e-12
-8.13730134815839e-13	1.31802409048884	2.10490414451202	Population-size-sensing	1.31802409048802	1.00000000000062	-6.17386389739311e-13
0.50233616610458	0.420422872029845	2.10490414451202	Ratio-sensing	0.922759038134425	0.455615013947551	0.544384986052449
0.502337938608829	0.420406447609803	2.10490414451202	Constitutive activation	0.922744386218632	0.455604448955372	0.544395551044628
-3.87716689093819e-12	1.31802409048883	2.10490414451202	Recipients-density-sensing	1.31802409048496	1.00000000000294	-2.94165100541646e-12
-2.03670755225035e-12	1.31802409048884	2.10490414451202	Population-size-sensing	1.3180240904868	1.00000000000155	-1.54527338836281e-12
0.502336166104545	0.420422872029867	2.10490414451202	Ratio-sensing	0.922759038134412	0.455615013947581	0.544384986052419
0.502337938608519	0.42040644760974	2.10490414451202	Constitutive activation	0.922744386218259	0.455604448955488	0.544395551044512
-8.81007493378997e-13	1.31802409048884	2.10490414451202	Recipients-density-sensing	1.31802409048795	1.00000000000067	-6.6843049359806e-13
-4.1386704600271e-12	1.31802409048883	2.10490414451202	Population-size-sensing	1.3180240904847	1.00000000000314	-3.14005676368565e-12
0.502336166104501	0.420422872029801	2.10490414451202	Ratio-sensing	0.922759038134302	0.455615013947564	0.544384986052436
0.502337938608797	0.420406447609584	2.10490414451202	Constitutive activation	0.922744386218381	0.455604448955259	0.544395551044741
-1.83639403129598e-12	1.31802409048884	2.10490414451202	Recipients-density-sensing	1.318024090487	1.00000000000139	-1.39329322168721e-12
-8.72287546457303e-13	1.31802409048884	2.10490414451202	Population-size-sensing	1.31802409048796	1.00000000000066	-6.61814569818949e-13
0.502336166104588	0.420422872029637	2.10490414451202	Ratio-sensing	0.922759038134225	0.455615013947425	0.544384986052575
0.502337938608598	0.420406447609765	2.10490414451202	Constitutive activation	0.922744386218363	0.455604448955464	0.544395551044536
-8.61561322261977e-12	1.31802409048884	2.10490414451202	Recipients-density-sensing	1.31802409048022	1.00000000000654	-6.53676460456856e-12
-9.80723338112285e-13	1.31802409048884	2.10490414451202	Population-size-sensing	1.31802409048785	1.00000000000074	-7.4408604910194e-13
0.502336166100182	0.420422872023502	2.10490414451202	Ratio-sensing	0.922759038123684	0.455615013945981	0.544384986054019
0.502337938608619	0.42040644760977	2.10490414451202	Constitutive activation	0.922744386218388	0.455604448955456	0.544395551044544
-7.94769714181603e-13	1.31802409048884	2.10490414451202	Recipients-density-sensing	1.31802409048804	1.0000000000006	-6.03000901058883e-13
-2.48703820631341e-12	1.31802409048883	2.10490414451202	Population-size-sensing	1.31802409048634	1.00000000000189	-1.88694442253761e-12
0.502336166104545	0.420422872029673	2.10490414451202	Ratio-sensing	0.922759038134218	0.455615013947467	0.544384986052533
0.502337938608783	0.420406447609792	2.10490414451202	Constitutive activation	0.922744386218574	0.455604448955388	0.544395551044612
-8.85305087059108e-13	1.31802409048884	2.10490414451202	Recipients-density-sensing	1.31802409048795	1.00000000000067	-6.71691127232247e-13
-3.37927389272102e-12	1.31802409048884	2.10490414451202	Population-size-sensing	1.31802409048546	1.00000000000256	-2.56389387501738e-12
0.502336166104311	0.420422872029802	2.10490414451202	Ratio-sensing	0.922759038134113	0.455615013947659	0.544384986052341
0.502337938608823	0.420406447609606	2.10490414451202	Constitutive activation	0.922744386218429	0.455604448955259	0.544395551044741
-1.97105886537909e-12	1.31802409048884	2.10490414451202	Recipients-density-sensing	1.31802409048686	1.0000000000015	-1.49546497640343e-12
-4.97781274312752e-13	1.31802409048884	2.10490414451202	Population-size-sensing	1.31802409048834	1.00000000000038	-3.77672364188974e-13
0.563231826902063	0.397386981291533	2.31012970008316	Ratio-sensing	0.960618808193597	0.413678118627307	0.586321881372692
0.563216341622294	0.396919901101207	2.31012970008316	Constitutive activation	0.960136242723501	0.413399560853274	0.586600439146727
-7.52294164638278e-12	1.4465298122016	2.31012970008316	Recipients-density-sensing	1.44652981219408	1.0000000000052	-5.20068206197012e-12
-3.22233628293949e-12	1.4465298122016	2.31012970008316	Population-size-sensing	1.44652981219838	1.00000000000223	-2.22763212743076e-12
0.56323182690205	0.397386981291526	2.31012970008316	Ratio-sensing	0.960618808193576	0.413678118627308	0.586321881372692
0.563216341620281	0.396919901093518	2.31012970008316	Constitutive activation	0.960136242713799	0.413399560849442	0.586600439150558
-7.57814325498971e-13	1.4465298122016	2.31012970008316	Recipients-density-sensing	1.44652981220085	1.00000000000052	-5.23884346597726e-13
-1.81637238603241e-12	1.4465298122016	2.31012970008316	Population-size-sensing	1.44652981219979	1.00000000000126	-1.25567573562151e-12
0.563231826900666	0.397386981276153	2.31012970008316	Ratio-sensing	0.960618808176819	0.413678118618521	0.586321881381479
0.563216341622302	0.396919901101224	2.31012970008316	Constitutive activation	0.960136242723526	0.41339956085328	0.58660043914672
-1.7582704352569e-12	1.4465298122016	2.31012970008316	Recipients-density-sensing	1.44652981219985	1.00000000000122	-1.21550929709701e-12
-8.61654919269497e-13	1.4465298122016	2.31012970008316	Population-size-sensing	1.44652981220074	1.0000000000006	-5.95670349827481e-13
0.563231826905348	0.397386981295364	2.31012970008316	Ratio-sensing	0.960618808200712	0.413678118628231	0.586321881371769
0.563216341620143	0.396919901094507	2.31012970008316	Constitutive activation	0.96013624271465	0.413399560850106	0.586600439149894
-2.62561240068434e-12	1.4465298122016	2.31012970008316	Recipients-density-sensing	1.44652981219898	1.00000000000182	-1.81511115674343e-12
-7.31587234089461e-12	1.4465298122016	2.31012970008316	Population-size-sensing	1.44652981219429	1.00000000000506	-5.05753305546944e-12
0.563231826902057	0.397386981291531	2.31012970008316	Ratio-sensing	0.960618808193588	0.413678118627309	0.586321881372691
0.563216341622493	0.396919901097509	2.31012970008316	Constitutive activation	0.960136242720002	0.413399560850928	0.586600439149072
-8.56322906383374e-12	1.4465298122016	2.31012970008316	Recipients-density-sensing	1.44652981219304	1.00000000000592	-5.91984277935571e-12
-2.41472586523553e-12	1.4465298122016	2.31012970008316	Population-size-sensing	1.44652981219919	1.00000000000167	-1.66932326238363e-12
0.563231826902048	0.397386981291525	2.31012970008316	Ratio-sensing	0.960618808193573	0.413678118627309	0.586321881372691
0.563216341622452	0.396919901101478	2.31012970008316	Constitutive activation	0.96013624272393	0.413399560853371	0.586600439146629
-1.55201132489506e-13	1.4465298122016	2.31012970008316	Recipients-density-sensing	1.44652981220145	1.00000000000011	-1.07292038629545e-13
-2.6194552386059e-12	1.4465298122016	2.31012970008316	Population-size-sensing	1.44652981219898	1.00000000000181	-1.81085465125939e-12
0.56323182690206	0.397386981291503	2.31012970008316	Ratio-sensing	0.960618808193563	0.41367811862729	0.58632188137271
0.563216341621826	0.396919901095867	2.31012970008316	Constitutive activation	0.960136242717693	0.413399560850212	0.586600439149788
-7.62251414916106e-13	1.4465298122016	2.31012970008316	Recipients-density-sensing	1.44652981220084	1.00000000000053	-5.26951749273918e-13
-3.81383040824584e-12	1.4465298122016	2.31012970008316	Population-size-sensing	1.44652981219779	1.00000000000264	-2.6365377167383e-12
0.563231826902036	0.39738698129153	2.31012970008316	Ratio-sensing	0.960618808193566	0.413678118627317	0.586321881372683
0.563216341622093	0.39691990109907	2.31012970008316	Constitutive activation	0.960136242721162	0.413399560852054	0.586600439147946
-1.39827490654479e-12	1.4465298122016	2.31012970008316	Recipients-density-sensing	1.44652981220021	1.00000000000097	-9.66640918667261e-13
-2.68569570789495e-12	1.4465298122016	2.31012970008316	Population-size-sensing	1.44652981219892	1.00000000000186	-1.85664732606674e-12
0.563231826902034	0.397386981291534	2.31012970008316	Ratio-sensing	0.960618808193568	0.41367811862732	0.58632188137268
0.563216341622023	0.396919901099187	2.31012970008316	Constitutive activation	0.96013624272121	0.413399560852156	0.586600439147844
-1.03636992627524e-12	1.4465298122016	2.31012970008316	Recipients-density-sensing	1.44652981220057	1.00000000000072	-7.16452517973783e-13
-8.39746071633431e-13	1.4465298122016	2.31012970008316	Population-size-sensing	1.44652981220077	1.00000000000058	-5.80524552311738e-13
0.563231826902034	0.397386981291535	2.31012970008316	Ratio-sensing	0.960618808193569	0.413678118627321	0.586321881372679
0.563216341621736	0.396919901095687	2.31012970008316	Constitutive activation	0.960136242717423	0.413399560850141	0.586600439149859
-7.68710476587215e-13	1.4465298122016	2.31012970008316	Recipients-density-sensing	1.44652981220084	1.00000000000053	-5.31416960855894e-13
-1.97754759755463e-12	1.4465298122016	2.31012970008316	Population-size-sensing	1.44652981219963	1.00000000000137	-1.36709771266139e-12
0.624575764580717	0.38158075980988	2.53536449397011	Ratio-sensing	1.0061565243906	0.379245923034683	0.620754076965317
0.623147054588027	0.373798968100234	2.53536449397011	Constitutive activation	0.996946022688261	0.374944038687558	0.625055961312442
-1.91929648974587e-12	1.58756468314016	2.53536449397011	Recipients-density-sensing	1.58756468313824	1.00000000000121	-1.20895640356012e-12
-1.80156303131663e-11	1.58756468314016	2.53536449397011	Population-size-sensing	1.58756468312215	1.00000000001135	-1.13479661677383e-11
0.624575764580719	0.381580759809881	2.53536449397011	Ratio-sensing	1.0061565243906	0.379245923034682	0.620754076965318
0.623147054587559	0.37379896811474	2.53536449397011	Constitutive activation	0.996946022702299	0.374944038696828	0.625055961303172
-2.89225292883738e-12	1.58756468314016	2.53536449397011	Recipients-density-sensing	1.58756468313726	1.00000000000182	-1.82181737825123e-12
-8.33149289649189e-13	1.58756468314016	2.53536449397011	Population-size-sensing	1.58756468313933	1.00000000000052	-5.24797067166849e-13
0.624575764580713	0.381580759809871	2.53536449397011	Ratio-sensing	1.00615652439058	0.379245923034679	0.620754076965322
0.623147054584961	0.373798968100298	2.53536449397011	Constitutive activation	0.996946022685259	0.374944038688751	0.625055961311249
-9.11137536104917e-13	1.58756468314016	2.53536449397011	Recipients-density-sensing	1.58756468313925	1.00000000000057	-5.73921520037365e-13
-1.42078064998061e-12	1.58756468314016	2.53536449397011	Population-size-sensing	1.58756468313874	1.0000000000009	-8.94943472269496e-13
0.62457576458072	0.381580759809883	2.53536449397011	Ratio-sensing	1.0061565243906	0.379245923034683	0.620754076965317
0.623147054584833	0.373798968099043	2.53536449397011	Constitutive activation	0.996946022683876	0.374944038688012	0.625055961311988
-1.6724872959658e-12	1.58756468314016	2.53536449397011	Recipients-density-sensing	1.58756468313849	1.00000000000105	-1.05349237969909e-12
-5.54810345297165e-13	1.58756468314016	2.53536449397011	Population-size-sensing	1.58756468313961	1.00000000000035	-3.49472592322952e-13
0.624575764580715	0.381580759809878	2.53536449397011	Ratio-sensing	1.00615652439059	0.379245923034682	0.620754076965318
0.623147054592113	0.373798968117721	2.53536449397011	Constitutive activation	0.996946022709834	0.374944038696984	0.625055961303016
-1.86088680457409e-12	1.58756468314016	2.53536449397011	Recipients-density-sensing	1.5875646831383	1.00000000000117	-1.17216440019029e-12
-2.0310509142426e-12	1.58756468314016	2.53536449397011	Population-size-sensing	1.58756468313813	1.00000000000128	-1.27935002322414e-12
0.624575764580716	0.381580759809849	2.53536449397011	Ratio-sensing	1.00615652439057	0.379245923034664	0.620754076965336
0.623147054584975	0.373798968100313	2.53536449397011	Constitutive activation	0.996946022685288	0.374944038688755	0.625055961311245
-5.68653596344261e-13	1.58756468314016	2.53536449397011	Recipients-density-sensing	1.58756468313959	1.00000000000036	-3.58192395172008e-13
-6.80888845240132e-13	1.58756468314016	2.53536449397011	Population-size-sensing	1.58756468313948	1.00000000000043	-4.28888884006693e-13
0.624575764580718	0.381580759809884	2.53536449397011	Ratio-sensing	1.0061565243906	0.379245923034685	0.620754076965315
0.623147054584374	0.373798968100067	2.53536449397011	Constitutive activation	0.996946022684441	0.374944038688827	0.625055961311173
-2.94478085342538e-12	1.58756468314016	2.53536449397011	Recipients-density-sensing	1.58756468313722	1.00000000000185	-1.85490448654107e-12
-7.94085779446862e-12	1.58756468314016	2.53536449397011	Population-size-sensing	1.58756468313222	1.000000000005	-5.0019113418431e-12
0.62457576458072	0.38158075980988	2.53536449397011	Ratio-sensing	1.0061565243906	0.379245923034682	0.620754076965318
0.623147054584981	0.373798968100287	2.53536449397011	Constitutive activation	0.996946022685268	0.374944038688736	0.625055961311264
-1.92661197375201e-12	1.58756468314016	2.53536449397011	Recipients-density-sensing	1.58756468313824	1.00000000000121	-1.21356439470772e-12
-1.00289947926318e-12	1.58756468314016	2.53536449397011	Population-size-sensing	1.58756468313916	1.00000000000063	-6.31721963781725e-13
0.624575764561118	0.381580759795846	2.53536449397011	Ratio-sensing	1.00615652435696	0.379245923033412	0.620754076966588
0.623147054584969	0.373798968100304	2.53536449397011	Constitutive activation	0.996946022685273	0.374944038688752	0.625055961311248
-3.55559111782048e-12	1.58756468314016	2.53536449397011	Recipients-density-sensing	1.58756468313661	1.00000000000224	-2.23965118120137e-12
-1.13609443996191e-11	1.58756468314016	2.53536449397011	Population-size-sensing	1.5875646831288	1.00000000000716	-7.1562088274909e-12
0.62457576458072	0.381580759809883	2.53536449397011	Ratio-sensing	1.0061565243906	0.379245923034683	0.620754076965317
0.62314705458504	0.373798968099899	2.53536449397011	Constitutive activation	0.996946022684939	0.374944038688471	0.625055961311529
-1.41815809285469e-12	1.58756468314016	2.53536449397011	Recipients-density-sensing	1.58756468313875	1.00000000000089	-8.93291535089377e-13
-8.66048703380962e-12	1.58756468314016	2.53536449397011	Population-size-sensing	1.5875646831315	1.00000000000546	-5.45520262943028e-12
0.693510170717617	0.390056219395733	2.78255940220712	Ratio-sensing	1.08356639011335	0.359974453761832	0.640025546238168
0.681899557645051	0.351132581873012	2.78255940220712	Constitutive activation	1.03303213951806	0.339904799125441	0.660095200874559
-4.07453943771416e-13	1.7423502798867	2.78255940220712	Recipients-density-sensing	1.7423502798863	1.00000000000023	-2.33853059557006e-13
-1.84657486572938e-12	1.7423502798867	2.78255940220712	Population-size-sensing	1.74235027988485	1.00000000000106	-1.0598183884422e-12
0.693510170717617	0.390056219395733	2.78255940220712	Ratio-sensing	1.08356639011335	0.359974453761832	0.640025546238169
0.681899557645052	0.351132581873003	2.78255940220712	Constitutive activation	1.03303213951805	0.339904799125435	0.660095200874565
-1.0015104138448e-12	1.7423502798867	2.78255940220712	Recipients-density-sensing	1.7423502798857	1.00000000000057	-5.74804289015008e-13
-2.79520804814064e-12	1.7423502798867	2.78255940220712	Population-size-sensing	1.74235027988391	1.0000000000016	-1.60427445641233e-12
0.693510170717614	0.390056219395733	2.78255940220712	Ratio-sensing	1.08356639011335	0.359974453761833	0.640025546238167
0.68189955764505	0.351132581873013	2.78255940220712	Constitutive activation	1.03303213951806	0.339904799125442	0.660095200874558
-1.99391177521639e-12	1.7423502798867	2.78255940220712	Recipients-density-sensing	1.74235027988471	1.00000000000114	-1.14438055208298e-12
-1.06322315792863e-12	1.7423502798867	2.78255940220712	Population-size-sensing	1.74235027988564	1.00000000000061	-6.10223541272316e-13
0.693510170714141	0.390056219385873	2.78255940220712	Ratio-sensing	1.08356639010001	0.359974453757162	0.640025546242837
0.681899557645092	0.351132581873136	2.78255940220712	Constitutive activation	1.03303213951823	0.339904799125507	0.660095200874493
-2.37222699146981e-12	1.7423502798867	2.78255940220712	Recipients-density-sensing	1.74235027988433	1.00000000000136	-1.36150980595434e-12
-9.83256882054963e-13	1.7423502798867	2.78255940220712	Population-size-sensing	1.74235027988572	1.00000000000056	-5.64327904329004e-13
0.693510170717616	0.390056219395729	2.78255940220712	Ratio-sensing	1.08356639011334	0.35997445376183	0.64002554623817
0.681899557644911	0.351132581873116	2.78255940220712	Constitutive activation	1.03303213951803	0.339904799125554	0.660095200874446
-2.55216739625514e-12	1.7423502798867	2.78255940220712	Recipients-density-sensing	1.74235027988415	1.00000000000146	-1.46478433511362e-12
-1.78252744017018e-12	1.7423502798867	2.78255940220712	Population-size-sensing	1.74235027988492	1.00000000000102	-1.02305917515502e-12
0.693510170717646	0.390056219395729	2.78255940220712	Ratio-sensing	1.08356639011337	0.35997445376182	0.64002554623818
0.681899557645049	0.35113258187301	2.78255940220712	Constitutive activation	1.03303213951806	0.33990479912544	0.66009520087456
-2.25173504130184e-12	1.7423502798867	2.78255940220712	Recipients-density-sensing	1.74235027988445	1.00000000000129	-1.29235496862959e-12
-1.47553336417666e-12	1.7423502798867	2.78255940220712	Population-size-sensing	1.74235027988523	1.00000000000085	-8.4686379151835e-13
0.693510170717618	0.390056219395733	2.78255940220712	Ratio-sensing	1.08356639011335	0.359974453761831	0.640025546238169
0.681899557645053	0.351132581873012	2.78255940220712	Constitutive activation	1.03303213951807	0.339904799125441	0.660095200874559
-7.43769455813713e-12	1.7423502798867	2.78255940220712	Recipients-density-sensing	1.74235027987927	1.00000000000427	-4.26877112141452e-12
-2.22777961260492e-12	1.7423502798867	2.78255940220712	Population-size-sensing	1.74235027988448	1.00000000000128	-1.27860605202338e-12
0.693510170717653	0.390056219395727	2.78255940220712	Ratio-sensing	1.08356639011338	0.359974453761816	0.640025546238184
0.681899557645052	0.351132581873012	2.78255940220712	Constitutive activation	1.03303213951806	0.339904799125441	0.660095200874559
-3.26190312620979e-12	1.7423502798867	2.78255940220712	Recipients-density-sensing	1.74235027988344	1.00000000000187	-1.87212821891819e-12
-3.76316200540059e-12	1.7423502798867	2.78255940220712	Population-size-sensing	1.74235027988294	1.00000000000216	-2.15981943978189e-12
0.693510170717616	0.390056219395733	2.78255940220712	Ratio-sensing	1.08356639011335	0.359974453761832	0.640025546238168
0.681899557645049	0.351132581873014	2.78255940220712	Constitutive activation	1.03303213951806	0.339904799125443	0.660095200874557
-8.08438092672505e-13	1.7423502798867	2.78255940220712	Recipients-density-sensing	1.7423502798859	1.00000000000046	-4.63992861828821e-13
-2.0482764332146e-12	1.7423502798867	2.78255940220712	Population-size-sensing	1.74235027988466	1.00000000000118	-1.17558246287319e-12
0.693510170717648	0.390056219395728	2.78255940220712	Ratio-sensing	1.08356639011338	0.359974453761818	0.640025546238182
0.681899557644413	0.351132581873322	2.78255940220712	Constitutive activation	1.03303213951773	0.339904799125849	0.660095200874151
-1.80575413058001e-12	1.7423502798867	2.78255940220712	Recipients-density-sensing	1.7423502798849	1.00000000000104	-1.03638984159907e-12
-1.50906445916131e-11	1.7423502798867	2.78255940220712	Population-size-sensing	1.74235027987161	1.00000000000866	-8.66108541201319e-12
0.772648452815056	0.416687404445504	3.05385550883342	Ratio-sensing	1.18933585726056	0.350353015846402	0.649646984153598
0.739262251258487	0.329002376336919	3.05385550883342	Constitutive activation	1.06826462759541	0.30797834903275	0.69202165096725
-2.48929810796622e-12	1.91222728123214	3.05385550883342	Recipients-density-sensing	1.91222728122965	1.0000000000013	-1.30177941314878e-12
-8.65536007513404e-13	1.91222728123214	3.05385550883342	Population-size-sensing	1.91222728123127	1.00000000000045	-4.52632391561787e-13
0.772648452814898	0.416687404445463	3.05385550883342	Ratio-sensing	1.18933585726036	0.350353015846427	0.649646984153573
0.739262251258474	0.329002376336924	3.05385550883342	Constitutive activation	1.0682646275954	0.307978349032757	0.692021650967243
-8.36561276489139e-13	1.91222728123214	3.05385550883342	Recipients-density-sensing	1.9122272812313	1.00000000000044	-4.37480044710203e-13
-2.86962398490047e-12	1.91222728123213	3.05385550883342	Population-size-sensing	1.91222728122926	1.0000000000015	-1.50067097832416e-12
0.772648452814913	0.416687404445465	3.05385550883342	Ratio-sensing	1.18933585726038	0.350353015846424	0.649646984153576
0.739262251258457	0.329002376336912	3.05385550883342	Constitutive activation	1.06826462759537	0.307978349032755	0.692021650967245
-8.27995911600867e-13	1.91222728123214	3.05385550883342	Recipients-density-sensing	1.91222728123131	1.00000000000043	-4.33000783812534e-13
-1.09243827680926e-11	1.91222728123214	3.05385550883342	Population-size-sensing	1.91222728122121	1.00000000000571	-5.71291021489659e-12
0.772648452814925	0.41668740444547	3.05385550883342	Ratio-sensing	1.18933585726039	0.350353015846423	0.649646984153577
0.73926225125846	0.329002376336923	3.05385550883342	Constitutive activation	1.06826462759538	0.307978349032761	0.692021650967239
-9.88464675868657e-13	1.91222728123214	3.05385550883342	Recipients-density-sensing	1.91222728123115	1.00000000000052	-5.16917986460403e-13
-1.46277679912812e-12	1.91222728123214	3.05385550883342	Population-size-sensing	1.91222728123068	1.00000000000076	-7.64959695683612e-13
0.772648452815302	0.416687404445562	3.05385550883342	Ratio-sensing	1.18933585726086	0.350353015846362	0.649646984153638
0.739262251258466	0.32900237633692	3.05385550883342	Constitutive activation	1.06826462759539	0.307978349032757	0.692021650967243
-9.63230682510747e-13	1.91222728123214	3.05385550883342	Recipients-density-sensing	1.91222728123118	1.0000000000005	-5.03721859825458e-13
-6.25177345212981e-13	1.91222728123214	3.05385550883342	Population-size-sensing	1.91222728123151	1.00000000000033	-3.26936735684659e-13
0.772648452814925	0.41668740444547	3.05385550883342	Ratio-sensing	1.18933585726039	0.350353015846423	0.649646984153577
0.739262251258471	0.32900237633692	3.05385550883342	Constitutive activation	1.06826462759539	0.307978349032756	0.692021650967244
-2.13595927089769e-12	1.91222728123214	3.05385550883342	Recipients-density-sensing	1.91222728123	1.00000000000112	-1.11700073096111e-12
-5.20264970584464e-13	1.91222728123214	3.05385550883342	Population-size-sensing	1.91222728123162	1.00000000000027	-2.72072768593372e-13
0.772648452814846	0.41668740444545	3.05385550883342	Ratio-sensing	1.1893358572603	0.350353015846435	0.649646984153565
0.739262251258457	0.329002376336923	3.05385550883342	Constitutive activation	1.06826462759538	0.307978349032761	0.692021650967239
-1.79318408861257e-12	1.91222728123214	3.05385550883342	Recipients-density-sensing	1.91222728123035	1.00000000000094	-9.37746316148581e-13
-1.22827359029171e-12	1.91222728123214	3.05385550883342	Population-size-sensing	1.91222728123091	1.00000000000064	-6.42326151471421e-13
0.772648452814925	0.41668740444547	3.05385550883342	Ratio-sensing	1.18933585726039	0.350353015846423	0.649646984153577
0.739262251258476	0.329002376336917	3.05385550883342	Constitutive activation	1.06826462759539	0.307978349032752	0.692021650967248
-8.91056569775955e-13	1.91222728123214	3.05385550883342	Recipients-density-sensing	1.91222728123125	1.00000000000047	-4.65978379516801e-13
-2.40629003232338e-12	1.91222728123214	3.05385550883342	Population-size-sensing	1.91222728122973	1.00000000000126	-1.25837030772614e-12
0.772648452814846	0.41668740444545	3.05385550883342	Ratio-sensing	1.1893358572603	0.350353015846435	0.649646984153565
0.739262251258478	0.329002376336915	3.05385550883342	Constitutive activation	1.06826462759539	0.307978349032751	0.69202165096725
-2.99802431493623e-12	1.91222728123214	3.05385550883342	Recipients-density-sensing	1.91222728122914	1.00000000000157	-1.56781798082556e-12
-3.92120243660355e-12	1.91222728123214	3.05385550883342	Population-size-sensing	1.91222728122822	1.00000000000205	-2.05059433839108e-12
0.772648452814853	0.416687404445452	3.05385550883342	Ratio-sensing	1.1893358572603	0.350353015846434	0.649646984153566
0.739262251258479	0.329002376336912	3.05385550883342	Constitutive activation	1.06826462759539	0.307978349032748	0.692021650967252
-8.09089087088407e-12	1.91222728123214	3.05385550883342	Recipients-density-sensing	1.91222728122405	1.00000000000423	-4.23113452586293e-12
-1.34127076252061e-12	1.91222728123214	3.05385550883342	Population-size-sensing	1.9122272812308	1.0000000000007	-7.01418066610425e-13
0.86046927823671	0.452075960601246	3.35160265093884	Ratio-sensing	1.31254523883796	0.344426955524585	0.655573044475415
0.795045115271225	0.30748166020525	3.35160265093884	Constitutive activation	1.10252677547647	0.278888156772761	0.721111843227239
-1.95741826875674e-12	2.09866708049442	3.35160265093884	Recipients-density-sensing	2.09866708049246	1.00000000000093	-9.32695941605672e-13
-7.9719661807002e-12	2.09866708049442	3.35160265093884	Population-size-sensing	2.09866708048644	1.0000000000038	-3.7985854234929e-12
0.860469278220686	0.452075960623532	3.35160265093884	Ratio-sensing	1.31254523884422	0.34442695553992	0.65557304446008
0.795045115265803	0.307481660203997	3.35160265093884	Constitutive activation	1.1025267754698	0.278888156773313	0.721111843226687
-7.69003786901323e-13	2.09866708049441	3.35160265093884	Recipients-density-sensing	2.09866708049365	1.00000000000037	-3.66424857972442e-13
-1.12956076187523e-12	2.09866708049441	3.35160265093884	Population-size-sensing	2.09866708049329	1.00000000000054	-5.38227702894988e-13
0.860469278220716	0.452075960623542	3.35160265093884	Ratio-sensing	1.31254523884426	0.344426955539918	0.655573044460082
0.795045115265803	0.307481660203997	3.35160265093884	Constitutive activation	1.1025267754698	0.278888156773313	0.721111843226687
-1.08627818722475e-12	2.09866708049442	3.35160265093884	Recipients-density-sensing	2.09866708049333	1.00000000000052	-5.17603862623797e-13
-8.51934920917085e-13	2.09866708049441	3.35160265093884	Population-size-sensing	2.09866708049356	1.00000000000041	-4.05940955969409e-13
0.860469278220754	0.452075960623555	3.35160265093884	Ratio-sensing	1.31254523884431	0.344426955539914	0.655573044460086
0.795045115265809	0.307481660204005	3.35160265093884	Constitutive activation	1.10252677546981	0.278888156773317	0.721111843226683
-9.97230335784296e-13	2.09866708049442	3.35160265093884	Recipients-density-sensing	2.09866708049342	1.00000000000048	-4.75173192095736e-13
-2.09927501747135e-12	2.09866708049442	3.35160265093884	Population-size-sensing	2.09866708049232	1.000000000001	-1.00028967766478e-12
0.860469278221024	0.452075960623648	3.35160265093884	Ratio-sensing	1.31254523884467	0.34442695553989	0.65557304446011
0.795045115265722	0.307481660203904	3.35160265093884	Constitutive activation	1.10252677546963	0.278888156773273	0.721111843226727
-1.28894925673345e-12	2.09866708049442	3.35160265093884	Recipients-density-sensing	2.09866708049313	1.00000000000061	-6.1417519182251e-13
-6.68624247602555e-13	2.09866708049442	3.35160265093884	Population-size-sensing	2.09866708049375	1.00000000000032	-3.18594718436833e-13
0.860469278220387	0.452075960623429	3.35160265093884	Ratio-sensing	1.31254523884382	0.344426955539948	0.655573044460052
0.795045115265812	0.307481660203995	3.35160265093884	Constitutive activation	1.10252677546981	0.27888815677331	0.72111184322669
-3.33379973697522e-12	2.09866708049442	3.35160265093884	Recipients-density-sensing	2.09866708049108	1.00000000000159	-1.58853196296152e-12
-3.13569314910782e-12	2.09866708049442	3.35160265093884	Population-size-sensing	2.09866708049128	1.00000000000149	-1.49413557693666e-12
0.860469278220697	0.452075960623535	3.35160265093884	Ratio-sensing	1.31254523884423	0.344426955539919	0.655573044460081
0.795045115265803	0.307481660203997	3.35160265093884	Constitutive activation	1.1025267754698	0.278888156773313	0.721111843226687
-9.70242140206121e-12	2.09866708049442	3.35160265093884	Recipients-density-sensing	2.09866708048471	1.00000000000462	-4.62313508049134e-12
-1.08134501605498e-12	2.09866708049442	3.35160265093884	Population-size-sensing	2.09866708049333	1.00000000000052	-5.1525324150069e-13
0.860469278220718	0.452075960623542	3.35160265093884	Ratio-sensing	1.31254523884426	0.344426955539918	0.655573044460082
0.795045115265802	0.307481660203994	3.35160265093884	Constitutive activation	1.1025267754698	0.278888156773311	0.721111843226689
-5.94979209532264e-13	2.09866708049442	3.35160265093884	Recipients-density-sensing	2.09866708049382	1.00000000000028	-2.83503379388914e-13
-7.99186620572006e-13	2.09866708049442	3.35160265093884	Population-size-sensing	2.09866708049362	1.00000000000038	-3.80806764445952e-13
0.860469278220747	0.452075960623553	3.35160265093884	Ratio-sensing	1.3125452388443	0.344426955539915	0.655573044460085
0.795045115265804	0.307481660203997	3.35160265093884	Constitutive activation	1.1025267754698	0.278888156773313	0.721111843226687
-9.93111340821758e-13	2.09866708049441	3.35160265093884	Recipients-density-sensing	2.09866708049342	1.00000000000047	-4.73210520168957e-13
-1.31521030001695e-12	2.09866708049442	3.35160265093884	Population-size-sensing	2.0986670804931	1.00000000000063	-6.26688392952695e-13
0.860469278220701	0.452075960623537	3.35160265093884	Ratio-sensing	1.31254523884424	0.344426955539919	0.655573044460081
0.795045115265935	0.307481660203988	3.35160265093884	Constitutive activation	1.10252677546992	0.278888156773274	0.721111843226726
-7.3654549570448e-13	2.09866708049442	3.35160265093884	Recipients-density-sensing	2.09866708049368	1.00000000000035	-3.50958712103694e-13
-3.68487052583196e-11	2.09866708049442	3.35160265093884	Population-size-sensing	2.09866708045757	1.00000000001756	-1.75581470741351e-11
0.956788017467586	0.493271148474635	3.67837977182863	Ratio-sensing	1.45005916594222	0.340173118490732	0.659826881509268
0.849081687748127	0.286634653549136	3.67837977182863	Constitutive activation	1.13571634129726	0.252382257018271	0.747617742981729
-3.51539682387023e-11	2.30328453002354	3.67837977182863	Recipients-density-sensing	2.30328452998838	1.00000000001526	-1.52625382496185e-11
-1.98557832008909e-12	2.30328453002354	3.67837977182863	Population-size-sensing	2.30328453002155	1.00000000000086	-8.62063845872531e-13
0.956788017467542	0.493271148474618	3.67837977182863	Ratio-sensing	1.45005916594216	0.340173118490734	0.659826881509266
0.849081687748131	0.286634653549136	3.67837977182863	Constitutive activation	1.13571634129727	0.25238225701827	0.74761774298173
-2.69444214135766e-12	2.30328453002354	3.67837977182863	Recipients-density-sensing	2.30328453002084	1.00000000000117	-1.16982600553188e-12
-6.71610215948254e-13	2.30328453002354	3.67837977182863	Population-size-sensing	2.30328453002287	1.00000000000029	-2.91588037515099e-13
0.956788017467535	0.493271148474615	3.67837977182863	Ratio-sensing	1.45005916594215	0.340173118490735	0.659826881509265
0.849081687748121	0.286634653549136	3.67837977182863	Constitutive activation	1.13571634129726	0.252382257018272	0.747617742981728
-4.50269844956317e-13	2.30328453002354	3.67837977182863	Recipients-density-sensing	2.30328453002309	1.0000000000002	-1.95490326569338e-13
-1.91447417805227e-12	2.30328453002354	3.67837977182863	Population-size-sensing	2.30328453002162	1.00000000000083	-8.31193086697934e-13
0.956788017505505	0.493271148482408	3.67837977182863	Ratio-sensing	1.45005916598791	0.340173118485373	0.659826881514627
0.849081687748119	0.286634653549137	3.67837977182863	Constitutive activation	1.13571634129726	0.252382257018273	0.747617742981727
-1.45155423571524e-12	2.30328453002354	3.67837977182863	Recipients-density-sensing	2.30328453002208	1.00000000000063	-6.30210560959795e-13
-8.36268049966345e-13	2.30328453002354	3.67837977182863	Population-size-sensing	2.3032845300227	1.00000000000036	-3.63076310836031e-13
0.956788017467588	0.493271148474635	3.67837977182863	Ratio-sensing	1.45005916594222	0.340173118490732	0.659826881509268
0.849081687748112	0.286634653549119	3.67837977182863	Constitutive activation	1.13571634129723	0.252382257018263	0.747617742981737
-9.11441057369443e-13	2.30328453002354	3.67837977182863	Recipients-density-sensing	2.30328453002263	1.0000000000004	-3.95713619176911e-13
-6.39349965232852e-13	2.30328453002354	3.67837977182863	Population-size-sensing	2.3032845300229	1.00000000000028	-2.77581843189168e-13
0.956788017467576	0.493271148474631	3.67837977182863	Ratio-sensing	1.45005916594221	0.340173118490732	0.659826881509268
0.849081687748121	0.286634653549136	3.67837977182863	Constitutive activation	1.13571634129726	0.252382257018272	0.747617742981728
-2.43090340217891e-12	2.30328453002354	3.67837977182863	Recipients-density-sensing	2.30328453002111	1.00000000000106	-1.05540734133991e-12
-1.81363640533931e-12	2.30328453002354	3.67837977182863	Population-size-sensing	2.30328453002172	1.00000000000079	-7.87413097122746e-13
0.956788017467587	0.493271148474635	3.67837977182863	Ratio-sensing	1.45005916594222	0.340173118490732	0.659826881509268
0.849081687748119	0.286634653549136	3.67837977182863	Constitutive activation	1.13571634129726	0.252382257018273	0.747617742981727
-3.32845168534565e-12	2.30328453002354	3.67837977182863	Recipients-density-sensing	2.30328453002021	1.00000000000145	-1.44508923754915e-12
-1.35803407360043e-11	2.30328453002354	3.67837977182863	Population-size-sensing	2.30328453000996	1.0000000000059	-5.89607604230539e-12
0.956788017467533	0.493271148474614	3.67837977182863	Ratio-sensing	1.45005916594215	0.340173118490735	0.659826881509265
0.849081687748121	0.286634653549142	3.67837977182863	Constitutive activation	1.13571634129726	0.252382257018276	0.747617742981724
-2.72643479802985e-12	2.30328453002353	3.67837977182863	Recipients-density-sensing	2.30328453002081	1.00000000000118	-1.18371602053231e-12
-9.00299739179039e-13	2.30328453002354	3.67837977182863	Population-size-sensing	2.30328453002264	1.00000000000039	-3.90876475504392e-13
0.956788017467521	0.49327114847461	3.67837977182863	Ratio-sensing	1.45005916594213	0.340173118490736	0.659826881509264
0.849081687748116	0.286634653549135	3.67837977182863	Constitutive activation	1.13571634129725	0.252382257018272	0.747617742981728
-1.49640165618302e-11	2.30328453002354	3.67837977182863	Recipients-density-sensing	2.30328453000857	1.0000000000065	-6.49681633635357e-12
-9.12095633144061e-12	2.30328453002354	3.67837977182863	Population-size-sensing	2.30328453001442	1.00000000000396	-3.95997811498501e-12
0.956788017467579	0.493271148474632	3.67837977182863	Ratio-sensing	1.45005916594221	0.340173118490732	0.659826881509268
0.84908168774812	0.286634653549136	3.67837977182863	Constitutive activation	1.13571634129726	0.252382257018273	0.747617742981727
-7.30467962387151e-12	2.30328453002354	3.67837977182863	Recipients-density-sensing	2.30328453001623	1.00000000000317	-3.17141869737649e-12
-2.15436716057442e-12	2.30328453002354	3.67837977182863	Population-size-sensing	2.30328453002138	1.00000000000094	-9.35345647701813e-13
1.0621491390829	0.539474155333578	4.03701725859655	Ratio-sensing	1.60162329441648	0.336829613564109	0.663170386435891
0.901230344045462	0.266515994372026	4.03701725859655	Constitutive activation	1.16774633841749	0.228231068344179	0.771768931655821
-8.40308115714687e-13	2.52785192828009	4.03701725859655	Recipients-density-sensing	2.52785192827925	1.00000000000033	-3.32419832947533e-13
-9.90384273461603e-13	2.52785192828009	4.03701725859655	Population-size-sensing	2.52785192827909	1.00000000000039	-3.91788879080364e-13
1.06214913908242	0.539474155333437	4.03701725859655	Ratio-sensing	1.60162329441586	0.336829613564152	0.663170386435848
0.901230344045502	0.266515994372019	4.03701725859655	Constitutive activation	1.16774633841752	0.228231068344166	0.771768931655834
-7.13234453509386e-13	2.52785192828009	4.03701725859655	Recipients-density-sensing	2.52785192827937	1.00000000000028	-2.82150408230146e-13
-1.94652455030775e-12	2.52785192828008	4.03701725859655	Population-size-sensing	2.52785192827814	1.00000000000077	-7.70031079958722e-13
1.06214913919835	0.539474155376456	4.03701725859655	Ratio-sensing	1.6016232945748	0.336829613557584	0.663170386442416
0.901230344045454	0.266515994371988	4.03701725859655	Constitutive activation	1.16774633841744	0.228231068344155	0.771768931655845
-9.83457825344262e-13	2.52785192828009	4.03701725859655	Recipients-density-sensing	2.5278519282791	1.00000000000039	-3.89048826136654e-13
-4.26863308071131e-12	2.52785192828009	4.03701725859655	Population-size-sensing	2.52785192827582	1.00000000000169	-1.68864047492799e-12
1.0621491390829	0.539474155333578	4.03701725859655	Ratio-sensing	1.60162329441648	0.336829613564109	0.663170386435891
0.901230344045503	0.266515994372035	4.03701725859655	Constitutive activation	1.16774633841754	0.228231068344176	0.771768931655824
-2.94972006109746e-12	2.52785192828008	4.03701725859655	Recipients-density-sensing	2.52785192827714	1.00000000000117	-1.16688799217281e-12
-7.19794401479122e-13	2.52785192828009	4.03701725859655	Population-size-sensing	2.52785192827937	1.00000000000028	-2.84745476357496e-13
1.06214913916848	0.539474155365511	4.03701725859655	Ratio-sensing	1.60162329453399	0.336829613559335	0.663170386440665
0.901230344045477	0.266515994371986	4.03701725859655	Constitutive activation	1.16774633841746	0.228231068344149	0.77176893165585
-5.59240389641373e-13	2.52785192828009	4.03701725859655	Recipients-density-sensing	2.52785192827953	1.00000000000022	-2.21231466679299e-13
-8.69922615840608e-13	2.52785192828009	4.03701725859655	Population-size-sensing	2.52785192827922	1.00000000000034	-3.44135115711778e-13
1.06214913908291	0.539474155333579	4.03701725859655	Ratio-sensing	1.60162329441649	0.336829613564109	0.663170386435891
0.901230344045479	0.266515994371988	4.03701725859655	Constitutive activation	1.16774633841747	0.22823106834415	0.77176893165585
-9.1568363170655e-13	2.52785192828009	4.03701725859655	Recipients-density-sensing	2.52785192827917	1.00000000000036	-3.62237843705466e-13
-9.96754936438993e-13	2.52785192828009	4.03701725859655	Population-size-sensing	2.52785192827909	1.00000000000039	-3.94309067429264e-13
1.0621491390829	0.539474155333577	4.03701725859655	Ratio-sensing	1.60162329441648	0.336829613564109	0.663170386435891
0.901230344045482	0.266515994371984	4.03701725859655	Constitutive activation	1.16774633841747	0.228231068344147	0.771768931655853
-3.15328061027424e-12	2.52785192828009	4.03701725859655	Recipients-density-sensing	2.52785192827693	1.00000000000125	-1.24741507799613e-12
-1.72777892464275e-12	2.52785192828008	4.03701725859655	Population-size-sensing	2.52785192827836	1.00000000000068	-6.83496887343196e-13
1.0621491390829	0.539474155333578	4.03701725859655	Ratio-sensing	1.60162329441648	0.336829613564109	0.663170386435891
0.901230344045466	0.266515994371979	4.03701725859655	Constitutive activation	1.16774633841745	0.228231068344147	0.771768931655853
-9.91507285566664e-13	2.52785192828008	4.03701725859655	Recipients-density-sensing	2.52785192827909	1.00000000000039	-3.92233134573535e-13
-7.26389169087611e-13	2.52785192828009	4.03701725859655	Population-size-sensing	2.52785192827936	1.00000000000029	-2.87354318882928e-13
1.0621491390829	0.539474155333575	4.03701725859655	Ratio-sensing	1.60162329441647	0.336829613564109	0.663170386435891
0.901230344045466	0.26651599437198	4.03701725859655	Constitutive activation	1.16774633841745	0.228231068344148	0.771768931655852
-3.61633865136337e-12	2.52785192828009	4.03701725859655	Recipients-density-sensing	2.52785192827647	1.00000000000143	-1.43059750094977e-12
-1.40838006395169e-12	2.52785192828009	4.03701725859655	Population-size-sensing	2.52785192827868	1.00000000000056	-5.57145000542303e-13
1.0621491390829	0.539474155333577	4.03701725859655	Ratio-sensing	1.60162329441648	0.336829613564109	0.663170386435891
0.901230344045444	0.266515994372037	4.03701725859655	Constitutive activation	1.16774633841748	0.22823106834419	0.771768931655811
-7.73230820576028e-13	2.52785192828009	4.03701725859655	Recipients-density-sensing	2.52785192827931	1.00000000000031	-3.05884538538758e-13
-6.75991230613754e-13	2.52785192828009	4.03701725859655	Population-size-sensing	2.52785192827941	1.00000000000027	-2.67417257732287e-13
1.17738752954752	0.590586169205646	4.43062145758388	Ratio-sensing	1.76797369875317	0.334046920280628	0.665953079719372
0.951374889233165	0.247170510022881	4.43062145758388	Constitutive activation	1.19854539925605	0.206225404708327	0.793774595291673
-1.97296428443141e-12	2.77431437063664	4.43062145758388	Recipients-density-sensing	2.77431437063466	1.00000000000071	-7.11153827884353e-13
-6.87155502689985e-13	2.77431437063664	4.43062145758388	Population-size-sensing	2.77431437063595	1.00000000000025	-2.47684800959478e-13
1.17738752954737	0.590586169205586	4.43062145758388	Ratio-sensing	1.76797369875296	0.334046920280633	0.665953079719367
0.951374889233156	0.24717051002294	4.43062145758388	Constitutive activation	1.1985453992561	0.206225404708367	0.793774595291633
-2.10076836904131e-12	2.77431437063664	4.43062145758388	Recipients-density-sensing	2.77431437063454	1.00000000000076	-7.57220735788794e-13
-2.8931627998868e-12	2.77431437063664	4.43062145758388	Population-size-sensing	2.77431437063374	1.00000000000104	-1.04283884714403e-12
1.17738752954744	0.590586169205614	4.43062145758388	Ratio-sensing	1.76797369875306	0.334046920280631	0.665953079719369
0.951374889232904	0.24717051002272	4.43062145758388	Constitutive activation	1.19854539925562	0.206225404708265	0.793774595291735
-7.32253304664298e-13	2.77431437063664	4.43062145758388	Recipients-density-sensing	2.7743143706359	1.00000000000026	-2.63940277430224e-13
-1.46808349639286e-12	2.77431437063664	4.43062145758388	Population-size-sensing	2.77431437063517	1.00000000000053	-5.29169841720837e-13
1.17738752954747	0.590586169205627	4.43062145758388	Ratio-sensing	1.7679736987531	0.334046920280629	0.665953079719371
0.951374889233013	0.247170510023022	4.43062145758388	Constitutive activation	1.19854539925604	0.206225404708446	0.793774595291554
-9.49200811261459e-12	2.7743143706366	4.43062145758388	Recipients-density-sensing	2.7743143706271	1.00000000000342	-3.42138879901668e-12
-6.00534807939908e-13	2.77431437063664	4.43062145758388	Population-size-sensing	2.77431437063604	1.00000000000022	-2.16462421957692e-13
1.17738752954743	0.59058616920561	4.43062145758388	Ratio-sensing	1.76797369875304	0.334046920280631	0.665953079719369
0.951374889233202	0.247170510022957	4.43062145758388	Constitutive activation	1.19854539925616	0.20622540470837	0.79377459529163
-2.81916139508108e-13	2.77431437063664	4.43062145758388	Recipients-density-sensing	2.77431437063635	1.0000000000001	-1.01616508385618e-13
-3.37705647695609e-11	2.77431437063664	4.43062145758388	Population-size-sensing	2.77431437060287	1.00000000001217	-1.21725804138853e-11
1.1773875296239	0.590586169236656	4.43062145758388	Ratio-sensing	1.76797369886056	0.334046920277876	0.665953079722124
0.951374889233163	0.247170510022964	4.43062145758388	Constitutive activation	1.19854539925613	0.206225404708382	0.793774595291618
-4.43398244679221e-12	2.77431437063664	4.43062145758388	Recipients-density-sensing	2.7743143706322	1.0000000000016	-1.59822639197944e-12
-3.97527690934887e-13	2.77431437063664	4.43062145758388	Population-size-sensing	2.77431437063624	1.00000000000014	-1.43288624801277e-13
1.17738752954742	0.590586169205607	4.43062145758388	Ratio-sensing	1.76797369875303	0.334046920280631	0.665953079719369
0.951374889233153	0.247170510022942	4.43062145758388	Constitutive activation	1.1985453992561	0.206225404708369	0.793774595291631
-2.54598020933435e-12	2.77431437063663	4.43062145758388	Recipients-density-sensing	2.77431437063409	1.00000000000092	-9.17697084470083e-13
-5.36500959071277e-13	2.77431437063664	4.43062145758388	Population-size-sensing	2.7743143706361	1.00000000000019	-1.9338145840634e-13
1.17738752954742	0.590586169205606	4.43062145758388	Ratio-sensing	1.76797369875303	0.334046920280631	0.665953079719369
0.951374889233162	0.247170510022944	4.43062145758388	Constitutive activation	1.19854539925611	0.206225404708369	0.793774595291631
-8.38504837493679e-13	2.77431437063664	4.43062145758388	Recipients-density-sensing	2.7743143706358	1.0000000000003	-3.0223858059082e-13
-5.47998629714223e-12	2.77431437063664	4.43062145758388	Population-size-sensing	2.77431437063116	1.00000000000198	-1.97525787097283e-12
1.17738752954743	0.590586169205609	4.43062145758388	Ratio-sensing	1.76797369875304	0.334046920280631	0.665953079719369
0.951374889233165	0.247170510022943	4.43062145758388	Constitutive activation	1.19854539925611	0.206225404708368	0.793774595291632
-5.05318194799907e-13	2.77431437063664	4.43062145758388	Recipients-density-sensing	2.77431437063613	1.00000000000018	-1.82141649175844e-13
-6.68258445264925e-13	2.77431437063664	4.43062145758388	Population-size-sensing	2.77431437063597	1.00000000000024	-2.40873367610368e-13
1.17738752954744	0.590586169205614	4.43062145758388	Ratio-sensing	1.76797369875306	0.334046920280631	0.665953079719369
0.951374889233149	0.247170510022944	4.43062145758388	Constitutive activation	1.19854539925609	0.206225404708371	0.793774595291629
-8.47557622944101e-13	2.77431437063664	4.43062145758388	Recipients-density-sensing	2.77431437063579	1.00000000000031	-3.05501651836907e-13
-1.86560685696423e-12	2.77431437063664	4.43062145758388	Population-size-sensing	2.77431437063477	1.00000000000067	-6.72456905645257e-13
1.30349345622667	0.646792781197349	4.86260158006535	Ratio-sensing	1.95028623742402	0.331639924840801	0.668360075159199
0.999424506195927	0.228633237241815	4.86260158006535	Constitutive activation	1.22805774343774	0.18617466358039	0.81382533641961
-9.1068599854103e-13	3.04480659686335	4.86260158006535	Recipients-density-sensing	3.04480659686244	1.0000000000003	-2.99094858596095e-13
-3.65105246729754e-12	3.04480659686335	4.86260158006535	Population-size-sensing	3.0448065968597	1.0000000000012	-1.19910817030648e-12
1.3034934562269	0.646792781197443	4.86260158006535	Ratio-sensing	1.95028623742434	0.331639924840794	0.668360075159206
0.999424506187595	0.228633237239189	4.86260158006535	Constitutive activation	1.22805774342678	0.186174663579913	0.813825336420087
-5.02973037417324e-13	3.04480659686335	4.86260158006535	Recipients-density-sensing	3.04480659686285	1.00000000000017	-1.65190471518142e-13
-8.34515294253883e-13	3.04480659686335	4.86260158006535	Population-size-sensing	3.04480659686252	1.00000000000027	-2.74078260049028e-13
1.30349345622749	0.646792781197689	4.86260158006535	Ratio-sensing	1.95028623742518	0.331639924840778	0.668360075159222
0.999424506187513	0.228633237239063	4.86260158006535	Constitutive activation	1.22805774342658	0.186174663579842	0.813825336420158
-9.18451289293884e-13	3.04480659686335	4.86260158006535	Recipients-density-sensing	3.04480659686243	1.0000000000003	-3.01645198168027e-13
-3.77455161767111e-12	3.04480659686335	4.86260158006535	Population-size-sensing	3.04480659685958	1.00000000000124	-1.23966875977088e-12
1.30349345622666	0.646792781197348	4.86260158006535	Ratio-sensing	1.95028623742401	0.331639924840801	0.668360075159199
0.999424506187534	0.228633237239187	4.86260158006535	Constitutive activation	1.22805774342672	0.186174663579921	0.813825336420079
-6.03430469479472e-13	3.04480659686335	4.86260158006535	Recipients-density-sensing	3.04480659686275	1.0000000000002	-1.98183513560836e-13
-1.28377443683146e-12	3.04480659686335	4.86260158006535	Population-size-sensing	3.04480659686206	1.00000000000042	-4.21627579943664e-13
1.30349345622668	0.646792781197353	4.86260158006535	Ratio-sensing	1.95028623742403	0.3316399248408	0.668360075159199
0.999424506196623	0.228633237242228	4.86260158006535	Constitutive activation	1.22805774343885	0.186174663580559	0.813825336419441
-3.51968990066831e-12	3.04480659686335	4.86260158006535	Recipients-density-sensing	3.04480659685983	1.00000000000116	-1.15596501409917e-12
-7.04334190991607e-13	3.04480659686335	4.86260158006535	Population-size-sensing	3.04480659686265	1.00000000000023	-2.31323129592976e-13
1.30349345622668	0.646792781197352	4.86260158006535	Ratio-sensing	1.95028623742403	0.3316399248408	0.6683600751592
0.999424506187495	0.228633237239143	4.86260158006535	Constitutive activation	1.22805774342664	0.186174663579898	0.813825336420102
-8.21146366204123e-13	3.04480659686335	4.86260158006535	Recipients-density-sensing	3.04480659686253	1.00000000000027	-2.69687528610277e-13
-2.09540622911536e-12	3.04480659686335	4.86260158006535	Population-size-sensing	3.04480659686126	1.00000000000069	-6.88190255261341e-13
1.30349345622667	0.646792781197349	4.86260158006535	Ratio-sensing	1.95028623742402	0.331639924840801	0.668360075159199
0.99942450618751	0.228633237239067	4.86260158006535	Constitutive activation	1.22805774342658	0.186174663579845	0.813825336420155
-6.70236888014834e-13	3.04480659686335	4.86260158006535	Recipients-density-sensing	3.04480659686268	1.00000000000022	-2.20124617670441e-13
-1.63112772729836e-12	3.04480659686334	4.86260158006535	Population-size-sensing	3.04480659686171	1.00000000000054	-5.3570815597272e-13
1.30349345624446	0.646792781204712	4.86260158006535	Ratio-sensing	1.95028623744917	0.331639924840299	0.668360075159701
0.999424506187501	0.228633237239066	4.86260158006535	Constitutive activation	1.22805774342657	0.186174663579846	0.813825336420154
-1.88444689098339e-12	3.04480659686335	4.86260158006535	Recipients-density-sensing	3.04480659686147	1.00000000000062	-6.18905283812064e-13
-1.31620982013258e-12	3.04480659686335	4.86260158006535	Population-size-sensing	3.04480659686204	1.00000000000043	-4.32280270769598e-13
1.30349345622666	0.646792781197348	4.86260158006535	Ratio-sensing	1.95028623742401	0.331639924840801	0.668360075159199
0.999424506187536	0.22863323723906	4.86260158006535	Constitutive activation	1.2280577434266	0.186174663579836	0.813825336420164
-9.41885224326528e-13	3.04480659686335	4.86260158006535	Recipients-density-sensing	3.04480659686241	1.00000000000031	-3.09341560576332e-13
-2.22635865157003e-12	3.04480659686335	4.86260158006535	Population-size-sensing	3.04480659686113	1.00000000000073	-7.31198708602763e-13
1.30349345622669	0.646792781197356	4.86260158006535	Ratio-sensing	1.95028623742404	0.3316399248408	0.6683600751592
0.999424506187502	0.228633237239065	4.86260158006535	Constitutive activation	1.22805774342657	0.186174663579845	0.813825336420155
-6.71034868973193e-13	3.04480659686335	4.86260158006535	Recipients-density-sensing	3.04480659686268	1.00000000000022	-2.20386697028513e-13
-1.85453493967292e-12	3.04480659686335	4.86260158006535	Population-size-sensing	3.0448065968615	1.00000000000061	-6.09081358922608e-13
1.44157455225358	0.708424962353923	5.33669923120631	Ratio-sensing	2.14999951460751	0.329500056879431	0.670499943120569
1.04531312461862	0.210929665567683	5.33669923120631	Constitutive activation	1.2562427901863	0.167905175031016	0.832094824968984
-2.04168582022141e-12	3.34167148122264	5.33669923120631	Recipients-density-sensing	3.3416714812206	1.00000000000061	-6.10977420041197e-13
-2.61167426701956e-12	3.34167148122264	5.33669923120631	Population-size-sensing	3.34167148122003	1.00000000000078	-7.81547283057895e-13
1.44157455225401	0.708424962354099	5.33669923120631	Ratio-sensing	2.14999951460811	0.329500056879421	0.670499943120579
1.04531312461863	0.210929665567692	5.33669923120631	Constitutive activation	1.25624279018632	0.167905175031021	0.832094824968979
-4.64349498378128e-12	3.34167148122264	5.33669923120631	Recipients-density-sensing	3.34167148121799	1.00000000000139	-1.38957255669213e-12
-2.10596870811123e-12	3.34167148122264	5.33669923120631	Population-size-sensing	3.34167148122054	1.00000000000063	-6.30214166756462e-13
1.44157455225362	0.708424962353936	5.33669923120631	Ratio-sensing	2.14999951460755	0.32950005687943	0.67049994312057
1.04531312461864	0.210929665567689	5.33669923120631	Constitutive activation	1.25624279018632	0.167905175031018	0.832094824968982
-1.68617366105149e-11	3.34167148122264	5.33669923120631	Recipients-density-sensing	3.34167148120578	1.00000000000505	-5.04589894768192e-12
-1.42386901595058e-12	3.34167148122263	5.33669923120631	Population-size-sensing	3.34167148122121	1.00000000000043	-4.26094852217557e-13
1.44157455225359	0.708424962353923	5.33669923120631	Ratio-sensing	2.14999951460751	0.329500056879431	0.670499943120569
1.04531312461792	0.210929665567545	5.33669923120631	Constitutive activation	1.25624279018547	0.167905175031018	0.832094824968982
-2.4867403749806e-12	3.34167148122264	5.33669923120631	Recipients-density-sensing	3.34167148122016	1.00000000000074	-7.44160636063665e-13
-7.97998950428983e-13	3.34167148122264	5.33669923120631	Population-size-sensing	3.34167148122184	1.00000000000024	-2.38802334374654e-13
1.44157455225362	0.708424962353938	5.33669923120631	Ratio-sensing	2.14999951460756	0.32950005687943	0.67049994312057
1.04531312461863	0.210929665567686	5.33669923120631	Constitutive activation	1.25624279018632	0.167905175031016	0.832094824968984
-1.3845763457259e-12	3.34167148122264	5.33669923120631	Recipients-density-sensing	3.34167148122126	1.00000000000041	-4.14336464103853e-13
-1.28076812812091e-12	3.34167148122264	5.33669923120631	Population-size-sensing	3.34167148122136	1.00000000000038	-3.83271705587528e-13
1.44157455225358	0.70842496235392	5.33669923120631	Ratio-sensing	2.1499995146075	0.329500056879431	0.670499943120569
1.04531312461863	0.210929665567687	5.33669923120631	Constitutive activation	1.25624279018631	0.167905175031018	0.832094824968982
-8.6096815669092e-12	3.34167148122264	5.33669923120631	Recipients-density-sensing	3.34167148121403	1.00000000000258	-2.57645959972741e-12
-1.00233753533144e-12	3.34167148122264	5.33669923120631	Population-size-sensing	3.34167148122164	1.0000000000003	-2.99950949985368e-13
1.4415745522536	0.708424962353929	5.33669923120631	Ratio-sensing	2.14999951460753	0.329500056879431	0.670499943120569
1.04531312461869	0.210929665567622	5.33669923120631	Constitutive activation	1.25624279018631	0.167905175030966	0.832094824969034
-1.87528792638659e-12	3.34167148122264	5.33669923120631	Recipients-density-sensing	3.34167148122077	1.00000000000056	-5.61182610835675e-13
-3.89370360122966e-13	3.34167148122264	5.33669923120631	Population-size-sensing	3.34167148122225	1.00000000000012	-1.16519640638208e-13
1.44157455225303	0.708424962353691	5.33669923120631	Ratio-sensing	2.14999951460672	0.329500056879444	0.670499943120556
1.04531312461864	0.210929665567688	5.33669923120631	Constitutive activation	1.25624279018632	0.167905175031017	0.832094824968983
-5.82027134789108e-13	3.34167148122264	5.33669923120631	Recipients-density-sensing	3.34167148122206	1.00000000000017	-1.7417245772354e-13
-1.49583161955929e-12	3.34167148122264	5.33669923120631	Population-size-sensing	3.34167148122115	1.00000000000045	-4.47629764914135e-13
1.44157455225359	0.708424962353924	5.33669923120631	Ratio-sensing	2.14999951460751	0.329500056879431	0.670499943120569
1.04531312461862	0.210929665567688	5.33669923120631	Constitutive activation	1.25624279018631	0.167905175031019	0.832094824968981
-2.7382922993184e-12	3.34167148122264	5.33669923120631	Recipients-density-sensing	3.3416714812199	1.00000000000082	-8.19437911448665e-13
-9.35553969550659e-13	3.34167148122264	5.33669923120631	Population-size-sensing	3.34167148122171	1.00000000000028	-2.79965871812337e-13
1.44157455225358	0.708424962353923	5.33669923120631	Ratio-sensing	2.14999951460751	0.329500056879431	0.670499943120569
1.04531312461863	0.210929665567679	5.33669923120631	Constitutive activation	1.25624279018631	0.167905175031012	0.832094824968988
-2.73731458304211e-12	3.34167148122264	5.33669923120631	Recipients-density-sensing	3.3416714812199	1.00000000000082	-8.19145328445879e-13
-8.4220428276861e-13	3.34167148122264	5.33669923120631	Population-size-sensing	3.3416714812218	1.00000000000025	-2.52030843696424e-13
1.5928492662176	0.775906525961582	5.85702081805667	Ratio-sensing	2.36875579217919	0.327558682293615	0.672441317706385
1.08899829325534	0.194076172471279	5.85702081805667	Constitutive activation	1.28307446572662	0.151258697492177	0.848741302507823
-1.83198244267875e-11	3.66748032532512	5.85702081805667	Recipients-density-sensing	3.6674803253068	1.000000000005	-4.99520728178820e-12
-1.83578923261755e-12	3.6674803253252	5.85702081805667	Population-size-sensing	3.66748032532337	1.0000000000005	-5.00558713278357e-13
1.59284926621748	0.77590652596153	5.85702081805667	Ratio-sensing	2.36875579217901	0.327558682293617	0.672441317706383
1.08899829325554	0.194076172471136	5.85702081805667	Constitutive activation	1.28307446572667	0.151258697492059	0.848741302507941
-6.52180992972398e-13	3.6674803253252	5.85702081805667	Recipients-density-sensing	3.66748032532455	1.00000000000018	-1.77828082258269e-13
-2.19939502276551e-12	3.6674803253252	5.85702081805667	Population-size-sensing	3.667480325323	1.0000000000006	-5.997019282092e-13
1.59284926621739	0.775906525961492	5.85702081805667	Ratio-sensing	2.36875579217888	0.327558682293619	0.672441317706381
1.08899829325809	0.194076172472209	5.85702081805667	Constitutive activation	1.2830744657303	0.151258697492468	0.848741302507532
-1.49735805879071e-12	3.6674803253252	5.85702081805667	Recipients-density-sensing	3.66748032532371	1.00000000000041	-4.08279779567339e-13
-1.8188378712185e-12	3.6674803253252	5.85702081805667	Population-size-sensing	3.66748032532338	1.0000000000005	-4.95936640384874e-13
1.59284926621741	0.7759065259615	5.85702081805667	Ratio-sensing	2.36875579217891	0.327558682293619	0.672441317706381
1.08899829325556	0.194076172471124	5.85702081805667	Constitutive activation	1.28307446572668	0.151258697492048	0.848741302507952
-6.79941000228856e-13	3.6674803253252	5.85702081805667	Recipients-density-sensing	3.66748032532452	1.00000000000019	-1.85397313663487e-13
-2.01406060971606e-11	3.6674803253252	5.85702081805667	Population-size-sensing	3.66748032530506	1.00000000000549	-5.49167393160734e-12
1.59284926621751	0.775906525961541	5.85702081805667	Ratio-sensing	2.36875579217905	0.327558682293617	0.672441317706383
1.08899829325563	0.194076172471181	5.85702081805667	Constitutive activation	1.28307446572681	0.151258697492078	0.848741302507922
-2.49776071585694e-12	3.6674803253252	5.85702081805667	Recipients-density-sensing	3.66748032532271	1.00000000000068	-6.8105633685633e-13
-2.33979399908081e-12	3.6674803253252	5.85702081805667	Population-size-sensing	3.66748032532286	1.00000000000064	-6.3798406304329e-13
1.59284926621739	0.775906525961491	5.85702081805667	Ratio-sensing	2.36875579217888	0.327558682293619	0.672441317706381
1.08899829325567	0.194076172471298	5.85702081805667	Constitutive activation	1.28307446572696	0.151258697492151	0.848741302507849
-2.00832756197769e-12	3.6674803253252	5.85702081805667	Recipients-density-sensing	3.66748032532319	1.00000000000055	-5.47604181571364e-13
-8.33027917771711e-13	3.6674803253252	5.85702081805667	Population-size-sensing	3.66748032532437	1.00000000000023	-2.27139028400386e-13
1.59284926621738	0.775906525961489	5.85702081805667	Ratio-sensing	2.36875579217887	0.327558682293619	0.672441317706381
1.08899829325308	0.194076172470379	5.85702081805667	Constitutive activation	1.28307446572346	0.151258697491848	0.848741302508152
-1.71412743505372e-12	3.6674803253252	5.85702081805667	Recipients-density-sensing	3.66748032532349	1.00000000000047	-4.67385584380068e-13
-1.29044599294834e-12	3.6674803253252	5.85702081805667	Population-size-sensing	3.66748032532391	1.00000000000035	-3.51861735709343e-13
1.59284926621743	0.775906525961511	5.85702081805667	Ratio-sensing	2.36875579217895	0.327558682293618	0.672441317706382
1.08899829325557	0.194076172471126	5.85702081805667	Constitutive activation	1.28307446572669	0.151258697492049	0.848741302507951
-1.81180142102971e-12	3.6674803253252	5.85702081805667	Recipients-density-sensing	3.66748032532339	1.00000000000049	-4.94018034267151e-13
-2.51392279836173e-12	3.6674803253252	5.85702081805667	Population-size-sensing	3.66748032532269	1.00000000000069	-6.85463199626174e-13
1.59284926621739	0.775906525961492	5.85702081805667	Ratio-sensing	2.36875579217888	0.327558682293619	0.672441317706381
1.08899829325558	0.194076172471131	5.85702081805667	Constitutive activation	1.28307446572671	0.151258697492051	0.848741302507949
-3.39031153743657e-12	3.6674803253252	5.85702081805667	Recipients-density-sensing	3.66748032532181	1.00000000000092	-9.24425282946563e-13
-9.19797071875266e-12	3.6674803253252	5.85702081805667	Population-size-sensing	3.667480325316	1.00000000000251	-2.50798093046624e-12
1.5928492662175	0.77590652596154	5.85702081805667	Ratio-sensing	2.36875579217904	0.327558682293617	0.672441317706383
1.08899829325556	0.194076172471116	5.85702081805667	Constitutive activation	1.28307446572668	0.151258697492043	0.848741302507957
-8.30927360269354e-13	3.6674803253252	5.85702081805667	Recipients-density-sensing	3.66748032532437	1.00000000000023	-2.26566276179235e-13
-1.74236103927113e-12	3.6674803253252	5.85702081805667	Population-size-sensing	3.66748032532346	1.00000000000047	-4.75083949937062e-13
1.75865171828553	0.849733210641065	6.42807311728432	Ratio-sensing	2.60838492892659	0.32576986671624	0.67423013328376
1.13045964755176	0.178080614482982	6.42807311728432	Constitutive activation	1.30854026203474	0.136091047138338	0.863908952861662
-1.78418778072445e-12	4.02505512951448	6.42807311728432	Recipients-density-sensing	4.0250551295127	1.00000000000044	-4.43270395886591e-13
-2.54807834612148e-12	4.02505512951448	6.42807311728432	Population-size-sensing	4.02505512951193	1.00000000000063	-6.3305427233501e-13
1.75865171828552	0.849733210641062	6.42807311728432	Ratio-sensing	2.60838492892658	0.32576986671624	0.67423013328376
1.13045964754206	0.178080614480959	6.42807311728432	Constitutive activation	1.30854026202302	0.136091047138011	0.863908952861989
-7.8877527798968e-13	4.02505512951448	6.42807311728432	Recipients-density-sensing	4.02505512951369	1.0000000000002	-1.95966329058698e-13
-1.72902981373474e-12	4.02505512951448	6.42807311728432	Population-size-sensing	4.02505512951275	1.00000000000043	-4.2956674085208e-13
1.75865171828554	0.849733210641069	6.42807311728432	Ratio-sensing	2.6083849289266	0.32576986671624	0.67423013328376
1.13045964754203	0.17808061448098	6.42807311728432	Constitutive activation	1.30854026202301	0.136091047138027	0.863908952861972
-1.74017832161826e-12	4.02505512951448	6.42807311728432	Recipients-density-sensing	4.02505512951274	1.00000000000043	-4.32336518538298e-13
-9.27937549756912e-13	4.02505512951448	6.42807311728432	Population-size-sensing	4.02505512951355	1.00000000000023	-2.305403329641e-13
1.75865171828552	0.849733210641063	6.42807311728432	Ratio-sensing	2.60838492892658	0.32576986671624	0.67423013328376
1.13045964754828	0.178080614482289	6.42807311728432	Constitutive activation	1.30854026203057	0.136091047138241	0.863908952861759
-2.22630115923741e-12	4.02505512951448	6.42807311728432	Recipients-density-sensing	4.02505512951225	1.00000000000055	-5.53110724599489e-13
-2.0226197155792e-12	4.02505512951448	6.42807311728432	Population-size-sensing	4.02505512951246	1.0000000000005	-5.0250733232173e-13
1.75865171828547	0.849733210641043	6.42807311728432	Ratio-sensing	2.60838492892652	0.325769866716241	0.674230133283759
1.13045964754205	0.178080614480711	6.42807311728432	Constitutive activation	1.30854026202276	0.136091047137847	0.863908952862153
-8.6521088605274e-12	4.02505512951448	6.42807311728432	Recipients-density-sensing	4.02505512950583	1.00000000000215	-2.14956282141399e-12
-1.36613644678132e-12	4.02505512951448	6.42807311728432	Population-size-sensing	4.02505512951312	1.00000000000034	-3.3940813301272e-13
1.75865171828559	0.849733210641092	6.42807311728432	Ratio-sensing	2.60838492892668	0.32576986671624	0.67423013328376
1.13045964754203	0.178080614480967	6.42807311728432	Constitutive activation	1.308540262023	0.136091047138018	0.863908952861982
-1.4876475557917e-13	4.02505512951448	6.42807311728432	Recipients-density-sensing	4.02505512951433	1.00000000000004	-3.69596814931377e-14
-6.02803931392711e-13	4.02505512951448	6.42807311728432	Population-size-sensing	4.02505512951388	1.00000000000015	-1.49762900630261e-13
1.7586517182855	0.849733210641056	6.42807311728432	Ratio-sensing	2.60838492892656	0.325769866716241	0.674230133283759
1.13045964754215	0.178080614480987	6.42807311728432	Constitutive activation	1.30854026202313	0.13609104713802	0.86390895286198
-4.8978492461061e-13	4.02505512951448	6.42807311728432	Recipients-density-sensing	4.02505512951399	1.00000000000012	-1.21684028876829e-13
-8.35558624828189e-13	4.02505512951448	6.42807311728432	Population-size-sensing	4.02505512951365	1.00000000000021	-2.07589361621775e-13
1.75865171828542	0.849733210641023	6.42807311728432	Ratio-sensing	2.60838492892645	0.325769866716242	0.674230133283758
1.13045964754204	0.178080614480981	6.42807311728432	Constitutive activation	1.30854026202302	0.136091047138027	0.863908952861973
-9.14317075156393e-13	4.02505512951448	6.42807311728432	Recipients-density-sensing	4.02505512951357	1.00000000000023	-2.2715641046807e-13
-8.78951928820344e-13	4.02505512951448	6.42807311728432	Population-size-sensing	4.0250551295136	1.00000000000022	-2.18370159050855e-13
1.75865171828551	0.849733210641057	6.42807311728432	Ratio-sensing	2.60838492892656	0.325769866716241	0.674230133283759
1.13045964754204	0.178080614480962	6.42807311728432	Constitutive activation	1.308540262023	0.136091047138014	0.863908952861986
-2.12761298646857e-12	4.02505512951448	6.42807311728432	Recipients-density-sensing	4.02505512951235	1.00000000000053	-5.28592259735417e-13
-2.45030758230277e-12	4.02505512951448	6.42807311728432	Population-size-sensing	4.02505512951203	1.00000000000061	-6.08763732038579e-13
1.75865171829554	0.849733210645689	6.42807311728432	Ratio-sensing	2.60838492894123	0.325769866716184	0.674230133283816
1.13045964754806	0.178080614482224	6.42807311728432	Constitutive activation	1.30854026203028	0.136091047138222	0.863908952861778
-9.3889565599119e-13	4.02505512951448	6.42807311728432	Recipients-density-sensing	4.02505512951354	1.00000000000023	-2.33262806540655e-13
-1.65037111443786e-12	4.02505512951448	6.42807311728432	Population-size-sensing	4.02505512951283	1.00000000000041	-4.10024474531262e-13
1.94044136583091	0.930464932348313	7.05480231071864	Ratio-sensing	2.87090629817922	0.324101463338748	0.675898536661252
1.16969706909941	0.162943037267068	7.05480231071864	Constitutive activation	1.33264010636648	0.122270849037661	0.877729150962339
-1.01433028821618e-12	4.41749303568363	7.05480231071864	Recipients-density-sensing	4.41749303568262	1.00000000000023	-2.29616726053184e-13
-6.75902606971856e-13	4.41749303568364	7.05480231071864	Population-size-sensing	4.41749303568296	1.00000000000015	-1.53005924743322e-13
1.94044136583092	0.930464932348316	7.05480231071864	Ratio-sensing	2.87090629817923	0.324101463338748	0.675898536661252
1.16969706910006	0.162943037267206	7.05480231071864	Constitutive activation	1.33264010636727	0.122270849037692	0.877729150962308
-7.96132346988004e-13	4.41749303568363	7.05480231071864	Recipients-density-sensing	4.41749303568283	1.00000000000018	-1.80222660354447e-13
-7.55944322548028e-13	4.41749303568364	7.05480231071864	Population-size-sensing	4.41749303568288	1.00000000000017	-1.71125187168783e-13
1.94044136582208	0.930464932344491	7.05480231071864	Ratio-sensing	2.87090629816658	0.324101463338844	0.675898536661156
1.16969706909945	0.162943037267079	7.05480231071864	Constitutive activation	1.33264010636652	0.122270849037665	0.877729150962335
-3.32709836148897e-11	4.41749303568364	7.05480231071864	Recipients-density-sensing	4.41749303565036	1.00000000000753	-7.5316437052382e-12
-6.02370033465216e-13	4.41749303568364	7.05480231071864	Population-size-sensing	4.41749303568303	1.00000000000014	-1.36360154639627e-13
1.94044136588182	0.930464932370689	7.05480231071864	Ratio-sensing	2.87090629825251	0.324101463338268	0.675898536661732
1.16969706909944	0.162943037267064	7.05480231071864	Constitutive activation	1.3326401063665	0.122270849037656	0.877729150962344
-1.10138087394169e-12	4.41749303568363	7.05480231071864	Recipients-density-sensing	4.41749303568253	1.00000000000025	-2.49322605614821e-13
-1.93771202935544e-12	4.41749303568364	7.05480231071864	Population-size-sensing	4.4174930356817	1.00000000000044	-4.38645180355427e-13
1.94044136583062	0.930464932349623	7.05480231071864	Ratio-sensing	2.87090629818024	0.324101463339089	0.675898536660911
1.16969706909949	0.162943037267092	7.05480231071864	Constitutive activation	1.33264010636658	0.122270849037669	0.877729150962331
-7.14545547412608e-13	4.41749303568364	7.05480231071864	Recipients-density-sensing	4.41749303568292	1.00000000000016	-1.61753633031397e-13
-1.32935112361061e-12	4.41749303568364	7.05480231071864	Population-size-sensing	4.41749303568231	1.0000000000003	-3.00928855546069e-13
1.94044136583097	0.93046493234834	7.05480231071864	Ratio-sensing	2.87090629817931	0.324101463338747	0.675898536661253
1.16969706909916	0.162943037267042	7.05480231071864	Constitutive activation	1.3326401063662	0.122270849037667	0.877729150962333
-1.14421254874786e-12	4.41749303568363	7.05480231071864	Recipients-density-sensing	4.41749303568248	1.00000000000026	-2.59018529176035e-13
-9.82830923233859e-13	4.41749303568364	7.05480231071864	Population-size-sensing	4.41749303568265	1.00000000000022	-2.22486128511118e-13
1.94044136583079	0.930464932348488	7.05480231071864	Ratio-sensing	2.87090629817928	0.324101463338802	0.675898536661198
1.16969706909944	0.162943037267079	7.05480231071864	Constitutive activation	1.33264010636652	0.122270849037666	0.877729150962334
-3.57643123875341e-13	4.41749303568363	7.05480231071864	Recipients-density-sensing	4.41749303568328	1.00000000000008	-8.09606536980137e-14
-2.33860098526161e-12	4.41749303568364	7.05480231071864	Population-size-sensing	4.4174930356813	1.00000000000053	-5.29395511520244e-13
1.94044136583089	0.930464932348306	7.05480231071864	Ratio-sensing	2.8709062981792	0.324101463338748	0.675898536661252
1.16969706909982	0.16294303726722	7.05480231071864	Constitutive activation	1.33264010636704	0.122270849037724	0.877729150962276
-1.35899597250031e-12	4.41749303568364	7.05480231071864	Recipients-density-sensing	4.41749303568228	1.00000000000031	-3.07639641199891e-13
-2.45349637537808e-12	4.41749303568364	7.05480231071864	Population-size-sensing	4.41749303568118	1.00000000000056	-5.55404695731399e-13
1.94044136583097	0.930464932348337	7.05480231071864	Ratio-sensing	2.8709062981793	0.324101463338747	0.675898536661253
1.16969706909946	0.16294303726708	7.05480231071864	Constitutive activation	1.33264010636654	0.122270849037665	0.877729150962335
-1.38869601271435e-12	4.41749303568364	7.05480231071864	Recipients-density-sensing	4.41749303568225	1.00000000000031	-3.14362920664996e-13
-8.14536928431496e-13	4.41749303568364	7.05480231071864	Population-size-sensing	4.41749303568282	1.00000000000018	-1.84388955874288e-13
1.94044136583092	0.930464932348319	7.05480231071864	Ratio-sensing	2.87090629817924	0.324101463338748	0.675898536661252
1.1696970690994	0.162943037267053	7.05480231071864	Constitutive activation	1.33264010636645	0.122270849037652	0.877729150962348
-4.63614508151449e-13	4.41749303568364	7.05480231071864	Recipients-density-sensing	4.41749303568317	1.00000000000011	-1.04949686260173e-13
-1.48983836609876e-12	4.41749303568364	7.05480231071864	Population-size-sensing	4.41749303568215	1.00000000000034	-3.37258792275312e-13
2.13981518586327	1.01872419007882	7.74263682681127	Ratio-sensing	3.15853937594209	0.322530153601446	0.677469846398554
1.20672833874333	0.148655702413147	7.74263682681127	Constitutive activation	1.35538404115647	0.109677919983702	0.890322080016298
0.251844928238416	4.51313113391196	7.74263682681127	Recipients-density-sensing	4.76497606215038	0.947146654053754	0.0528533459462462
-3.38748971828479e-12	4.84819315323696	7.74263682681127	Population-size-sensing	4.84819315323358	1.0000000000007	-6.98711790396686e-13
2.13981518584851	1.01872419007235	7.74263682681127	Ratio-sensing	3.15853937592085	0.322530153601566	0.677469846398434
1.20672863162091	0.148656468099896	7.74263682681127	Constitutive activation	1.35538509972081	0.10967839924647	0.89032160075353
0.251844928238431	4.51313113391194	7.74263682681127	Recipients-density-sensing	4.76497606215037	0.947146654053751	0.0528533459462495
-8.91935936081814e-13	4.84819315323696	7.74263682681127	Population-size-sensing	4.84819315323607	1.00000000000018	-1.83972855018465e-13
2.13981518585255	1.01872419007412	7.74263682681127	Ratio-sensing	3.15853937592667	0.322530153601534	0.677469846398466
1.20672863162093	0.148656468099887	7.74263682681127	Constitutive activation	1.35538509972082	0.109678399246463	0.890321600753537
0.251844928223258	4.51313113393179	7.74263682681127	Recipients-density-sensing	4.76497606215505	0.947146654056987	0.0528533459430134
-4.21156888359236e-13	4.84819315323696	7.74263682681127	Population-size-sensing	4.84819315323654	1.00000000000009	-8.68688344395028e-14
2.13981518584859	1.01872419007238	7.74263682681127	Ratio-sensing	3.15853937592097	0.322530153601565	0.677469846398435
1.20672863162097	0.148656468099896	7.74263682681127	Constitutive activation	1.35538509972086	0.109678399246466	0.890321600753534
0.251844928238438	4.51313113391192	7.74263682681127	Recipients-density-sensing	4.76497606215036	0.947146654053749	0.0528533459462511
-5.52204226965251e-12	4.84819315323697	7.74263682681127	Population-size-sensing	4.84819315323144	1.00000000000114	-1.13898974218301e-12
2.13981518584812	1.01872419007329	7.74263682681127	Ratio-sensing	3.15853937592141	0.322530153601808	0.677469846398192
1.20672863161769	0.148656468099727	7.74263682681127	Constitutive activation	1.35538509971742	0.10967839924662	0.89032160075338
0.25184492823841	4.51313113391197	7.74263682681127	Recipients-density-sensing	4.76497606215038	0.947146654053755	0.0528533459462449
-5.14021586085635e-13	4.84819315323696	7.74263682681127	Population-size-sensing	4.84819315323645	1.00000000000011	-1.06023330721157e-13
2.1398151858485	1.01872419007234	7.74263682681127	Ratio-sensing	3.15853937592085	0.322530153601566	0.677469846398434
1.20672863162088	0.14865646809988	7.74263682681127	Constitutive activation	1.35538509972076	0.109678399246462	0.890321600753538
0.251844928238328	4.5131311339121	7.74263682681127	Recipients-density-sensing	4.76497606215043	0.947146654053773	0.0528533459462272
-2.71082208446878e-12	4.84819315323696	7.74263682681127	Population-size-sensing	4.84819315323425	1.00000000000056	-5.59140694025439e-13
2.1398151858488	1.01872419007247	7.74263682681127	Ratio-sensing	3.15853937592127	0.322530153601562	0.677469846398438
1.20672863162092	0.14865646809989	7.74263682681127	Constitutive activation	1.35538509972081	0.109678399246465	0.890321600753535
0.251844928238416	4.51313113391196	7.74263682681127	Recipients-density-sensing	4.76497606215038	0.947146654053754	0.0528533459462463
-2.46335792895527e-12	4.84819315323696	7.74263682681127	Population-size-sensing	4.8481931532345	1.00000000000051	-5.08098141121261e-13
2.13981518584859	1.01872419007238	7.74263682681127	Ratio-sensing	3.15853937592097	0.322530153601565	0.677469846398435
1.20672863162094	0.148656468099893	7.74263682681127	Constitutive activation	1.35538509972083	0.109678399246466	0.890321600753534
0.251844928238409	4.51313113391197	7.74263682681127	Recipients-density-sensing	4.76497606215038	0.947146654053755	0.0528533459462447
-2.23347735317041e-12	4.84819315323696	7.74263682681127	Population-size-sensing	4.84819315323473	1.00000000000046	-4.60682419734086e-13
2.1398151858485	1.01872419007234	7.74263682681127	Ratio-sensing	3.15853937592084	0.322530153601566	0.677469846398434
1.20672863162093	0.148656468099896	7.74263682681127	Constitutive activation	1.35538509972083	0.109678399246469	0.890321600753531
0.251844928238416	4.51313113391196	7.74263682681127	Recipients-density-sensing	4.76497606215038	0.947146654053754	0.0528533459462463
-9.55640399248444e-13	4.84819315323696	7.74263682681127	Population-size-sensing	4.84819315323601	1.0000000000002	-1.97112691067307e-13
2.13981518586659	1.01872419008027	7.74263682681127	Ratio-sensing	3.15853937594686	0.322530153601419	0.677469846398581
1.20672863162104	0.148656468099898	7.74263682681127	Constitutive activation	1.35538509972094	0.109678399246462	0.890321600753538
0.251844928238374	4.51313113391203	7.74263682681127	Recipients-density-sensing	4.7649760621504	0.947146654053763	0.0528533459462372
-5.11285895736694e-13	4.84819315323696	7.74263682681127	Population-size-sensing	4.84819315323645	1.00000000000011	-1.05459060638989e-13
2.35852157994297	1.11519769317078	8.49753435908644	Ratio-sensing	3.47371927311375	0.321038519664585	0.678961480335415
1.24158842183585	0.135207756510457	8.49753435908644	Constitutive activation	1.37679617834631	0.0982046279884775	0.901795372011522
0.604564131557269	4.50444847799689	8.49753435908644	Recipients-density-sensing	5.10901260955416	0.881667128707669	0.118332871292331
-1.36575039355363e-12	5.32088600054945	8.49753435908644	Population-size-sensing	5.32088600054809	1.00000000000026	-2.56677251385003e-13
2.35852157994292	1.11519769317076	8.49753435908644	Ratio-sensing	3.47371927311368	0.321038519664586	0.678961480335414
1.24158842183576	0.135207756510443	8.49753435908644	Constitutive activation	1.37679617834621	0.0982046279884748	0.901795372011525
0.604564131557269	4.50444847799689	8.49753435908644	Recipients-density-sensing	5.10901260955416	0.881667128707669	0.118332871292331
-9.19021053846012e-13	5.32088600054946	8.49753435908644	Population-size-sensing	5.32088600054854	1.00000000000017	-1.72719553426115e-13
2.35852157994306	1.11519769317082	8.49753435908644	Ratio-sensing	3.47371927311388	0.321038519664584	0.678961480335416
1.24158842183582	0.13520775651045	8.49753435908644	Constitutive activation	1.37679617834627	0.0982046279884759	0.901795372011524
0.604564131558204	4.50444847799548	8.49753435908644	Recipients-density-sensing	5.10901260955368	0.881667128707475	0.118332871292525
-2.63178045829253e-12	5.32088600054946	8.49753435908644	Population-size-sensing	5.32088600054682	1.00000000000049	-4.94613201264237e-13
2.3585215798722	1.11519769314171	8.49753435908644	Ratio-sensing	3.47371927301391	0.321038519665444	0.678961480334556
1.24158842183585	0.135207756510466	8.49753435908644	Constitutive activation	1.37679617834631	0.0982046279884839	0.901795372011516
0.604564131557269	4.50444847799689	8.49753435908644	Recipients-density-sensing	5.10901260955416	0.881667128707669	0.118332871292331
-1.29330021415238e-11	5.32088600054946	8.49753435908644	Population-size-sensing	5.32088600053652	1.00000000000243	-2.43061064270494e-12
2.35852158003359	1.11519769321221	8.49753435908644	Ratio-sensing	3.4737192732458	0.32103851966431	0.67896148033569
1.24158842183592	0.135207756510532	8.49753435908644	Constitutive activation	1.37679617834645	0.0982046279885224	0.901795372011478
0.604564131557235	4.50444847799695	8.49753435908644	Recipients-density-sensing	5.10901260955419	0.881667128707676	0.118332871292324
-1.36613744822206e-12	5.32088600054946	8.49753435908644	Population-size-sensing	5.32088600054809	1.00000000000026	-2.56749993907282e-13
2.35852157994298	1.11519769317078	8.49753435908644	Ratio-sensing	3.47371927311376	0.321038519664585	0.678961480335415
1.24158842183573	0.135207756510428	8.49753435908644	Constitutive activation	1.37679617834616	0.0982046279884674	0.901795372011532
0.604564131557269	4.50444847799689	8.49753435908644	Recipients-density-sensing	5.10901260955416	0.881667128707669	0.118332871292331
-3.8906133763369e-13	5.32088600054946	8.49753435908644	Population-size-sensing	5.32088600054907	1.00000000000007	-7.31196529287682e-14
2.35852157994534	1.11519769317182	8.49753435908644	Ratio-sensing	3.47371927311717	0.32103851966457	0.67896148033543
1.24158842183572	0.135207756510452	8.49753435908644	Constitutive activation	1.37679617834617	0.0982046279884844	0.901795372011515
0.604564131555077	4.50444847800097	8.49753435908644	Recipients-density-sensing	5.10901260955605	0.881667128708142	0.118332871291858
-7.58736759679179e-13	5.32088600054946	8.49753435908644	Population-size-sensing	5.3208860005487	1.00000000000014	-1.42595943532889e-13
2.35852157994298	1.11519769317078	8.49753435908644	Ratio-sensing	3.47371927311375	0.321038519664585	0.678961480335415
1.24158842183583	0.13520775651044	8.49753435908644	Constitutive activation	1.37679617834626	0.0982046279884682	0.901795372011532
0.604564131557273	4.5044484779969	8.49753435908644	Recipients-density-sensing	5.10901260955418	0.881667128707669	0.118332871292331
-2.05019924240489e-12	5.32088600054946	8.49753435908644	Population-size-sensing	5.32088600054741	1.00000000000039	-3.85311627085032e-13
2.358521579943	1.11519769317079	8.49753435908644	Ratio-sensing	3.47371927311379	0.321038519664585	0.678961480335415
1.24158842183578	0.135207756510451	8.49753435908644	Constitutive activation	1.37679617834623	0.0982046279884788	0.901795372011521
0.604564131557269	4.50444847799689	8.49753435908644	Recipients-density-sensing	5.10901260955416	0.881667128707669	0.118332871292331
-3.97022016948052e-13	5.32088600054946	8.49753435908644	Population-size-sensing	5.32088600054906	1.00000000000007	-7.46157720550832e-14
2.35852157994416	1.11519769317134	8.49753435908644	Ratio-sensing	3.47371927311549	0.321038519664585	0.678961480335415
1.24158842183581	0.13520775651045	8.49753435908644	Constitutive activation	1.37679617834626	0.0982046279884763	0.901795372011524
0.604564131557269	4.50444847799689	8.49753435908644	Recipients-density-sensing	5.10901260955416	0.881667128707669	0.118332871292331
-6.48642672429678e-13	5.32088600054946	8.49753435908644	Population-size-sensing	5.32088600054881	1.00000000000012	-1.21905012128201e-13
2.59847577037447	1.2206398956035	9.3260334688322	Ratio-sensing	3.81911566597796	0.319613230486154	0.680386769513846
1.27432431490084	0.122578432531719	9.3260334688322	Constitutive activation	1.39690274743256	0.0877501549460133	0.912249845053987
0.980191844485887	4.49554158847351	9.3260334688322	Recipients-density-sensing	5.4757334329594	0.820993505895312	0.179006494104688
-4.63615276380612e-13	5.83966581693231	9.3260334688322	Population-size-sensing	5.83966581693185	1.00000000000008	-7.93907204478004e-14
2.5984757703745	1.22063989560351	9.3260334688322	Ratio-sensing	3.819115665978	0.319613230486153	0.680386769513847
1.27432431490069	0.12257843253167	9.3260334688322	Constitutive activation	1.39690274743236	0.0877501549459905	0.912249845054009
0.980191844485887	4.49554158847351	9.3260334688322	Recipients-density-sensing	5.4757334329594	0.820993505895312	0.179006494104688
-1.83314912675293e-12	5.83966581693231	9.3260334688322	Population-size-sensing	5.83966581693048	1.00000000000031	-3.13913361521172e-13
2.59847577037443	1.22063989560348	9.3260334688322	Ratio-sensing	3.81911566597791	0.319613230486154	0.680386769513846
1.27432431490089	0.122578432531678	9.3260334688322	Constitutive activation	1.39690274743257	0.0877501549459834	0.912249845054017
0.980191844485887	4.49554158847351	9.3260334688322	Recipients-density-sensing	5.4757334329594	0.820993505895312	0.179006494104688
-1.69962105895715e-12	5.83966581693231	9.3260334688322	Population-size-sensing	5.83966581693061	1.00000000000029	-2.91047657903563e-13
2.59847577037466	1.22063989560357	9.3260334688322	Ratio-sensing	3.81911566597823	0.319613230486152	0.680386769513848
1.27432431489594	0.122578432533038	9.3260334688322	Constitutive activation	1.39690274742897	0.0877501549471826	0.912249845052817
0.980191844485887	4.49554158847351	9.3260334688322	Recipients-density-sensing	5.4757334329594	0.820993505895312	0.179006494104688
-2.34790860301419e-12	5.8396658169323	9.3260334688322	Population-size-sensing	5.83966581692996	1.0000000000004	-4.02062151605884e-13
2.59847577037459	1.22063989560355	9.3260334688322	Ratio-sensing	3.81911566597814	0.319613230486152	0.680386769513848
1.27432431490086	0.122578432531709	9.3260334688322	Constitutive activation	1.39690274743257	0.0877501549460063	0.912249845053994
0.980191844485887	4.49554158847351	9.3260334688322	Recipients-density-sensing	5.4757334329594	0.820993505895312	0.179006494104688
-2.78650310110449e-12	5.83966581693231	9.3260334688322	Population-size-sensing	5.83966581692953	1.00000000000048	-4.77168247029866e-13
2.59847577046311	1.22063989564242	9.3260334688322	Ratio-sensing	3.81911566610554	0.31961323048567	0.68038676951433
1.27432431490094	0.122578432531814	9.3260334688322	Constitutive activation	1.39690274743275	0.0877501549460693	0.912249845053931
0.980191844485887	4.49554158847351	9.3260334688322	Recipients-density-sensing	5.4757334329594	0.820993505895312	0.179006494104688
-8.09311874175213e-13	5.83966581693231	9.3260334688322	Population-size-sensing	5.8396658169315	1.00000000000014	-1.38588730853176e-13
2.59847577037453	1.22063989560352	9.3260334688322	Ratio-sensing	3.81911566597806	0.319613230486153	0.680386769513847
1.27432431490083	0.122578432531712	9.3260334688322	Constitutive activation	1.39690274743254	0.0877501549460095	0.91224984505399
0.980191844485887	4.49554158847351	9.3260334688322	Recipients-density-sensing	5.4757334329594	0.820993505895312	0.179006494104688
-2.11429389822986e-12	5.83966581693231	9.3260334688322	Population-size-sensing	5.8396658169302	1.00000000000036	-3.6205734446313e-13
2.5984757703524	1.2206398955938	9.3260334688322	Ratio-sensing	3.81911566594621	0.319613230486274	0.680386769513726
1.27432431490084	0.122578432531721	9.3260334688322	Constitutive activation	1.39690274743256	0.0877501549460152	0.912249845053985
0.980191844485886	4.49554158847351	9.3260334688322	Recipients-density-sensing	5.4757334329594	0.820993505895313	0.179006494104688
-6.66279905823209e-13	5.83966581693231	9.3260334688322	Population-size-sensing	5.83966581693165	1.00000000000011	-1.14095553874227e-13
2.59847577037469	1.22063989560359	9.3260334688322	Ratio-sensing	3.81911566597828	0.319613230486152	0.680386769513848
1.27432431490084	0.122578432531739	9.3260334688322	Constitutive activation	1.39690274743258	0.0877501549460264	0.912249845053974
0.980191844485887	4.49554158847351	9.3260334688322	Recipients-density-sensing	5.4757334329594	0.820993505895312	0.179006494104688
-7.24469246149402e-13	5.83966581693231	9.3260334688322	Population-size-sensing	5.83966581693159	1.00000000000012	-1.24060052212041e-13
2.59847577037447	1.2206398956035	9.3260334688322	Ratio-sensing	3.81911566597797	0.319613230486154	0.680386769513846
1.27432431490084	0.122578432531718	9.3260334688322	Constitutive activation	1.39690274743256	0.087750154946013	0.912249845053987
0.980191844485887	4.49554158847351	9.3260334688322	Recipients-density-sensing	5.4757334329594	0.820993505895312	0.179006494104688
-2.95878318581922e-12	5.83966581693231	9.3260334688322	Population-size-sensing	5.83966581692935	1.00000000000051	-5.06669949715551e-13
2.86177668247911	1.33587782029582	10.2353102189903	Ratio-sensing	4.19765450277493	0.318243871526995	0.681756128473005
1.30499577221314	0.110745556290479	10.2353102189903	Constitutive activation	1.41574132850362	0.0782244284748909	0.921775571525109
1.38027157592536	4.48641438915738	10.2353102189903	Recipients-density-sensing	5.86668596508274	0.764727209852301	0.235272790147699
0.530824015850079	5.69854927904696	10.2353102189903	Population-size-sensing	6.22937329489704	0.914786931089052	0.0852130689109478
2.86177668247905	1.33587782029579	10.2353102189903	Ratio-sensing	4.19765450277485	0.318243871526995	0.681756128473004
1.30499577221235	0.110745556290391	10.2353102189903	Constitutive activation	1.41574132850274	0.0782244284748783	0.921775571525122
1.38027157592544	4.48641438915727	10.2353102189903	Recipients-density-sensing	5.86668596508271	0.764727209852287	0.235272790147713
0.530824015850141	5.69854927904687	10.2353102189903	Population-size-sensing	6.22937329489701	0.914786931089042	0.0852130689109582
2.86177668268884	1.33587782038766	10.2353102189903	Ratio-sensing	4.1976545030765	0.318243871526012	0.681756128473988
1.30499577221232	0.11074555629042	10.2353102189903	Constitutive activation	1.41574132850274	0.0782244284748986	0.921775571525101
1.38027157592536	4.48641438915738	10.2353102189903	Recipients-density-sensing	5.86668596508274	0.764727209852301	0.235272790147699
0.530824015850138	5.69854927904687	10.2353102189903	Population-size-sensing	6.22937329489701	0.914786931089042	0.0852130689109576
2.86177668247912	1.33587782029582	10.2353102189903	Ratio-sensing	4.19765450277494	0.318243871526995	0.681756128473005
1.30499577221244	0.11074555629036	10.2353102189903	Constitutive activation	1.4157413285028	0.0782244284748525	0.921775571525148
1.38027157592536	4.48641438915738	10.2353102189903	Recipients-density-sensing	5.86668596508274	0.764727209852301	0.235272790147699
0.530824015850079	5.69854927904696	10.2353102189903	Population-size-sensing	6.22937329489704	0.914786931089052	0.0852130689109477
2.86177668247893	1.33587782029574	10.2353102189903	Ratio-sensing	4.19765450277468	0.318243871526997	0.681756128473003
1.30499577221238	0.110745556290455	10.2353102189903	Constitutive activation	1.41574132850284	0.0782244284749174	0.921775571525083
1.38027157592536	4.48641438915739	10.2353102189903	Recipients-density-sensing	5.86668596508275	0.764727209852301	0.235272790147699
0.530824015848811	5.69854927904865	10.2353102189903	Population-size-sensing	6.22937329489746	0.914786931089262	0.0852130689107384
2.86177668260118	1.33587782034929	10.2353102189903	Ratio-sensing	4.19765450295047	0.318243871526426	0.681756128473574
1.30499577221185	0.110745556290531	10.2353102189903	Constitutive activation	1.41574132850238	0.0782244284749965	0.921775571525004
1.38027157592536	4.48641438915738	10.2353102189903	Recipients-density-sensing	5.86668596508274	0.764727209852301	0.235272790147699
0.530824015850143	5.69854927904686	10.2353102189903	Population-size-sensing	6.22937329489701	0.914786931089042	0.0852130689109585
2.86177668247914	1.33587782029583	10.2353102189903	Ratio-sensing	4.19765450277498	0.318243871526995	0.681756128473005
1.3049957722124	0.110745556290462	10.2353102189903	Constitutive activation	1.41574132850286	0.0782244284749215	0.921775571525078
1.38027157592534	4.4864143891575	10.2353102189903	Recipients-density-sensing	5.86668596508284	0.764727209852309	0.235272790147691
0.530824015850138	5.69854927904687	10.2353102189903	Population-size-sensing	6.22937329489701	0.914786931089042	0.0852130689109576
2.8617766824857	1.33587782029887	10.2353102189903	Ratio-sensing	4.19765450278457	0.318243871526991	0.681756128473009
1.3049957722125	0.110745556290387	10.2353102189903	Constitutive activation	1.41574132850289	0.0782244284748669	0.921775571525133
1.38027157592536	4.48641438915738	10.2353102189903	Recipients-density-sensing	5.86668596508274	0.764727209852301	0.235272790147699
0.530824015850079	5.69854927904696	10.2353102189903	Population-size-sensing	6.22937329489704	0.914786931089052	0.0852130689109478
2.86177668247911	1.33587782029582	10.2353102189903	Ratio-sensing	4.19765450277492	0.318243871526995	0.681756128473005
1.30499577221239	0.110745556290449	10.2353102189903	Constitutive activation	1.41574132850284	0.0782244284749133	0.921775571525087
1.38027157592536	4.48641438915738	10.2353102189903	Recipients-density-sensing	5.86668596508274	0.764727209852301	0.235272790147699
0.530824015850016	5.69854927904705	10.2353102189903	Population-size-sensing	6.22937329489707	0.914786931089063	0.0852130689109372
2.86177668247926	1.33587782029588	10.2353102189903	Ratio-sensing	4.19765450277514	0.318243871526994	0.681756128473006
1.30499577221225	0.110745556290416	10.2353102189903	Constitutive activation	1.41574132850266	0.0782244284748996	0.9217755715251
1.38027157592536	4.48641438915738	10.2353102189903	Recipients-density-sensing	5.86668596508274	0.764727209852301	0.235272790147699
0.530824015850142	5.69854927904686	10.2353102189903	Population-size-sensing	6.22937329489701	0.914786931089042	0.0852130689109583
3.1507254080351	1.46181688098748	11.2332403297803	Ratio-sensing	4.61254228902258	0.316922163394895	0.683077836605105
1.33367171725318	0.0996825374933744	11.2332403297803	Constitutive activation	1.43335425474655	0.0695449412894793	0.930455058710521
1.80648181070574	4.47707072400705	11.2332403297803	Recipients-density-sensing	6.28355253471279	0.712506293099957	0.287493706900043
1.83052721493768	4.4391475080019	11.2332403297803	Population-size-sensing	6.26967472293958	0.708034739307907	0.291965260692093
3.15072540802378	1.46181688098253	11.2332403297803	Ratio-sensing	4.61254228900631	0.316922163394941	0.683077836605059
1.33367171725305	0.099682537493359	11.2332403297803	Constitutive activation	1.43335425474641	0.0695449412894755	0.930455058710524
1.80648181070561	4.47707072400726	11.2332403297803	Recipients-density-sensing	6.28355253471287	0.712506293099981	0.287493706900019
1.83052721493783	4.43914750800168	11.2332403297803	Population-size-sensing	6.26967472293951	0.70803473930788	0.29196526069212
3.15072540802383	1.46181688098256	11.2332403297803	Ratio-sensing	4.61254228900639	0.31692216339494	0.68307783660506
1.33367171725322	0.0996825374933867	11.2332403297803	Constitutive activation	1.43335425474661	0.0695449412894852	0.930455058710515
1.80648181070574	4.47707072400705	11.2332403297803	Recipients-density-sensing	6.28355253471279	0.712506293099957	0.287493706900043
1.83052721493769	4.43914750800189	11.2332403297803	Population-size-sensing	6.26967472293958	0.708034739307905	0.291965260692095
3.150725408024	1.46181688098262	11.2332403297803	Ratio-sensing	4.61254228900662	0.316922163394939	0.683077836605061
1.33367171725298	0.0996825374933368	11.2332403297803	Constitutive activation	1.43335425474631	0.0695449412894648	0.930455058710535
1.80648181070574	4.47707072400705	11.2332403297803	Recipients-density-sensing	6.28355253471279	0.712506293099957	0.287493706900043
1.8305272149377	4.43914750800189	11.2332403297803	Population-size-sensing	6.26967472293958	0.708034739307905	0.291965260692095
3.15072540802078	1.46181688098122	11.2332403297803	Ratio-sensing	4.612542289002	0.316922163394953	0.683077836605047
1.3336717172531	0.0996825374933664	11.2332403297803	Constitutive activation	1.43335425474647	0.0695449412894779	0.930455058710522
1.80648181070574	4.47707072400705	11.2332403297803	Recipients-density-sensing	6.28355253471279	0.712506293099957	0.287493706900043
1.8305272149377	4.43914750800188	11.2332403297803	Population-size-sensing	6.26967472293958	0.708034739307904	0.291965260692096
3.15072540802378	1.46181688098253	11.2332403297803	Ratio-sensing	4.61254228900631	0.316922163394941	0.683077836605059
1.3336717172532	0.0996825374932754	11.2332403297803	Constitutive activation	1.43335425474648	0.069544941289414	0.930455058710586
1.80648181070574	4.47707072400705	11.2332403297803	Recipients-density-sensing	6.28355253471279	0.712506293099957	0.287493706900043
1.8305272149377	4.43914750800188	11.2332403297803	Population-size-sensing	6.26967472293958	0.708034739307904	0.291965260692096
3.15072540823502	1.46181688107478	11.2332403297803	Ratio-sensing	4.6125422893098	0.316922163394087	0.683077836605913
1.33367171725312	0.0996825374933861	11.2332403297803	Constitutive activation	1.43335425474651	0.0695449412894895	0.93045505871051
1.80648181070574	4.47707072400705	11.2332403297803	Recipients-density-sensing	6.28355253471279	0.712506293099957	0.287493706900043
1.83052721493769	4.43914750800189	11.2332403297803	Population-size-sensing	6.26967472293958	0.708034739307905	0.291965260692095
3.15072540802378	1.46181688098253	11.2332403297803	Ratio-sensing	4.61254228900632	0.316922163394941	0.683077836605059
1.33367171725308	0.0996825374933369	11.2332403297803	Constitutive activation	1.43335425474642	0.0695449412894596	0.93045505871054
1.80648181070574	4.47707072400705	11.2332403297803	Recipients-density-sensing	6.28355253471279	0.712506293099958	0.287493706900042
1.83052721493773	4.43914750800183	11.2332403297803	Population-size-sensing	6.26967472293956	0.708034739307898	0.291965260692102
3.15072540802378	1.46181688098253	11.2332403297803	Ratio-sensing	4.61254228900631	0.316922163394941	0.683077836605059
1.3336717172533	0.0996825374933337	11.2332403297803	Constitutive activation	1.43335425474664	0.0695449412894467	0.930455058710553
1.80648181070571	4.47707072400709	11.2332403297803	Recipients-density-sensing	6.2835525347128	0.712506293099962	0.287493706900038
1.8305272149377	4.43914750800189	11.2332403297803	Population-size-sensing	6.26967472293958	0.708034739307905	0.291965260692095
3.15072540802394	1.4618168809826	11.2332403297803	Ratio-sensing	4.61254228900654	0.31692216339494	0.68307783660506
1.33367171725325	0.0996825374933258	11.2332403297803	Constitutive activation	1.43335425474657	0.0695449412894444	0.930455058710556
1.80648181070574	4.47707072400705	11.2332403297803	Recipients-density-sensing	6.28355253471279	0.712506293099957	0.287493706900043
1.83052721493769	4.43914750800189	11.2332403297803	Population-size-sensing	6.26967472293958	0.708034739307905	0.291965260692095
3.46784539305687	1.5994475696898	12.3284673944207	Ratio-sensing	5.06729296274667	0.31564142461241	0.68435857538759
1.36042853259961	0.0893599081709158	12.3284673944207	Constitutive activation	1.44978844077052	0.0616365158239387	0.938363484176061
2.26065004044616	4.46751431242205	12.3284673944207	Recipients-density-sensing	6.72816435286821	0.664001959244286	0.335998040755714
2.80417530870017	3.49959370858526	12.3284673944207	Population-size-sensing	6.30376901728543	0.555158937294355	0.444841062705645
3.46784539305682	1.59944756968978	12.3284673944207	Ratio-sensing	5.0672929627466	0.315641424612411	0.684358575387589
1.36042853259953	0.0893599081708715	12.3284673944207	Constitutive activation	1.4497884407704	0.0616365158239134	0.938363484176087
2.26065004044729	4.46751431242029	12.3284673944207	Recipients-density-sensing	6.72816435286759	0.664001959244086	0.335998040755914
2.80417530875467	3.49959370849042	12.3284673944207	Population-size-sensing	6.30376901724509	0.555158937282863	0.444841062717137
3.46784539305675	1.59944756968976	12.3284673944207	Ratio-sensing	5.06729296274651	0.315641424612412	0.684358575387588
1.36042853259974	0.0893599081709886	12.3284673944207	Constitutive activation	1.44978844077073	0.0616365158239803	0.93836348417602
2.26065004044651	4.4675143124215	12.3284673944207	Recipients-density-sensing	6.72816435286801	0.664001959244224	0.335998040755776
2.80417530870017	3.49959370858528	12.3284673944207	Population-size-sensing	6.30376901728544	0.555158937294357	0.444841062705643
3.46784539305698	1.59944756968985	12.3284673944207	Ratio-sensing	5.06729296274684	0.31564142461241	0.68435857538759
1.36042853259969	0.0893599081709373	12.3284673944207	Constitutive activation	1.44978844077063	0.0616365158239489	0.938363484176051
2.2606500404465	4.46751431242151	12.3284673944207	Recipients-density-sensing	6.72816435286802	0.664001959244225	0.335998040755775
2.80417530870017	3.49959370858528	12.3284673944207	Population-size-sensing	6.30376901728544	0.555158937294357	0.444841062705643
3.46784539305678	1.59944756968977	12.3284673944207	Ratio-sensing	5.06729296274655	0.315641424612412	0.684358575387588
1.36042853260029	0.0893599081709548	12.3284673944207	Constitutive activation	1.44978844077125	0.0616365158239349	0.938363484176065
2.2606500404465	4.46751431242151	12.3284673944207	Recipients-density-sensing	6.72816435286802	0.664001959244225	0.335998040755775
2.80417530870017	3.49959370858528	12.3284673944207	Population-size-sensing	6.30376901728545	0.555158937294356	0.444841062705644
3.46784539305673	1.59944756968975	12.3284673944207	Ratio-sensing	5.06729296274647	0.315641424612412	0.684358575387588
1.36042853259976	0.0893599081710422	12.3284673944207	Constitutive activation	1.4497884407708	0.0616365158240142	0.938363484175986
2.2606500404465	4.46751431242151	12.3284673944207	Recipients-density-sensing	6.72816435286802	0.664001959244225	0.335998040755775
2.80417530870017	3.49959370858528	12.3284673944207	Population-size-sensing	6.30376901728544	0.555158937294356	0.444841062705644
3.46784539305678	1.59944756968977	12.3284673944207	Ratio-sensing	5.06729296274655	0.315641424612412	0.684358575387588
1.36042853259957	0.089359908170921	12.3284673944207	Constitutive activation	1.4497884407705	0.0616365158239435	0.938363484176057
2.26065004044653	4.46751431242149	12.3284673944207	Recipients-density-sensing	6.72816435286801	0.664001959244221	0.335998040755779
2.80417530870017	3.49959370858528	12.3284673944207	Population-size-sensing	6.30376901728544	0.555158937294357	0.444841062705643
3.46784539305676	1.59944756968976	12.3284673944207	Ratio-sensing	5.06729296274651	0.315641424612412	0.684358575387588
1.36042853259959	0.0893599081709184	12.3284673944207	Constitutive activation	1.44978844077051	0.0616365158239412	0.938363484176059
2.26065004044648	4.46751431242153	12.3284673944207	Recipients-density-sensing	6.72816435286801	0.664001959244228	0.335998040755772
2.80417530868255	3.49959370861405	12.3284673944207	Population-size-sensing	6.3037690172966	0.555158937297938	0.444841062702062
3.46784539305677	1.59944756968977	12.3284673944207	Ratio-sensing	5.06729296274654	0.315641424612412	0.684358575387588
1.36042853259958	0.0893599081709315	12.3284673944207	Constitutive activation	1.44978844077051	0.06163651582395	0.93836348417605
2.2606500404465	4.46751431242151	12.3284673944207	Recipients-density-sensing	6.72816435286801	0.664001959244225	0.335998040755775
2.80417530870017	3.49959370858528	12.3284673944207	Population-size-sensing	6.30376901728544	0.555158937294357	0.444841062705643
3.4678453930678	1.5994475696945	12.3284673944207	Ratio-sensing	5.0672929627623	0.315641424612364	0.684358575387636
1.36042853259953	0.0893599081709576	12.3284673944207	Constitutive activation	1.44978844077049	0.0616365158239691	0.938363484176031
2.26065004044647	4.46751431242155	12.3284673944207	Recipients-density-sensing	6.72816435286802	0.66400195924423	0.33599804075577
2.80417530870017	3.49959370858527	12.3284673944207	Population-size-sensing	6.30376901728544	0.555158937294356	0.444841062705644
3.81590452292792	1.74985296310019	13.5304777457981	Ratio-sensing	5.56575748602812	0.314396192700257	0.685603807299743
1.38534820931458	0.0797460366310182	13.5304777457981	Constitutive activation	1.4650942459456	0.0544306530803065	0.945569346919693
2.7447682296415	4.45774871083724	13.5304777457981	Recipients-density-sensing	7.20251694047874	0.618915407999157	0.381084592000843
3.55690493453948	2.77607787407271	13.5304777457981	Population-size-sensing	6.33298280861219	0.438352346432638	0.561647653567362
3.81590452292911	1.74985296310071	13.5304777457981	Ratio-sensing	5.56575748602982	0.314396192700253	0.685603807299747
1.3853482093143	0.0797460366308986	13.5304777457981	Constitutive activation	1.4650942459452	0.0544306530802398	0.94556934691976
2.74476822964198	4.45774871083653	13.5304777457981	Recipients-density-sensing	7.2025169404785	0.618915407999079	0.381084592000922
3.55690493453948	2.77607787407271	13.5304777457981	Population-size-sensing	6.3329828086122	0.438352346432638	0.561647653567362
3.81590452292222	1.74985296309772	13.5304777457981	Ratio-sensing	5.56575748601994	0.314396192700274	0.685603807299725
1.3853482093143	0.0797460366308786	13.5304777457981	Constitutive activation	1.46509424594518	0.0544306530802268	0.945569346919773
2.74476822964198	4.45774871083653	13.5304777457981	Recipients-density-sensing	7.2025169404785	0.618915407999078	0.381084592000922
3.55690493453948	2.7760778740727	13.5304777457981	Population-size-sensing	6.33298280861218	0.438352346432637	0.561647653567363
3.81590452292784	1.74985296310016	13.5304777457981	Ratio-sensing	5.565757486028	0.314396192700258	0.685603807299742
1.38534820931446	0.0797460366305148	13.5304777457981	Constitutive activation	1.46509424594498	0.0544306530799861	0.945569346920014
2.74476822964045	4.45774871083888	13.5304777457981	Recipients-density-sensing	7.20251694047933	0.618915407999334	0.381084592000666
3.55690493453948	2.77607787407272	13.5304777457981	Population-size-sensing	6.3329828086122	0.438352346432639	0.561647653567361
3.81590452292787	1.74985296310017	13.5304777457981	Ratio-sensing	5.56575748602804	0.314396192700258	0.685603807299742
1.38534820931776	0.0797460366317609	13.5304777457981	Constitutive activation	1.46509424594952	0.0544306530806678	0.945569346919332
2.74476822964196	4.45774871083653	13.5304777457981	Recipients-density-sensing	7.2025169404785	0.61891540799908	0.38108459200092
3.55690493453948	2.77607787407271	13.5304777457981	Population-size-sensing	6.33298280861219	0.438352346432638	0.561647653567362
3.8159045229644	1.74985296311603	13.5304777457981	Ratio-sensing	5.56575748608043	0.314396192700147	0.685603807299853
1.38534820931442	0.0797460366309034	13.5304777457981	Constitutive activation	1.46509424594532	0.0544306530802385	0.945569346919762
2.74476822965846	4.45774871080996	13.5304777457981	Recipients-density-sensing	7.20251694046843	0.618915407996256	0.381084592003744
3.55690493453946	2.77607787407274	13.5304777457981	Population-size-sensing	6.3329828086122	0.438352346432642	0.561647653567358
3.8159045229279	1.74985296310019	13.5304777457981	Ratio-sensing	5.56575748602809	0.314396192700257	0.685603807299743
1.38534820931427	0.0797460366309028	13.5304777457981	Constitutive activation	1.46509424594517	0.0544306530802437	0.945569346919756
2.74476822964198	4.45774871083653	13.5304777457981	Recipients-density-sensing	7.2025169404785	0.618915407999079	0.381084592000921
3.55690493453946	2.77607787407274	13.5304777457981	Population-size-sensing	6.3329828086122	0.438352346432642	0.561647653567358
3.81590452292779	1.74985296310014	13.5304777457981	Ratio-sensing	5.56575748602792	0.314396192700258	0.685603807299742
1.38534820931484	0.0797460366308024	13.5304777457981	Constitutive activation	1.46509424594564	0.0544306530801578	0.945569346919842
2.74476822964198	4.45774871083652	13.5304777457981	Recipients-density-sensing	7.2025169404785	0.618915407999078	0.381084592000922
3.55690493453948	2.77607787407271	13.5304777457981	Population-size-sensing	6.3329828086122	0.438352346432638	0.561647653567362
3.81590452292783	1.74985296310016	13.5304777457981	Ratio-sensing	5.56575748602798	0.314396192700258	0.685603807299742
1.38534820931442	0.0797460366309514	13.5304777457981	Constitutive activation	1.46509424594537	0.0544306530802695	0.94556934691973
2.74476822964198	4.45774871083652	13.5304777457981	Recipients-density-sensing	7.2025169404785	0.618915407999078	0.381084592000922
3.55690493453954	2.7760778740725	13.5304777457981	Population-size-sensing	6.33298280861204	0.438352346432615	0.561647653567385
3.81590452293249	1.74985296310218	13.5304777457981	Ratio-sensing	5.56575748603467	0.314396192700243	0.685603807299757
1.38534820931437	0.0797460366309018	13.5304777457981	Constitutive activation	1.46509424594527	0.0544306530802393	0.945569346919761
2.74476822964216	4.45774871083626	13.5304777457981	Recipients-density-sensing	7.20251694047842	0.618915407999048	0.381084592000952
3.55690493453948	2.77607787407271	13.5304777457981	Population-size-sensing	6.33298280861219	0.438352346432638	0.561647653567362
4.1979392991063	1.91421704938548	14.8496826225447	Ratio-sensing	6.11215634849177	0.313181950893293	0.686818049106707
1.40851666914429	0.0708077747450221	14.8496826225447	Constitutive activation	1.47932444388932	0.0478649393224791	0.952135060677521
3.26100988127215	4.44777728072951	14.8496826225447	Recipients-density-sensing	7.70878716200167	0.576974975084745	0.423025024915255
4.15340147907459	2.20486448757292	14.8496826225447	Population-size-sensing	6.35826596664752	0.346771352305583	0.653228647694417
4.19793929911618	1.91421704938961	14.8496826225447	Ratio-sensing	6.11215634850579	0.313181950893251	0.686818049106749
1.40851666914461	0.0708077747450722	14.8496826225447	Constitutive activation	1.47932444388969	0.0478649393225009	0.952135060677499
3.26100988126609	4.44777728073885	14.8496826225447	Recipients-density-sensing	7.70878716200493	0.576974975085711	0.423025024914289
4.1534014790746	2.20486448757292	14.8496826225447	Population-size-sensing	6.35826596664752	0.346771352305583	0.653228647694418
4.19793929937731	1.9142170495027	14.8496826225447	Ratio-sensing	6.11215634888002	0.313181950892578	0.686818049107422
1.40851666914454	0.0708077747450566	14.8496826225447	Constitutive activation	1.47932444388959	0.0478649393224933	0.952135060677507
3.26100988127216	4.44777728072951	14.8496826225447	Recipients-density-sensing	7.70878716200167	0.576974975084744	0.423025024915256
4.15340147907459	2.20486448757292	14.8496826225447	Population-size-sensing	6.35826596664752	0.346771352305583	0.653228647694417
4.19793929887162	1.91421704928397	14.8496826225447	Ratio-sensing	6.11215634815559	0.313181950893911	0.686818049106089
1.40851666914458	0.0708077747452113	14.8496826225447	Constitutive activation	1.47932444388979	0.0478649393225916	0.952135060677408
3.26100988127216	4.44777728072951	14.8496826225447	Recipients-density-sensing	7.70878716200167	0.576974975084744	0.423025024915256
4.1534014790746	2.20486448757292	14.8496826225447	Population-size-sensing	6.35826596664752	0.346771352305583	0.653228647694417
4.19793929887149	1.91421704928392	14.8496826225447	Ratio-sensing	6.11215634815541	0.313181950893912	0.686818049106088
1.408516669144	0.0708077747450438	14.8496826225447	Constitutive activation	1.47932444388905	0.0478649393225025	0.952135060677498
3.26100988127411	4.44777728072641	14.8496826225447	Recipients-density-sensing	7.70878716200052	0.576974975084428	0.423025024915572
4.15340147907459	2.20486448757292	14.8496826225447	Population-size-sensing	6.35826596664752	0.346771352305583	0.653228647694417
4.19793929885369	1.9142170492762	14.8496826225447	Ratio-sensing	6.11215634812989	0.313181950893957	0.686818049106043
1.4085166691443	0.0708077747450216	14.8496826225447	Constitutive activation	1.47932444388933	0.0478649393224784	0.952135060677522
3.26100988127216	4.44777728072951	14.8496826225447	Recipients-density-sensing	7.70878716200167	0.576974975084744	0.423025024915256
4.15340147907459	2.20486448757293	14.8496826225447	Population-size-sensing	6.35826596664752	0.346771352305584	0.653228647694416
4.19793929887159	1.91421704928396	14.8496826225447	Ratio-sensing	6.11215634815554	0.313181950893912	0.686818049106089
1.40851666914419	0.0708077747450097	14.8496826225447	Constitutive activation	1.4793244438892	0.0478649393224744	0.952135060677526
3.26100988127217	4.44777728072951	14.8496826225447	Recipients-density-sensing	7.70878716200167	0.576974975084744	0.423025024915256
4.1534014790746	2.20486448757292	14.8496826225447	Population-size-sensing	6.35826596664752	0.346771352305583	0.653228647694417
4.19793929887161	1.91421704928397	14.8496826225447	Ratio-sensing	6.11215634815558	0.313181950893911	0.686818049106089
1.40851666914427	0.0708077747450242	14.8496826225447	Constitutive activation	1.47932444388929	0.0478649393224812	0.952135060677519
3.26100988127217	4.44777728072951	14.8496826225447	Recipients-density-sensing	7.70878716200167	0.576974975084744	0.423025024915256
4.1534014790746	2.20486448757292	14.8496826225447	Population-size-sensing	6.35826596664752	0.346771352305583	0.653228647694417
4.19793929887137	1.91421704928387	14.8496826225447	Ratio-sensing	6.11215634815524	0.313181950893913	0.686818049106087
1.40851666914414	0.070807774745034	14.8496826225447	Constitutive activation	1.47932444388918	0.0478649393224915	0.952135060677509
3.26100988126696	4.4477772807375	14.8496826225447	Recipients-density-sensing	7.70878716200447	0.576974975085572	0.423025024914428
4.15340147907459	2.20486448757293	14.8496826225447	Population-size-sensing	6.35826596664752	0.346771352305584	0.653228647694416
4.19793929887157	1.91421704928395	14.8496826225447	Ratio-sensing	6.11215634815553	0.313181950893912	0.686818049106088
1.40851666914446	0.0708077747450469	14.8496826225447	Constitutive activation	1.47932444388951	0.0478649393224895	0.952135060677511
3.26100988172102	4.44777728003219	14.8496826225447	Recipients-density-sensing	7.70878716175321	0.576974975012883	0.423025024987117
4.1534014790746	2.20486448757292	14.8496826225447	Population-size-sensing	6.35826596664752	0.346771352305583	0.653228647694417
4.61728132021402	2.09383390587719	16.2975083462064	Ratio-sensing	6.71111522609121	0.311994927122822	0.688005072877178
1.43002227054042	0.0625110343184005	16.2975083462064	Constitutive activation	1.49253330485882	0.0418825054790407	0.958117494520959
3.81174888561499	4.43760316299106	16.2975083462064	Recipients-density-sensing	8.24935204860605	0.537933541548989	0.462066458451011
4.63554658146125	1.74477537712664	16.2975083462064	Population-size-sensing	6.38032195858789	0.273461964529577	0.726538035470423
4.61728132021399	2.09383390587717	16.2975083462064	Ratio-sensing	6.71111522609116	0.311994927122822	0.688005072877178
1.43002227054037	0.062511034318477	16.2975083462064	Constitutive activation	1.49253330485884	0.0418825054790914	0.958117494520909
3.81174888558369	4.43760316303295	16.2975083462064	Recipients-density-sensing	8.24935204861664	0.537933541553376	0.462066458446623
4.63554658146128	1.74477537712658	16.2975083462064	Population-size-sensing	6.38032195858787	0.273461964529569	0.726538035470431
4.61728132021384	2.09383390587711	16.2975083462064	Ratio-sensing	6.71111522609095	0.311994927122822	0.688005072877177
1.43002227054073	0.062511034318641	16.2975083462064	Constitutive activation	1.49253330485937	0.0418825054791865	0.958117494520813
3.81174888558369	4.43760316303295	16.2975083462064	Recipients-density-sensing	8.24935204861665	0.537933541553376	0.462066458446624
4.63554658146125	1.74477537712665	16.2975083462064	Population-size-sensing	6.3803219585879	0.273461964529577	0.726538035470423
4.61728132020911	2.09383390587507	16.2975083462064	Ratio-sensing	6.71111522608418	0.311994927122833	0.688005072877167
1.43002227054098	0.0625110343185639	16.2975083462064	Constitutive activation	1.49253330485954	0.0418825054791301	0.95811749452087
3.81174888553471	4.43760316310792	16.2975083462064	Recipients-density-sensing	8.24935204864263	0.537933541560769	0.462066458439231
4.63554658146125	1.74477537712665	16.2975083462064	Population-size-sensing	6.3803219585879	0.273461964529578	0.726538035470422
4.61728132021402	2.09383390587719	16.2975083462064	Ratio-sensing	6.71111522609121	0.311994927122822	0.688005072877178
1.43002227054055	0.0625110343184991	16.2975083462064	Constitutive activation	1.49253330485904	0.0418825054791006	0.958117494520899
3.8117488855052	4.43760316316172	16.2975083462064	Recipients-density-sensing	8.24935204866692	0.537933541565707	0.462066458434292
4.6355465814612	1.74477537712674	16.2975083462064	Population-size-sensing	6.38032195858794	0.273461964529591	0.726538035470409
4.61728132021397	2.09383390587717	16.2975083462064	Ratio-sensing	6.71111522609114	0.311994927122822	0.688005072877178
1.43002227054036	0.0625110343185064	16.2975083462064	Constitutive activation	1.49253330485887	0.0418825054791105	0.958117494520889
3.8117488855612	4.43760316306738	16.2975083462064	Recipients-density-sensing	8.24935204862859	0.537933541556771	0.462066458443229
4.63554658146124	1.74477537712669	16.2975083462064	Population-size-sensing	6.38032195858792	0.273461964529582	0.726538035470418
4.61728132021266	2.0938339058766	16.2975083462064	Ratio-sensing	6.71111522608927	0.311994927122825	0.688005072877175
1.43002227054063	0.0625110343185013	16.2975083462064	Constitutive activation	1.49253330485913	0.0418825054790997	0.9581174945209
3.81174888558641	4.43760316302939	16.2975083462064	Recipients-density-sensing	8.2493520486158	0.537933541553	0.462066458447
4.63554658146125	1.74477537712665	16.2975083462064	Population-size-sensing	6.3803219585879	0.273461964529577	0.726538035470423
4.61728132021398	2.09383390587717	16.2975083462064	Ratio-sensing	6.71111522609115	0.311994927122822	0.688005072877178
1.43002227054079	0.0625110343185478	16.2975083462064	Constitutive activation	1.49253330485934	0.041882505479125	0.958117494520875
3.81174888558326	4.43760316303355	16.2975083462064	Recipients-density-sensing	8.24935204861681	0.537933541553438	0.462066458446562
4.63554658146125	1.74477537712665	16.2975083462064	Population-size-sensing	6.3803219585879	0.273461964529577	0.726538035470423
4.6172813205033	2.09383390600163	16.2975083462064	Ratio-sensing	6.71111522650493	0.311994927122132	0.688005072877868
1.43002227054099	0.062511034318563	16.2975083462064	Constitutive activation	1.49253330485955	0.0418825054791293	0.958117494520871
3.81174888558358	4.43760316303312	16.2975083462064	Recipients-density-sensing	8.2493520486167	0.537933541553393	0.462066458446607
4.63554658146125	1.74477537712665	16.2975083462064	Population-size-sensing	6.3803219585879	0.273461964529577	0.726538035470423
4.61728132021398	2.09383390587717	16.2975083462064	Ratio-sensing	6.71111522609116	0.311994927122822	0.688005072877178
1.43002227054057	0.0625110343185431	16.2975083462064	Constitutive activation	1.49253330485911	0.0418825054791282	0.958117494520872
3.81174888512417	4.43760316373781	16.2975083462064	Recipients-density-sensing	8.24935204886198	0.537933541622823	0.462066458377177
4.63554658146126	1.74477537712665	16.2975083462064	Population-size-sensing	6.38032195858791	0.273461964529577	0.726538035470423
5.07758630627441	2.29011778072111	17.8864952905744	Ratio-sensing	7.36770408699552	0.310831943530864	0.689168056469136
1.44995450165927	0.0548212913222232	17.8864952905744	Constitutive activation	1.50477579298149	0.036431534570079	0.963568465429921
4.3995803564717	4.427229258873	17.8864952905744	Recipients-density-sensing	8.8268096153447	0.501566188895319	0.498433811104681
5.03160768905898	1.36807892928045	17.8864952905744	Population-size-sensing	6.39968661833944	0.21377280027431	0.78622719972569
5.07758630627432	2.29011778072107	17.8864952905744	Ratio-sensing	7.36770408699538	0.310831943530865	0.689168056469135
1.44995450165975	0.0548212913222575	17.8864952905744	Constitutive activation	1.50477579298201	0.0364315345700893	0.963568465429911
4.39958035647272	4.42722925887161	17.8864952905744	Recipients-density-sensing	8.82680961534433	0.501566188895183	0.498433811104817
5.03160768905895	1.36807892928051	17.8864952905744	Population-size-sensing	6.39968661833946	0.213772800274318	0.786227199725682
5.07758630640178	2.29011778077576	17.8864952905744	Ratio-sensing	7.36770408717754	0.310831943530603	0.689168056469397
1.44995450166119	0.0548212913229138	17.8864952905744	Constitutive activation	1.50477579298411	0.0364315345704746	0.963568465429525
4.39958035647278	4.42722925887153	17.8864952905744	Recipients-density-sensing	8.82680961534431	0.501566188895175	0.498433811104825
5.03160768905898	1.36807892928045	17.8864952905744	Population-size-sensing	6.39968661833943	0.213772800274311	0.786227199725689
5.07758630654592	2.29011778083751	17.8864952905744	Ratio-sensing	7.36770408738343	0.310831943530297	0.689168056469703
1.44995450165979	0.0548212913222647	17.8864952905744	Constitutive activation	1.50477579298206	0.0364315345700929	0.963568465429907
4.39958035646936	4.42722925887654	17.8864952905744	Recipients-density-sensing	8.8268096153459	0.501566188895652	0.498433811104348
5.03160768905898	1.36807892928045	17.8864952905744	Population-size-sensing	6.39968661833943	0.21377280027431	0.78622719972569
5.07758630626733	2.29011778071807	17.8864952905744	Ratio-sensing	7.3677040869854	0.310831943530878	0.689168056469122
1.4499545016596	0.054821291322289	17.8864952905744	Constitutive activation	1.50477579298189	0.036431534570113	0.963568465429887
4.39958035647258	4.42722925887177	17.8864952905744	Recipients-density-sensing	8.82680961534435	0.5015661888952	0.4984338111048
5.03160768905898	1.36807892928045	17.8864952905744	Population-size-sensing	6.39968661833943	0.21377280027431	0.78622719972569
5.07758630627434	2.29011778072108	17.8864952905744	Ratio-sensing	7.36770408699543	0.310831943530865	0.689168056469135
1.44995450165979	0.0548212913222893	17.8864952905744	Constitutive activation	1.50477579298208	0.0364315345701086	0.963568465429891
4.39958035647126	4.42722925887366	17.8864952905744	Recipients-density-sensing	8.82680961534492	0.501566188895382	0.498433811104618
5.03160768905898	1.36807892928045	17.8864952905744	Population-size-sensing	6.39968661833943	0.21377280027431	0.78622719972569
5.07758630627242	2.2901177807203	17.8864952905744	Ratio-sensing	7.36770408699272	0.310831943530873	0.689168056469127
1.4499545016598	0.0548212913222635	17.8864952905744	Constitutive activation	1.50477579298206	0.036431534570092	0.963568465429908
4.39958035647259	4.42722925887177	17.8864952905744	Recipients-density-sensing	8.82680961534435	0.501566188895199	0.498433811104801
5.03160768905897	1.36807892928045	17.8864952905744	Population-size-sensing	6.39968661833942	0.21377280027431	0.78622719972569
5.07758630635145	2.29011778075417	17.8864952905744	Ratio-sensing	7.36770408710562	0.310831943530706	0.689168056469294
1.44995450165988	0.0548212913222833	17.8864952905744	Constitutive activation	1.50477579298216	0.0364315345701026	0.963568465429897
4.39958035647259	4.42722925887176	17.8864952905744	Recipients-density-sensing	8.82680961534435	0.501566188895199	0.498433811104801
5.03160768905898	1.36807892928045	17.8864952905744	Population-size-sensing	6.39968661833943	0.21377280027431	0.78622719972569
5.07758630625677	2.29011778071351	17.8864952905744	Ratio-sensing	7.36770408697028	0.310831943530898	0.689168056469102
1.44995450166089	0.0548212913226153	17.8864952905744	Constitutive activation	1.50477579298351	0.0364315345702908	0.963568465429709
4.39958035647868	4.42722925886262	17.8864952905744	Recipients-density-sensing	8.8268096153413	0.501566188894337	0.498433811105663
5.03160768905899	1.36807892928045	17.8864952905744	Population-size-sensing	6.39968661833944	0.213772800274309	0.786227199725691
5.07758630666409	2.29011778088803	17.8864952905744	Ratio-sensing	7.36770408755213	0.310831943530038	0.689168056469962
1.44995450165997	0.0548212913222904	17.8864952905744	Constitutive activation	1.50477579298226	0.036431534570105	0.963568465429895
4.39958035648077	4.42722925885913	17.8864952905744	Recipients-density-sensing	8.82680961533989	0.50156618889402	0.498433811105979
5.03160768905898	1.36807892928045	17.8864952905744	Population-size-sensing	6.39968661833943	0.21377280027431	0.78622719972569
5.58286591362719	2.50461414090131	19.6304065004027	Ratio-sensing	8.08748005452849	0.30969030204889	0.69030969795111
1.46840285722842	0.0477040191925829	19.6304065004027	Constitutive activation	1.516106876421	0.0314648128931354	0.968535187106865
5.02734368217464	4.41665821653528	19.6304065004027	Recipients-density-sensing	9.44400189870992	0.467668077993357	0.532331922006643
5.36133215605211	1.05544569594165	19.6304065004027	Population-size-sensing	6.41677785199376	0.164482193444442	0.835517806555558
5.58286591351744	2.50461414085441	19.6304065004027	Ratio-sensing	8.08748005437185	0.30969030204909	0.69030969795091
1.46840285722893	0.0477040191926613	19.6304065004027	Constitutive activation	1.51610687642159	0.0314648128931749	0.968535187106825
5.02734368221409	4.41665821647776	19.6304065004027	Recipients-density-sensing	9.44400189869185	0.46766807798816	0.53233192201184
5.36133215605212	1.05544569594165	19.6304065004027	Population-size-sensing	6.41677785199376	0.164482193444442	0.835517806555559
5.58286591351741	2.50461414085439	19.6304065004027	Ratio-sensing	8.08748005437181	0.30969030204909	0.69030969795091
1.46840285722892	0.0477040191926618	19.6304065004027	Constitutive activation	1.51610687642159	0.0314648128931754	0.968535187106825
5.02734368221366	4.41665821647825	19.6304065004027	Recipients-density-sensing	9.44400189869191	0.46766807798821	0.53233192201179
5.36133215605212	1.05544569594164	19.6304065004027	Population-size-sensing	6.41677785199376	0.164482193444441	0.835517806555559
5.58286591351742	2.5046141408544	19.6304065004027	Ratio-sensing	8.08748005437181	0.30969030204909	0.69030969795091
1.46840285722797	0.0477040191924936	19.6304065004027	Constitutive activation	1.51610687642047	0.0314648128930877	0.968535187106912
5.02734368220082	4.41665821649639	19.6304065004027	Recipients-density-sensing	9.44400189869721	0.467668077989868	0.532331922010132
5.36133215605211	1.05544569594165	19.6304065004027	Population-size-sensing	6.41677785199376	0.164482193444442	0.835517806555558
5.58286591351448	2.50461414085314	19.6304065004027	Ratio-sensing	8.08748005436762	0.309690302049095	0.690309697950905
1.46840285722597	0.0477040191924621	19.6304065004027	Constitutive activation	1.51610687641844	0.0314648128931091	0.968535187106891
5.02734368216307	4.41665821654251	19.6304065004027	Recipients-density-sensing	9.44400189870558	0.467668077994337	0.532331922005663
5.36133215605211	1.05544569594166	19.6304065004027	Population-size-sensing	6.41677785199377	0.164482193444443	0.835517806555557
5.58286591351715	2.50461414085429	19.6304065004027	Ratio-sensing	8.08748005437144	0.309690302049091	0.690309697950909
1.46840285722834	0.0477040191926754	19.6304065004027	Constitutive activation	1.51610687642101	0.0314648128931963	0.968535187106804
5.02734368221363	4.41665821647825	19.6304065004027	Recipients-density-sensing	9.44400189869188	0.467668077988212	0.532331922011788
5.36133215605211	1.05544569594165	19.6304065004027	Population-size-sensing	6.41677785199376	0.164482193444442	0.835517806555558
5.58286591333658	2.50461414077677	19.6304065004027	Ratio-sensing	8.08748005411335	0.309690302049389	0.690309697950611
1.4684028572289	0.0477040191915218	19.6304065004027	Constitutive activation	1.51610687642042	0.0314648128924477	0.968535187107552
5.02734368221366	4.41665821647826	19.6304065004027	Recipients-density-sensing	9.44400189869192	0.467668077988211	0.532331922011789
5.36133215605212	1.05544569594165	19.6304065004027	Population-size-sensing	6.41677785199376	0.164482193444442	0.835517806555558
5.58286591351744	2.5046141408544	19.6304065004027	Ratio-sensing	8.08748005437184	0.30969030204909	0.69030969795091
1.4684028572286	0.0477040191926033	19.6304065004027	Constitutive activation	1.5161068764212	0.0314648128931448	0.968535187106855
5.02734368200693	4.41665821675897	19.6304065004027	Recipients-density-sensing	9.4440018987659	0.467668078014271	0.53233192198573
5.36133215605212	1.05544569594165	19.6304065004027	Population-size-sensing	6.41677785199376	0.164482193444442	0.835517806555559
5.58286591360877	2.50461414089343	19.6304065004027	Ratio-sensing	8.0874800545022	0.309690302048924	0.690309697951076
1.46840285722851	0.0477040191925868	19.6304065004027	Constitutive activation	1.5161068764211	0.031464812893136	0.968535187106864
5.02734368221366	4.41665821647825	19.6304065004027	Recipients-density-sensing	9.44400189869191	0.46766807798821	0.53233192201179
5.36133215605212	1.05544569594164	19.6304065004027	Population-size-sensing	6.41677785199376	0.164482193444441	0.835517806555559
5.58286591351752	2.50461414085444	19.6304065004027	Ratio-sensing	8.08748005437197	0.30969030204909	0.69030969795091
1.46840285722862	0.0477040191926036	19.6304065004027	Constitutive activation	1.51610687642122	0.0314648128931446	0.968535187106855
5.02734368221362	4.41665821647837	19.6304065004027	Recipients-density-sensing	9.44400189869199	0.467668077988218	0.532331922011782
5.36133215605211	1.05544569594165	19.6304065004027	Population-size-sensing	6.41677785199376	0.164482193444442	0.835517806555558
6.13752262747486	2.73901176822461	21.5443469003188	Ratio-sensing	8.87653439569947	0.308567696144074	0.691432303855926
1.48545589135761	0.0411250542500182	21.5443469003188	Constitutive activation	1.52658094560762	0.0269393210811034	0.973060678918897
5.69814804119649	4.40589242409708	21.5443469003188	Recipients-density-sensing	10.1040404652936	0.436052531581886	0.563947468418114
5.63892112003743	0.793007066730417	21.5443469003188	Population-size-sensing	6.43192818676784	0.123292276235584	0.876707723764416
6.13752262705929	2.73901176804746	21.5443469003188	Ratio-sensing	8.87653439510675	0.30856769614472	0.69143230385528
1.48545589135842	0.0411250542501855	21.5443469003188	Constitutive activation	1.52658094560861	0.0269393210811956	0.973060678918804
5.69814804088282	4.40589242450635	21.5443469003188	Recipients-density-sensing	10.1040404653892	0.436052531618266	0.563947468381734
5.63892112003747	0.793007066730372	21.5443469003188	Population-size-sensing	6.43192818676785	0.123292276235577	0.876707723764424
6.13752262706479	2.73901176804978	21.5443469003188	Ratio-sensing	8.87653439511458	0.30856769614471	0.69143230385529
1.48545589135801	0.0411250542499816	21.5443469003188	Constitutive activation	1.526580945608	0.0269393210810729	0.973060678918927
5.69814804118834	4.40589242410614	21.5443469003188	Recipients-density-sensing	10.1040404652945	0.436052531582744	0.563947468417256
5.63892112003742	0.793007066730413	21.5443469003188	Population-size-sensing	6.43192818676784	0.123292276235583	0.876707723764417
6.13752262706179	2.7390117680485	21.5443469003188	Ratio-sensing	8.87653439511029	0.308567696144715	0.691432303855286
1.48545589135758	0.0411250542500587	21.5443469003188	Constitutive activation	1.52658094560764	0.0269393210811297	0.97306067891887
5.69814804119648	4.4058924240971	21.5443469003188	Recipients-density-sensing	10.1040404652936	0.436052531581888	0.563947468418112
5.63892112003744	0.79300706673041	21.5443469003188	Population-size-sensing	6.43192818676785	0.123292276235582	0.876707723764418
6.13752262706552	2.73901176805008	21.5443469003188	Ratio-sensing	8.8765343951156	0.308567696144708	0.691432303855292
1.48545589135785	0.0411250542500368	21.5443469003188	Constitutive activation	1.52658094560788	0.0269393210811109	0.973060678918889
5.69814804119807	4.40589242409545	21.5443469003188	Recipients-density-sensing	10.1040404652935	0.436052531581727	0.563947468418273
5.63892112003743	0.793007066730416	21.5443469003188	Population-size-sensing	6.43192818676784	0.123292276235583	0.876707723764417
6.13752262740357	2.73901176819392	21.5443469003188	Ratio-sensing	8.87653439559749	0.308567696144161	0.691432303855839
1.48545589135778	0.0411250542500911	21.5443469003188	Constitutive activation	1.52658094560787	0.0269393210811468	0.973060678918853
5.69814804119701	4.40589242409623	21.5443469003188	Recipients-density-sensing	10.1040404652932	0.436052531581817	0.563947468418183
5.63892112003742	0.793007066730434	21.5443469003188	Population-size-sensing	6.43192818676786	0.123292276235586	0.876707723764414
6.13752262706479	2.73901176804978	21.5443469003188	Ratio-sensing	8.87653439511456	0.30856769614471	0.69143230385529
1.48545589135561	0.0411250542505401	21.5443469003188	Constitutive activation	1.52658094560615	0.0269393210814713	0.973060678918529
5.69814804119614	4.40589242409728	21.5443469003188	Recipients-density-sensing	10.1040404652934	0.436052531581912	0.563947468418088
5.63892112003743	0.793007066730416	21.5443469003188	Population-size-sensing	6.43192818676784	0.123292276235583	0.876707723764417
6.137522627041	2.73901176803962	21.5443469003188	Ratio-sensing	8.87653439508063	0.308567696144746	0.691432303855254
1.48545589135747	0.0411250542499564	21.5443469003188	Constitutive activation	1.52658094560743	0.0269393210810663	0.973060678918934
5.69814804106688	4.4058924242108	21.5443469003188	Recipients-density-sensing	10.1040404652777	0.436052531593827	0.563947468406173
5.63892112003743	0.793007066730417	21.5443469003188	Population-size-sensing	6.43192818676784	0.123292276235584	0.876707723764416
6.13752262709521	2.73901176806264	21.5443469003188	Ratio-sensing	8.87653439515785	0.308567696144654	0.691432303855346
1.48545589135764	0.0411250542500028	21.5443469003188	Constitutive activation	1.52658094560764	0.0269393210810931	0.973060678918907
5.69814804119612	4.40589242409732	21.5443469003188	Recipients-density-sensing	10.1040404652934	0.436052531581915	0.563947468418085
5.63892112003743	0.793007066730416	21.5443469003188	Population-size-sensing	6.43192818676784	0.123292276235583	0.876707723764417
6.13752262705974	2.73901176804765	21.5443469003188	Ratio-sensing	8.87653439510739	0.308567696144719	0.691432303855281
1.48545589135721	0.0411250542500134	21.5443469003188	Constitutive activation	1.52658094560723	0.0269393210811072	0.973060678918893
5.69814804119648	4.4058924240971	21.5443469003188	Recipients-density-sensing	10.1040404652936	0.436052531581888	0.563947468418112
5.63892112003742	0.793007066730408	21.5443469003188	Population-size-sensing	6.43192818676783	0.123292276235582	0.876707723764418
6.74638803166852	2.99515599019609	23.6448941264541	Ratio-sensing	9.74154402186461	0.307462141881569	0.692537858118431
1.50120043495793	0.0350508976161565	23.6448941264541	Constitutive activation	1.53625133257409	0.0228158614889053	0.977184138511095
6.41540065891333	4.39493400866788	23.6448941264541	Recipients-density-sensing	10.8103346675812	0.406549301553792	0.593450698446208
5.87484285611323	0.570563920989904	23.6448941264541	Population-size-sensing	6.44540677710314	0.0885225619920208	0.911477438007979
6.74638803166845	2.99515599019606	23.6448941264541	Ratio-sensing	9.74154402186451	0.307462141881569	0.692537858118431
1.50120043495813	0.0350508976161065	23.6448941264541	Constitutive activation	1.53625133257423	0.0228158614888706	0.977184138511129
6.41540065891298	4.39493400866813	23.6448941264541	Recipients-density-sensing	10.8103346675811	0.406549301553818	0.593450698446182
5.87484285611324	0.570563920989903	23.6448941264541	Population-size-sensing	6.44540677710314	0.0885225619920208	0.911477438007979
6.74638803166864	2.99515599019614	23.6448941264541	Ratio-sensing	9.74154402186477	0.307462141881569	0.692537858118431
1.50120043495676	0.0350508976160086	23.6448941264541	Constitutive activation	1.53625133257277	0.0228158614888285	0.977184138511171
6.41540065800306	4.39493400897192	23.6448941264541	Recipients-density-sensing	10.810334666975	0.406549301604715	0.593450698395285
5.87484285611324	0.570563920989903	23.6448941264541	Population-size-sensing	6.44540677710314	0.0885225619920207	0.911477438007979
6.74638803166847	2.99515599019607	23.6448941264541	Ratio-sensing	9.74154402186454	0.307462141881569	0.692537858118431
1.50120043495841	0.0350508976161549	23.6448941264541	Constitutive activation	1.53625133257457	0.0228158614888971	0.977184138511103
6.41540065888536	4.3949340087144	23.6448941264541	Recipients-density-sensing	10.8103346675998	0.406549301557397	0.593450698442603
5.87484285611324	0.570563920989902	23.6448941264541	Population-size-sensing	6.44540677710314	0.0885225619920206	0.911477438007979
6.74638803166411	2.99515599019421	23.6448941264541	Ratio-sensing	9.74154402185831	0.307462141881575	0.692537858118425
1.50120043495836	0.0350508976161219	23.6448941264541	Constitutive activation	1.53625133257448	0.0228158614888769	0.977184138511123
6.4154006589134	4.39493400866779	23.6448941264541	Recipients-density-sensing	10.8103346675812	0.406549301553784	0.593450698446216
5.87484285611324	0.570563920989903	23.6448941264541	Population-size-sensing	6.44540677710314	0.0885225619920207	0.911477438007979
6.7463880316685	2.99515599019608	23.6448941264541	Ratio-sensing	9.74154402186459	0.307462141881569	0.692537858118431
1.50120043495824	0.0350508976161456	23.6448941264541	Constitutive activation	1.53625133257439	0.0228158614888937	0.977184138511106
6.41540065890623	4.39493400867388	23.6448941264541	Recipients-density-sensing	10.8103346675801	0.406549301554388	0.593450698445612
5.87484285611324	0.5705639209899	23.6448941264541	Population-size-sensing	6.44540677710314	0.0885225619920203	0.91147743800798
6.74638803166864	2.99515599019614	23.6448941264541	Ratio-sensing	9.74154402186478	0.307462141881569	0.692537858118431
1.50120043495783	0.0350508976161334	23.6448941264541	Constitutive activation	1.53625133257397	0.022815861488892	0.977184138511108
6.41540065891333	4.3949340086678	23.6448941264541	Recipients-density-sensing	10.8103346675811	0.406549301553787	0.593450698446213
5.87484285611324	0.5705639209899	23.6448941264541	Population-size-sensing	6.44540677710314	0.0885225619920202	0.91147743800798
6.74638803166067	2.99515599019276	23.6448941264541	Ratio-sensing	9.74154402185344	0.30746214188158	0.69253785811842
1.5012004349461	0.0350508976179079	23.6448941264541	Constitutive activation	1.53625133256401	0.0228158614901949	0.977184138509805
6.41540065891352	4.39493400866778	23.6448941264541	Recipients-density-sensing	10.8103346675813	0.406549301553779	0.593450698446221
5.87484285611324	0.570563920989902	23.6448941264541	Population-size-sensing	6.44540677710314	0.0885225619920206	0.911477438007979
6.7463880316575	2.9951559901914	23.6448941264541	Ratio-sensing	9.7415440218489	0.307462141881583	0.692537858118417
1.50120043495793	0.0350508976163026	23.6448941264541	Constitutive activation	1.53625133257423	0.0228158614889983	0.977184138511002
6.41540065891351	4.39493400866778	23.6448941264541	Recipients-density-sensing	10.8103346675813	0.406549301553779	0.593450698446221
5.87484285611324	0.570563920989903	23.6448941264541	Population-size-sensing	6.44540677710314	0.0885225619920207	0.911477438007979
6.74638803166716	2.99515599019552	23.6448941264541	Ratio-sensing	9.74154402186267	0.307462141881572	0.692537858118428
1.50120043495953	0.0350508976161481	23.6448941264541	Constitutive activation	1.53625133257568	0.0228158614888761	0.977184138511124
6.41540065814723	4.3949340084471	23.6448941264541	Recipients-density-sensing	10.8103346665943	0.406549301570482	0.593450698429518
5.87484285611324	0.570563920989902	23.6448941264541	Population-size-sensing	6.44540677710314	0.0885225619920206	0.911477438007979
7.41476479595849	3.27506314855581	25.9502421139974	Ratio-sensing	10.6898279445143	0.306371923435538	0.693628076564462
1.51572096414727	0.0294489588789593	25.9502421139974	Constitutive activation	1.54516992302623	0.0190587186820743	0.980941281317926
7.18283810975093	4.38378484005925	25.9502421139974	Recipients-density-sensing	11.5666229498102	0.379003003649496	0.620996996350504
6.07698027220675	0.380454430515724	25.9502421139974	Population-size-sensing	6.45743470272247	0.0589172710264223	0.941082728973578
7.41476479595854	3.27506314855583	25.9502421139974	Ratio-sensing	10.6898279445144	0.306371923435538	0.693628076564462
1.51572096414772	0.029448958879113	25.9502421139974	Constitutive activation	1.54516992302683	0.0190587186821664	0.980941281317834
7.18283810975114	4.38378484005921	25.9502421139974	Recipients-density-sensing	11.5666229498103	0.379003003649486	0.620996996350513
6.07698027220675	0.380454430515725	25.9502421139974	Population-size-sensing	6.45743470272248	0.0589172710264224	0.941082728973578
7.4147647959588	3.27506314855593	25.9502421139974	Ratio-sensing	10.6898279445147	0.306371923435537	0.693628076564463
1.51572096413447	0.0294489588810799	25.9502421139974	Constitutive activation	1.54516992301555	0.0190587186835785	0.980941281316422
7.18283810975094	4.38378484005924	25.9502421139974	Recipients-density-sensing	11.5666229498102	0.379003003649495	0.620996996350505
6.07698027220794	0.38045443051809	25.9502421139974	Population-size-sensing	6.45743470272603	0.058917271026756	0.941082728973244
7.41476479592226	3.27506314854046	25.9502421139974	Ratio-sensing	10.6898279444627	0.30637192343558	0.693628076564419
1.51572096414924	0.0294489588769714	25.9502421139974	Constitutive activation	1.54516992302621	0.019058718680788	0.980941281319212
7.18283810975222	4.3837848400581	25.9502421139974	Recipients-density-sensing	11.5666229498103	0.379003003649392	0.620996996350608
6.07698027220675	0.380454430515722	25.9502421139974	Population-size-sensing	6.45743470272247	0.0589172710264219	0.941082728973578
7.41476479599828	3.27506314857215	25.9502421139974	Ratio-sensing	10.6898279445704	0.306371923435458	0.693628076564542
1.51572096414609	0.029448958879011	25.9502421139974	Constitutive activation	1.5451699230251	0.0190587186821217	0.980941281317878
7.18283810975101	4.38378484005923	25.9502421139974	Recipients-density-sensing	11.5666229498102	0.379003003649492	0.620996996350508
6.07698027220675	0.380454430515725	25.9502421139974	Population-size-sensing	6.45743470272247	0.0589172710264223	0.941082728973578
7.41476479595885	3.27506314855595	25.9502421139974	Ratio-sensing	10.6898279445148	0.306371923435537	0.693628076564463
1.51572096414638	0.0294489588789985	25.9502421139974	Constitutive activation	1.54516992302538	0.0190587186821102	0.98094128131789
7.18283810975093	4.38378484005924	25.9502421139974	Recipients-density-sensing	11.5666229498102	0.379003003649495	0.620996996350505
6.07698027220674	0.380454430515722	25.9502421139974	Population-size-sensing	6.45743470272247	0.0589172710264219	0.941082728973578
7.41476479608111	3.27506314860787	25.9502421139974	Ratio-sensing	10.689827944689	0.306371923435402	0.693628076564598
1.51572096414833	0.0294489588776946	25.9502421139974	Constitutive activation	1.54516992302603	0.0190587186812583	0.980941281318742
7.18283810968403	4.38378484007839	25.9502421139974	Recipients-density-sensing	11.5666229497624	0.379003003652715	0.620996996347284
6.07698027220675	0.38045443051572	25.9502421139974	Population-size-sensing	6.45743470272247	0.0589172710264217	0.941082728973578
7.41476479596659	3.27506314855921	25.9502421139974	Ratio-sensing	10.6898279445258	0.306371923435527	0.693628076564473
1.51572096414621	0.0294489588789704	25.9502421139974	Constitutive activation	1.54516992302518	0.0190587186820944	0.980941281317906
7.1828381097368	4.38378484006923	25.9502421139974	Recipients-density-sensing	11.566622949806	0.379003003650495	0.620996996349505
6.07698027220675	0.380454430515721	25.9502421139974	Population-size-sensing	6.45743470272247	0.0589172710264218	0.941082728973578
7.41476479595845	3.27506314855579	25.9502421139974	Ratio-sensing	10.6898279445142	0.306371923435538	0.693628076564462
1.51572096414441	0.0294489588806838	25.9502421139974	Constitutive activation	1.54516992302509	0.0190587186832044	0.980941281316796
7.18283810974881	4.38378484005996	25.9502421139974	Recipients-density-sensing	11.5666229498088	0.379003003649603	0.620996996350397
6.07698027220675	0.380454430515725	25.9502421139974	Population-size-sensing	6.45743470272247	0.0589172710264224	0.941082728973578
7.41476479595855	3.27506314855583	25.9502421139974	Ratio-sensing	10.6898279445144	0.306371923435538	0.693628076564462
1.5157209641474	0.0294489588790214	25.9502421139974	Constitutive activation	1.54516992302642	0.0190587186821121	0.980941281317888
7.18283810975091	4.38378484005925	25.9502421139974	Recipients-density-sensing	11.5666229498102	0.379003003649496	0.620996996350504
6.07698027220675	0.380454430515722	25.9502421139974	Population-size-sensing	6.45743470272247	0.0589172710264219	0.941082728973578
8.14847273546798	3.58093641178163	28.480358684358	Ratio-sensing	11.7294091472496	0.305295549573468	0.694704450426532
1.52909910474868	0.0242877472518369	28.480358684358	Constitutive activation	1.55338685200052	0.0156353500871713	0.984364649912829
8.00456099618381	4.37244654062838	28.480358684358	Recipients-density-sensing	12.3770075368122	0.353271703812386	0.646728296187614
6.25138063813047	0.216815228901727	28.480358684358	Population-size-sensing	6.46819586703219	0.0335202015150491	0.966479798484951
8.14847273545864	3.58093641177769	28.480358684358	Ratio-sensing	11.7294091472363	0.305295549573477	0.694704450426523
1.5290991047496	0.0242877472517973	28.480358684358	Constitutive activation	1.5533868520014	0.0156353500871369	0.984364649912863
8.00456099618427	4.37244654062827	28.480358684358	Recipients-density-sensing	12.3770075368125	0.353271703812367	0.646728296187633
6.25138063813047	0.216815228901727	28.480358684358	Population-size-sensing	6.46819586703219	0.0335202015150492	0.966479798484951
8.14847273546748	3.58093641178142	28.480358684358	Ratio-sensing	11.7294091472489	0.305295549573468	0.694704450426532
1.52909910474815	0.024287747251739	28.480358684358	Constitutive activation	1.55338685199989	0.0156353500871145	0.984364649912886
8.00456099618377	4.37244654062839	28.480358684358	Recipients-density-sensing	12.3770075368122	0.353271703812387	0.646728296187613
6.25138063813047	0.216815228901728	28.480358684358	Population-size-sensing	6.4681958670322	0.0335202015150493	0.966479798484951
8.14847273535372	3.58093641173349	28.480358684358	Ratio-sensing	11.7294091470872	0.30529554957359	0.69470445042641
1.52909910474868	0.0242877472518002	28.480358684358	Constitutive activation	1.55338685200048	0.015635350087148	0.984364649912852
8.00456099614335	4.37244654063963	28.480358684358	Recipients-density-sensing	12.377007536783	0.353271703814128	0.646728296185872
6.25138063813047	0.216815228901728	28.480358684358	Population-size-sensing	6.46819586703219	0.0335202015150492	0.966479798484951
8.14847273546794	3.58093641178161	28.480358684358	Ratio-sensing	11.7294091472495	0.305295549573468	0.694704450426532
1.5290991047496	0.0242877472517212	28.480358684358	Constitutive activation	1.55338685200132	0.0156353500870886	0.984364649912911
8.00456099618384	4.37244654062838	28.480358684358	Recipients-density-sensing	12.3770075368122	0.353271703812385	0.646728296187615
6.25138063813047	0.216815228901728	28.480358684358	Population-size-sensing	6.46819586703219	0.0335202015150492	0.966479798484951
8.14847273547268	3.58093641178356	28.480358684358	Ratio-sensing	11.7294091472562	0.30529554957346	0.69470445042654
1.52909910470667	0.0242877472555417	28.480358684358	Constitutive activation	1.55338685196221	0.0156353500899418	0.984364649910058
8.00456099618123	4.37244654062914	28.480358684358	Recipients-density-sensing	12.3770075368104	0.353271703812499	0.646728296187501
6.25138063813054	0.216815228901664	28.480358684358	Population-size-sensing	6.46819586703221	0.0335202015150393	0.966479798484961
8.148472735468	3.58093641178163	28.480358684358	Ratio-sensing	11.7294091472496	0.305295549573468	0.694704450426532
1.52909910474804	0.0242877472516843	28.480358684358	Constitutive activation	1.55338685199972	0.015635350087081	0.984364649912919
8.00456099618379	4.37244654062839	28.480358684358	Recipients-density-sensing	12.3770075368122	0.353271703812387	0.646728296187613
6.25138063813047	0.216815228901728	28.480358684358	Population-size-sensing	6.4681958670322	0.0335202015150492	0.966479798484951
8.14847273513871	3.58093641164325	28.480358684358	Ratio-sensing	11.729409146782	0.305295549573842	0.694704450426158
1.52909910475146	0.0242877472518561	28.480358684358	Constitutive activation	1.55338685200331	0.0156353500871554	0.984364649912845
8.00456099617626	4.37244654063081	28.480358684358	Recipients-density-sensing	12.3770075368071	0.353271703812728	0.646728296187272
6.25138063813044	0.216815228901682	28.480358684358	Population-size-sensing	6.46819586703212	0.0335202015150425	0.966479798484957
8.14847273546816	3.5809364117817	28.480358684358	Ratio-sensing	11.7294091472499	0.305295549573467	0.694704450426533
1.52909910474864	0.0242877472519875	28.480358684358	Constitutive activation	1.55338685200063	0.015635350087267	0.984364649912733
8.00456099618378	4.37244654062839	28.480358684358	Recipients-density-sensing	12.3770075368122	0.353271703812387	0.646728296187613
6.25138063813047	0.216815228901732	28.480358684358	Population-size-sensing	6.4681958670322	0.0335202015150498	0.96647979848495
8.148472735468	3.58093641178164	28.480358684358	Ratio-sensing	11.7294091472496	0.305295549573468	0.694704450426532
1.52909910473032	0.0242877472504655	28.480358684358	Constitutive activation	1.55338685198078	0.015635350086487	0.984364649913513
8.00456099618384	4.37244654062838	28.480358684358	Recipients-density-sensing	12.3770075368122	0.353271703812385	0.646728296187615
6.25138063813047	0.216815228901727	28.480358684358	Population-size-sensing	6.46819586703219	0.0335202015150491	0.966479798484951
8.95389935487717	3.91518305888535	31.2571584968824	Ratio-sensing	12.8690824137625	0.304231718548818	0.695768281451182
1.54141325754854	0.0195370161560602	31.2571584968824	Constitutive activation	1.5609502737046	0.0125161041227105	0.98748389587729
8.8850723687801	4.3609204998742	31.2571584968824	Recipients-density-sensing	13.2459928686543	0.329225641529221	0.670774358470779
6.40275925595589	0.0750856758398752	31.2571584968824	Population-size-sensing	6.47784493179577	0.0115911505493634	0.988408849450637
8.95389935487722	3.91518305888537	31.2571584968824	Ratio-sensing	12.8690824137626	0.304231718548818	0.695768281451182
1.5414132575376	0.0195370161563033	31.2571584968824	Constitutive activation	1.5609502736939	0.012516104122952	0.987483895877048
8.88507236869555	4.36092049988449	31.2571584968824	Recipients-density-sensing	13.24599286858	0.329225641531844	0.670774358468156
6.40275925595589	0.0750856758398712	31.2571584968824	Population-size-sensing	6.47784493179576	0.0115911505493628	0.988408849450637
8.95389935487723	3.91518305888537	31.2571584968824	Ratio-sensing	12.8690824137626	0.304231718548818	0.695768281451182
1.54141325754371	0.0195370161572805	31.2571584968824	Constitutive activation	1.56095027370099	0.0125161041235212	0.987483895876479
8.88507236843914	4.36092049989048	31.2571584968824	Recipients-density-sensing	13.2459928683296	0.32922564153852	0.67077435846148
6.40275925595589	0.0750856758398665	31.2571584968824	Population-size-sensing	6.47784493179576	0.011591150549362	0.988408849450638
8.95389935487722	3.91518305888537	31.2571584968824	Ratio-sensing	12.8690824137626	0.304231718548818	0.695768281451182
1.54141325754036	0.0195370161564142	31.2571584968824	Constitutive activation	1.56095027369677	0.012516104123	0.987483895877
8.88507236877331	4.36092049987533	31.2571584968824	Recipients-density-sensing	13.2459928686486	0.329225641529447	0.670774358470553
6.40275925595589	0.0750856758398724	31.2571584968824	Population-size-sensing	6.47784493179577	0.0115911505493629	0.988408849450637
8.95389935487722	3.91518305888537	31.2571584968824	Ratio-sensing	12.8690824137626	0.304231718548818	0.695768281451182
1.54141325753717	0.0195370161556062	31.2571584968824	Constitutive activation	1.56095027369278	0.0125161041225144	0.987483895877486
8.88507236850381	4.36092049989388	31.2571584968824	Recipients-density-sensing	13.2459928683977	0.329225641537085	0.670774358462915
6.4027592559559	0.0750856758398722	31.2571584968824	Population-size-sensing	6.47784493179577	0.0115911505493629	0.988408849450637
8.95389935487164	3.91518305888306	31.2571584968824	Ratio-sensing	12.8690824137547	0.304231718548825	0.695768281451175
1.54141325754162	0.0195370161562928	31.2571584968824	Constitutive activation	1.56095027369791	0.0125161041229131	0.987483895877087
8.88507236875916	4.36092049987789	31.2571584968824	Recipients-density-sensing	13.245992868637	0.329225641529928	0.670774358470072
6.4027592559559	0.0750856758398729	31.2571584968824	Population-size-sensing	6.47784493179577	0.011591150549363	0.988408849450637
8.95389935487686	3.91518305888523	31.2571584968824	Ratio-sensing	12.8690824137621	0.304231718548819	0.695768281451181
1.54141325754597	0.0195370161575923	31.2571584968824	Constitutive activation	1.56095027370356	0.0125161041237003	0.9874838958763
8.8850723687739	4.36092049987502	31.2571584968824	Recipients-density-sensing	13.2459928686489	0.329225641529417	0.670774358470583
6.40275925595589	0.0750856758398639	31.2571584968824	Population-size-sensing	6.47784493179575	0.0115911505493617	0.988408849450638
8.9538993548766	3.91518305888512	31.2571584968824	Ratio-sensing	12.8690824137617	0.30423171854882	0.69576828145118
1.54141325754189	0.0195370161563753	31.2571584968824	Constitutive activation	1.56095027369827	0.0125161041229631	0.987483895877037
8.88507236878011	4.3609204998742	31.2571584968824	Recipients-density-sensing	13.2459928686543	0.329225641529221	0.670774358470779
6.40275925595587	0.0750856758398755	31.2571584968824	Population-size-sensing	6.47784493179574	0.0115911505493635	0.988408849450637
8.95389935487726	3.91518305888538	31.2571584968824	Ratio-sensing	12.8690824137626	0.304231718548818	0.695768281451182
1.54141325753609	0.0195370161547757	31.2571584968824	Constitutive activation	1.56095027369086	0.0125161041219977	0.987483895878002
8.8850723687803	4.36092049987418	31.2571584968824	Recipients-density-sensing	13.2459928686545	0.329225641529215	0.670774358470785
6.4027592559559	0.0750856758398784	31.2571584968824	Population-size-sensing	6.47784493179578	0.0115911505493638	0.988408849450636
8.95389935487696	3.91518305888527	31.2571584968824	Ratio-sensing	12.8690824137622	0.304231718548819	0.695768281451181
1.54141325754277	0.0195370161563334	31.2571584968824	Constitutive activation	1.5609502736991	0.0125161041229296	0.98748389587707
8.88507236878009	4.3609204998742	31.2571584968824	Recipients-density-sensing	13.2459928686543	0.329225641529221	0.670774358470779
6.4027592559559	0.0750856758398724	31.2571584968824	Population-size-sensing	6.47784493179577	0.0115911505493629	0.988408849450637
9.83805530839738	4.28043336536102	34.3046928631492	Ratio-sensing	14.1184886737584	0.303179289530963	0.696820710469037
1.55273832901543	0.0151678671108996	34.3046928631492	Constitutive activation	1.56790619612633	0.00967396337126119	0.990326036628739
9.82932028294652	4.34920789396126	34.3046928631492	Recipients-density-sensing	14.1785281769078	0.306746076863232	0.693253923136768
6.5499650334151	-3.05168567230616e-28	34.3046928631492	Population-size-sensing	6.5499650334151	-4.65908696723994e-29	1
9.83805530839392	4.2804333653596	34.3046928631492	Ratio-sensing	14.1184886737535	0.303179289530967	0.696820710469033
1.5527383289481	0.015167867113441	34.3046928631492	Constitutive activation	1.56790619606154	0.00967396337328188	0.990326036626718
9.82932028294653	4.34920789396126	34.3046928631492	Recipients-density-sensing	14.1785281769078	0.306746076863232	0.693253923136768
6.5499650334151	-3.09478725214112e-28	34.3046928631492	Population-size-sensing	6.5499650334151	-4.72489125720954e-29	1
9.83805530839763	4.28043336536112	34.3046928631492	Ratio-sensing	14.1184886737588	0.303179289530963	0.696820710469037
1.55273832894763	0.0151678671116394	34.3046928631492	Constitutive activation	1.56790619605927	0.00967396337214683	0.990326036627853
9.82932028294646	4.34920789396126	34.3046928631492	Recipients-density-sensing	14.1785281769077	0.306746076863234	0.693253923136766
6.5499650334151	-3.08019196324866e-28	34.3046928631492	Population-size-sensing	6.5499650334151	-4.70260825444845e-29	1
9.83805530838208	4.28043336535473	34.3046928631492	Ratio-sensing	14.1184886737368	0.303179289530981	0.696820710469019
1.55273832895652	0.0151678671151398	34.3046928631492	Constitutive activation	1.56790619607166	0.00967396337430293	0.990326036625697
9.82932028294371	4.34920789396146	34.3046928631492	Recipients-density-sensing	14.1785281769052	0.306746076863303	0.693253923136697
6.5499650334151	-2.97223482737708e-28	34.3046928631492	Population-size-sensing	6.5499650334151	-4.53778731980098e-29	1
9.83805530839766	4.28043336536114	34.3046928631492	Ratio-sensing	14.1184886737588	0.303179289530963	0.696820710469037
1.55273832586169	0.0151678670344491	34.3046928631492	Constitutive activation	1.56790619289613	0.00967396334243186	0.990326036657568
9.82932028294645	4.34920789396126	34.3046928631492	Recipients-density-sensing	14.1785281769077	0.306746076863234	0.693253923136766
6.5499650334151	-3.08287373345576e-28	34.3046928631492	Population-size-sensing	6.5499650334151	-4.70670258196534e-29	1
9.83805530839749	4.28043336536107	34.3046928631492	Ratio-sensing	14.1184886737586	0.303179289530963	0.696820710469037
1.55273833379941	0.0151678656787793	34.3046928631492	Constitutive activation	1.56790619947819	0.00967396243718355	0.990326037562816
9.82932028294646	4.34920789396126	34.3046928631492	Recipients-density-sensing	14.1785281769077	0.306746076863234	0.693253923136766
6.5499650334151	-3.00421213150436e-28	34.3046928631492	Population-size-sensing	6.5499650334151	-4.5866078920699e-29	1
9.83805530839764	4.28043336536113	34.3046928631492	Ratio-sensing	14.1184886737588	0.303179289530963	0.696820710469037
1.55273832894357	0.0151678671133259	34.3046928631492	Constitutive activation	1.5679061960569	0.00967396337323709	0.990326036626763
9.82932028294659	4.34920789396125	34.3046928631492	Recipients-density-sensing	14.1785281769078	0.306746076863231	0.693253923136769
6.5499650334151	-3.06052580687206e-28	34.3046928631492	Population-size-sensing	6.5499650334151	-4.6725834279398e-29	1
9.83805530839765	4.28043336536113	34.3046928631492	Ratio-sensing	14.1184886737588	0.303179289530963	0.696820710469037
1.55273832894031	0.0151678671118411	34.3046928631492	Constitutive activation	1.56790619605215	0.00967396337231937	0.990326036627681
9.82932028294652	4.34920789396126	34.3046928631492	Recipients-density-sensing	14.1785281769078	0.306746076863232	0.693253923136768
6.5499650334151	-3.11790659826496e-28	34.3046928631492	Population-size-sensing	6.5499650334151	-4.7601881572783e-29	1
9.83805530839751	4.28043336536108	34.3046928631492	Ratio-sensing	14.1184886737586	0.303179289530963	0.696820710469037
1.55273832894456	0.0151678671134648	34.3046928631492	Constitutive activation	1.56790619605803	0.00967396337331868	0.990326036626681
9.82932028294173	4.34920789396179	34.3046928631492	Recipients-density-sensing	14.1785281769035	0.306746076863362	0.693253923136638
6.5499650334151	-3.02458859206076e-28	34.3046928631492	Population-size-sensing	6.5499650334151	-4.61771715823002e-29	1
9.83805530839766	4.28043336536114	34.3046928631492	Ratio-sensing	14.1184886737588	0.303179289530963	0.696820710469037
1.55273832895551	0.0151678671113577	34.3046928631492	Constitutive activation	1.56790619606686	0.00967396337192029	0.99032603662808
9.82932028294445	4.34920789396147	34.3046928631492	Recipients-density-sensing	14.1785281769059	0.306746076863287	0.693253923136713
6.5499650334151	-3.08295248984708e-28	34.3046928631492	Population-size-sensing	6.5499650334151	-4.70682282137261e-29	1
10.8086352595335	4.67956123954469	37.6493580679247	Ratio-sensing	15.4881964990782	0.302137259158818	0.697862740841182
1.5631455525742	0.0111528185955005	37.6493580679247	Constitutive activation	1.5742983711697	0.00708431057272453	0.992915689427275
10.8427449225631	4.33730970988435	37.6493580679247	Recipients-density-sensing	15.1800546324475	0.285724249016425	0.714275750983575
6.68822027014703	-1.18547428667502e-27	37.6493580679247	Population-size-sensing	6.68822027014703	-1.77248092734984e-28	1
10.8086352595348	4.67956123954519	37.6493580679247	Ratio-sensing	15.48819649908	0.302137259158816	0.697862740841184
1.56314555257028	0.0111528185975993	37.6493580679247	Constitutive activation	1.57429837116788	0.0070843105740659	0.992915689425934
10.8427449225638	4.33730970988431	37.6493580679247	Recipients-density-sensing	15.1800546324481	0.285724249016409	0.714275750983591
6.68822027014703	-1.18349810824441e-27	37.6493580679247	Population-size-sensing	6.68822027014703	-1.76952621241704e-28	1
10.8086352595345	4.67956123954509	37.6493580679247	Ratio-sensing	15.4881964990796	0.302137259158816	0.697862740841184
1.56314555256978	0.0111528185979151	37.6493580679247	Constitutive activation	1.57429837116769	0.00708431057426731	0.992915689425733
10.8427449225645	4.33730970988426	37.6493580679247	Recipients-density-sensing	15.1800546324487	0.285724249016395	0.714275750983605
6.68822027014703	-1.18111734884508e-27	37.6493580679247	Population-size-sensing	6.68822027014703	-1.76596658174824e-28	1
10.8086352602291	4.67956123983471	37.6493580679247	Ratio-sensing	15.4881965000638	0.302137259158317	0.697862740841683
1.56314555258813	0.011152818596298	37.6493580679247	Constitutive activation	1.57429837118443	0.00708431057316482	0.992915689426835
10.842744922552	4.33730970988505	37.6493580679247	Recipients-density-sensing	15.1800546324371	0.285724249016666	0.714275750983334
6.68822027014703	-1.18911611165628e-27	37.6493580679247	Population-size-sensing	6.68822027014703	-1.77792606048565e-28	1
10.8086352595342	4.67956123954495	37.6493580679247	Ratio-sensing	15.4881964990791	0.302137259158817	0.697862740841183
1.56314555256116	0.011152818595726	37.6493580679247	Constitutive activation	1.57429837115688	0.00708431057292542	0.992915689427075
10.8427449225645	4.33730970988426	37.6493580679247	Recipients-density-sensing	15.1800546324488	0.285724249016394	0.714275750983606
6.68822027014703	-1.19145594146302e-27	37.6493580679247	Population-size-sensing	6.68822027014703	-1.78142449461646e-28	1
10.8086352595347	4.67956123954517	37.6493580679247	Ratio-sensing	15.4881964990799	0.302137259158816	0.697862740841184
1.56314555257229	0.0111528185979957	37.6493580679247	Constitutive activation	1.57429837117029	0.00708431057430688	0.992915689425693
10.8427449225645	4.33730970988425	37.6493580679247	Recipients-density-sensing	15.1800546324488	0.285724249016394	0.714275750983607
6.68822027014703	-1.1927507524181e-27	37.6493580679247	Population-size-sensing	6.68822027014703	-1.78336045202033e-28	1
10.8086352595341	4.67956123954491	37.6493580679247	Ratio-sensing	15.488196499079	0.302137259158817	0.697862740841183
1.5631455525273	0.011152818590782	37.6493580679247	Constitutive activation	1.57429837111808	0.00708431056995957	0.99291568943004
10.842744922296	4.33730970989754	37.6493580679247	Recipients-density-sensing	15.1800546321936	0.285724249022072	0.714275750977928
6.68822027014703	-1.1867138869466e-27	37.6493580679247	Population-size-sensing	6.68822027014703	-1.77433433561319e-28	1
10.8086352595341	4.67956123954491	37.6493580679247	Ratio-sensing	15.488196499079	0.302137259158817	0.697862740841183
1.56314555258401	0.011152818598401	37.6493580679247	Constitutive activation	1.57429837118241	0.00708431057450969	0.99291568942549
10.8427449225646	4.33730970988425	37.6493580679247	Recipients-density-sensing	15.1800546324488	0.285724249016392	0.714275750983608
6.68822027014703	-1.18659476238034e-27	37.6493580679247	Population-size-sensing	6.68822027014703	-1.7741562246039e-28	1
10.8086352595346	4.67956123954511	37.6493580679247	Ratio-sensing	15.4881964990797	0.302137259158816	0.697862740841184
1.56314555255718	0.0111528186005016	37.6493580679247	Constitutive activation	1.57429837115768	0.00708431057595531	0.992915689424045
10.8427449225645	4.33730970988425	37.6493580679247	Recipients-density-sensing	15.1800546324488	0.285724249016393	0.714275750983607
6.68822027014703	-1.18438385284963e-27	37.6493580679247	Population-size-sensing	6.68822027014703	-1.77085054769524e-28	1
10.8086352595348	4.67956123954518	37.6493580679247	Ratio-sensing	15.48819649908	0.302137259158816	0.697862740841184
1.56314555285736	0.0111528185896593	37.6493580679247	Constitutive activation	1.57429837144702	0.00708431056776623	0.992915689432234
10.8427449225614	4.33730970988449	37.6493580679247	Recipients-density-sensing	15.1800546324459	0.285724249016464	0.714275750983536
6.68822027014703	-1.18891973494827e-27	37.6493580679247	Population-size-sensing	6.68822027014703	-1.77763244469539e-28	1
11.8740846680184	5.11570677022558	41.3201240011534	Ratio-sensing	16.989791438244	0.301104742151816	0.698895257848184
1.57270238544032	0.00746584519046075	41.3201240011534	Constitutive activation	1.58016823063078	0.00472471541051075	0.995275284589489
11.9313307564622	4.32522677403917	41.3201240011534	Recipients-density-sensing	16.2565575305014	0.266060435361174	0.733939564638826
6.80188173239424	-2.04581814320683e-27	41.3201240011534	Population-size-sensing	6.80188173239424	-3.00772377952933e-28	1
11.8740846680181	5.11570677022549	41.3201240011534	Ratio-sensing	16.9897914382436	0.301104742151816	0.698895257848184
1.57270238748862	0.00746584519409668	41.3201240011534	Constitutive activation	1.58016823268272	0.00472471540667641	0.995275284593324
11.931330756502	4.32522677403745	41.3201240011534	Recipients-density-sensing	16.2565575305395	0.266060435360445	0.733939564639555
6.80188173239424	-2.04600190483094e-27	41.3201240011534	Population-size-sensing	6.80188173239424	-3.00799394245092e-28	1
11.8740846680182	5.11570677022551	41.3201240011534	Ratio-sensing	16.9897914382437	0.301104742151816	0.698895257848184
1.57270238774525	0.00746584517501992	41.3201240011534	Constitutive activation	1.58016823292027	0.00472471539389351	0.995275284606106
11.9313307564627	4.32522677403916	41.3201240011534	Recipients-density-sensing	16.2565575305018	0.266060435361166	0.733939564638834
6.80188173239424	-2.04877913690654e-27	41.3201240011534	Population-size-sensing	6.80188173239424	-3.01207697738869e-28	1
11.8740846680184	5.11570677022558	41.3201240011534	Ratio-sensing	16.989791438244	0.301104742151816	0.698895257848184
1.57270238776352	0.0074658451736904	41.3201240011534	Constitutive activation	1.58016823293721	0.00472471539300149	0.995275284606999
11.9313307565018	4.32522677403746	41.3201240011534	Recipients-density-sensing	16.2565575305392	0.266060435360449	0.733939564639551
6.80188173239424	-2.04198765243982e-27	41.3201240011534	Population-size-sensing	6.80188173239424	-3.00209226325529e-28	1
11.8740846680184	5.11570677022557	41.3201240011534	Ratio-sensing	16.9897914382439	0.301104742151816	0.698895257848184
1.57270238775409	0.00746584517424316	41.3201240011534	Constitutive activation	1.58016823292833	0.00472471539337785	0.995275284606622
11.931330756501	4.3252267740375	41.3201240011534	Recipients-density-sensing	16.2565575305385	0.266060435360464	0.733939564639536
6.80188173239424	-2.04933865767194e-27	41.3201240011534	Population-size-sensing	6.80188173239424	-3.01289957441024e-28	1
11.8740846680183	5.11570677022555	41.3201240011534	Ratio-sensing	16.9897914382439	0.301104742151816	0.698895257848184
1.57270238771271	0.00746584517173097	41.3201240011534	Constitutive activation	1.58016823288444	0.00472471539191925	0.995275284608081
11.931330756502	4.32522677403745	41.3201240011534	Recipients-density-sensing	16.2565575305394	0.266060435360445	0.733939564639555
6.80188173239424	-2.04996416360502e-27	41.3201240011534	Population-size-sensing	6.80188173239424	-3.01381918159791e-28	1
11.8740846680183	5.11570677022555	41.3201240011534	Ratio-sensing	16.9897914382439	0.301104742151816	0.698895257848184
1.57270238778018	0.00746584517237186	41.3201240011534	Constitutive activation	1.58016823295255	0.00472471539212118	0.995275284607879
11.9313307564947	4.32522677403782	41.3201240011534	Recipients-density-sensing	16.2565575305326	0.266060435360581	0.733939564639419
6.80188173239424	-2.04816528987556e-27	41.3201240011534	Population-size-sensing	6.80188173239424	-3.01117451090202e-28	1
11.8740846680184	5.11570677022558	41.3201240011534	Ratio-sensing	16.989791438244	0.301104742151816	0.698895257848184
1.57270238733129	0.00746584518094034	41.3201240011534	Constitutive activation	1.58016823251223	0.00472471539886027	0.99527528460114
11.9313307561978	4.32522677405141	41.3201240011534	Recipients-density-sensing	16.2565575302492	0.266060435366055	0.733939564633945
6.80188173239424	-2.05477129044930e-27	41.3201240011534	Population-size-sensing	6.80188173239424	-3.02088653006618e-28	1
11.8740846680184	5.11570677022557	41.3201240011534	Ratio-sensing	16.9897914382439	0.301104742151816	0.698895257848184
1.57270238775352	0.00746584517470238	41.3201240011534	Constitutive activation	1.58016823292822	0.00472471539366879	0.995275284606331
11.9313307565026	4.32522677403742	41.3201240011534	Recipients-density-sensing	16.25655753054	0.266060435360435	0.733939564639565
6.80188173239424	-2.04060141735537e-27	41.3201240011534	Population-size-sensing	6.80188173239424	-3.00005424621973e-28	1
11.8740846680105	5.11570677022236	41.3201240011534	Ratio-sensing	16.9897914382329	0.301104742151823	0.698895257848177
1.57270238775768	0.00746584517249755	41.3201240011534	Constitutive activation	1.58016823293018	0.00472471539226763	0.995275284607732
11.931330756502	4.32522677403745	41.3201240011534	Recipients-density-sensing	16.2565575305394	0.266060435360446	0.733939564639554
6.80188173239424	-2.04862214501807e-27	41.3201240011534	Population-size-sensing	6.80188173239424	-3.0118461708345e-28	1
13.0436730828193	5.59230086162172	45.3487850812858	Ratio-sensing	18.635973944441	0.300080955161985	0.699919044838015
1.58147276904709	0.00408241165452873	45.3487850812858	Constitutive activation	1.58555518070162	0.00257475217779695	0.997425247822203
13.1016642313919	4.31295978493515	45.3487850812858	Recipients-density-sensing	17.414624016327	0.247663100902526	0.752336899097474
6.89988270262629	-2.86256426154507e-27	45.3487850812858	Population-size-sensing	6.89988270262629	-4.14871438387714e-28	1
13.0436730828223	5.59230086162296	45.3487850812858	Ratio-sensing	18.6359739444453	0.300080955161982	0.699919044838018
1.5814724538671	0.0040823921297449	45.3487850812858	Constitutive activation	1.58555484599684	0.00257474040715273	0.997425259592847
13.1016642313553	4.3129597849366	45.3487850812858	Recipients-density-sensing	17.4146240162919	0.247663100903109	0.752336899096891
6.89988270262629	-2.8634162787916e-27	45.3487850812858	Population-size-sensing	6.89988270262629	-4.14994921247241e-28	1
13.043673082822	5.59230086162284	45.3487850812858	Ratio-sensing	18.6359739444449	0.300080955161983	0.699919044838017
1.58147220758789	0.00408240385058636	45.3487850812858	Constitutive activation	1.58555461143848	0.00257474818031189	0.997425251819688
13.1016642313891	4.31295978493526	45.3487850812858	Recipients-density-sensing	17.4146240163244	0.24766310090257	0.75233689909743
6.89988270262629	-2.86691301298136e-27	45.3487850812858	Population-size-sensing	6.89988270262629	-4.15501702933317e-28	1
13.0436730828222	5.59230086162289	45.3487850812858	Ratio-sensing	18.635973944445	0.300080955161983	0.699919044838017
1.58147245405056	0.00408241166956532	45.3487850812858	Constitutive activation	1.58555486572013	0.00257475269877285	0.997425247301227
13.1016642313919	4.31295978493514	45.3487850812858	Recipients-density-sensing	17.4146240163271	0.247663100902525	0.752336899097475
6.89988270262629	-2.86095583294837e-27	45.3487850812858	Population-size-sensing	6.89988270262629	-4.14638328831215e-28	1
13.0436730828222	5.59230086162292	45.3487850812858	Ratio-sensing	18.6359739444452	0.300080955161983	0.699919044838017
1.58147243804959	0.00408238803462704	45.3487850812858	Constitutive activation	1.58555482608422	0.00257473785672183	0.997425262143278
13.1016642313647	4.31295978493623	45.3487850812858	Recipients-density-sensing	17.4146240163009	0.24766310090296	0.75233689909704
6.89988270262629	-2.85243303583498e-27	45.3487850812858	Population-size-sensing	6.89988270262629	-4.13403119845684e-28	1
13.0436730828223	5.59230086162294	45.3487850812858	Ratio-sensing	18.6359739444452	0.300080955161982	0.699919044838017
1.58147248171205	0.00408239175521871	45.3487850812858	Constitutive activation	1.58555487346727	0.0025747401263328	0.997425259873667
13.1016642313096	4.31295978493827	45.3487850812858	Recipients-density-sensing	17.4146240162478	0.247663100903831	0.752336899096169
6.89988270262629	-2.85882647585121e-27	45.3487850812858	Population-size-sensing	6.89988270262629	-4.14329721107152e-28	1
13.0436730828223	5.59230086162296	45.3487850812858	Ratio-sensing	18.6359739444453	0.300080955161982	0.699919044838018
1.58147244557976	0.00408238863800318	45.3487850812858	Constitutive activation	1.58555483421776	0.00257473822405974	0.99742526177594
13.1016642313887	4.31295978493527	45.3487850812858	Recipients-density-sensing	17.414624016324	0.247663100902576	0.752336899097424
6.89988270262629	-2.85896446719128e-27	45.3487850812858	Population-size-sensing	6.89988270262629	-4.14349720192067e-28	1
13.0436730828221	5.59230086162288	45.3487850812858	Ratio-sensing	18.635973944445	0.300080955161983	0.699919044838017
1.5814724891854	0.00408239161375388	45.3487850812858	Constitutive activation	1.58555488079915	0.00257474002520573	0.997425259974794
13.1016642313731	4.31295978493587	45.3487850812858	Recipients-density-sensing	17.414624016309	0.247663100902824	0.752336899097176
6.89988270262629	-2.85896244671179e-27	45.3487850812858	Population-size-sensing	6.89988270262629	-4.14349427363975e-28	1
13.043673082821	5.59230086162242	45.3487850812858	Ratio-sensing	18.6359739444434	0.300080955161984	0.699919044838016
1.5814724212004	0.00408237038805252	45.3487850812858	Constitutive activation	1.58555479158846	0.00257472678314868	0.997425273216851
13.1016642313919	4.31295978493514	45.3487850812858	Recipients-density-sensing	17.4146240163271	0.247663100902525	0.752336899097475
6.89988270262629	-2.85088671726456e-27	45.3487850812858	Population-size-sensing	6.89988270262629	-4.13179011895294e-28	1
13.0436730828218	5.59230086162277	45.3487850812858	Ratio-sensing	18.6359739444446	0.300080955161983	0.699919044838017
1.58147261299254	0.00408241043330971	45.3487850812858	Constitutive activation	1.58555502342585	0.00257475166297856	0.997425248337021
13.1016642313919	4.31295978493514	45.3487850812858	Recipients-density-sensing	17.414624016327	0.247663100902526	0.752336899097474
6.89988270262629	-2.85798914607465e-27	45.3487850812858	Population-size-sensing	6.89988270262629	-4.14208366902646e-28	1
14.3275745763682	6.11309214830103	49.7702356433211	Ratio-sensing	20.4406667246693	0.299065203236415	0.700934796763585
1.54326312072313	5.85221163948137e-18	49.7702356433211	Constitutive activation	1.54326312072313	3.79210230640332e-18	1
14.3609975429993	4.30050934980002	49.7702356433211	Recipients-density-sensing	18.6615068927993	0.230448129108985	0.769551870891015
6.9874062964887	-3.63426702922662e-27	49.7702356433211	Population-size-sensing	6.9874062964887	-5.20116746474712e-28	1
14.3275745763683	6.11309214830105	49.7702356433211	Ratio-sensing	20.4406667246693	0.299065203236415	0.700934796763585
1.58983830827758	0.000999813221781154	49.7702356433211	Constitutive activation	1.59083812149937	0.000628482061291585	0.999371517938708
14.3609975429983	4.30050934980005	49.7702356433211	Recipients-density-sensing	18.6615068927983	0.230448129108998	0.769551870891002
6.98740629648868	-3.62423286737303e-27	49.7702356433211	Population-size-sensing	6.98740629648868	-5.18680711209577e-28	1
14.3275745763682	6.11309214830103	49.7702356433211	Ratio-sensing	20.4406667246692	0.299065203236415	0.700934796763585
1.54326322568043	5.61094377887396e-09	49.7702356433211	Constitutive activation	1.54326323129137	3.63576586618917e-09	0.999999996364234
14.3609975429992	4.30050934980002	49.7702356433211	Recipients-density-sensing	18.6615068927992	0.230448129108986	0.769551870891014
6.98740629648913	-3.63007213805414e-27	49.7702356433211	Population-size-sensing	6.98740629648913	-5.19516396216733e-28	1
14.3275745763682	6.11309214830102	49.7702356433211	Ratio-sensing	20.4406667246692	0.299065203236415	0.700934796763585
1.58951604049043	0.000979352361225509	49.7702356433211	Constitutive activation	1.59049539285165	0.000615753032437016	0.999384246967563
14.3609975423569	4.30050934982341	49.7702356433211	Recipients-density-sensing	18.6615068921803	0.230448129117882	0.769551870882118
6.98740629648882	-3.62688696902183e-27	49.7702356433211	Population-size-sensing	6.98740629648882	-5.19060551959651e-28	1
14.3275745763584	6.11309214829706	49.7702356433211	Ratio-sensing	20.4406667246555	0.299065203236422	0.700934796763578
1.58944051152444	0.00097967081264487	49.7702356433211	Constitutive activation	1.59042018233709	0.000615982382218807	0.999384017617781
14.3609975429992	4.30050934980002	49.7702356433211	Recipients-density-sensing	18.6615068927992	0.230448129108985	0.769551870891015
6.98740629648871	-3.63267365326221e-27	49.7702356433211	Population-size-sensing	6.98740629648871	-5.19888711078342e-28	1
14.3275745763682	6.11309214830104	49.7702356433211	Ratio-sensing	20.4406667246693	0.299065203236415	0.700934796763585
1.54634656237741	0.000160555948488726	49.7702356433211	Constitutive activation	1.5465071183259	0.000103818434836904	0.999896181565163
14.3609975429924	4.30050934980026	49.7702356433211	Recipients-density-sensing	18.6615068927927	0.23044812910908	0.76955187089092
6.98740629648868	-3.62360051066401e-27	49.7702356433211	Population-size-sensing	6.98740629648868	-5.18590211719181e-28	1
14.3275745763682	6.11309214830102	49.7702356433211	Ratio-sensing	20.4406667246692	0.299065203236415	0.700934796763585
1.54326312073606	6.91374523961094e-13	49.7702356433211	Constitutive activation	1.54326312073676	4.4799523468884e-13	0.999999999999552
14.3609975429993	4.30050934980002	49.7702356433211	Recipients-density-sensing	18.6615068927993	0.230448129108984	0.769551870891016
6.98740629648869	-3.61767555824616e-27	49.7702356433211	Population-size-sensing	6.98740629648869	-5.1774226440276e-28	1
14.3275745763682	6.11309214830104	49.7702356433211	Ratio-sensing	20.4406667246693	0.299065203236415	0.700934796763585
1.59008953022638	0.00088949686490442	49.7702356433211	Constitutive activation	1.59097902709129	0.000559087737649594	0.99944091226235
14.3609975419057	4.30050934984084	49.7702356433211	Recipients-density-sensing	18.6615068917465	0.230448129124173	0.769551870875827
6.98740629648869	-3.63174326875373e-27	49.7702356433211	Population-size-sensing	6.98740629648869	-5.19755559452546e-28	1
14.3275745763672	6.11309214830061	49.7702356433211	Ratio-sensing	20.4406667246678	0.299065203236415	0.700934796763585
1.5432658495801	1.45879573847231e-07	49.7702356433211	Constitutive activation	1.54326599545967	9.45265263904037e-08	0.999999905473474
14.3609975424778	4.30050934981886	49.7702356433211	Recipients-density-sensing	18.6615068922966	0.230448129116202	0.769551870883798
6.98740629648868	-3.62664182143607e-27	49.7702356433211	Population-size-sensing	6.98740629648868	-5.19025467755972e-28	1
14.3275745763683	6.11309214830104	49.7702356433211	Ratio-sensing	20.4406667246693	0.299065203236415	0.700934796763585
1.5432631720915	2.74611847338827e-09	49.7702356433211	Constitutive activation	1.54326317483762	1.77942331428806e-09	0.999999998220577
14.3609975429992	4.30050934980002	49.7702356433211	Recipients-density-sensing	18.6615068927993	0.230448129108985	0.769551870891015
6.98740629648868	-3.62819735278295e-27	49.7702356433211	Population-size-sensing	6.98740629648868	-5.19248087034268e-28	1
15.7369560166955	6.68217640047437	54.6227721768434	Ratio-sensing	22.4191324171699	0.298056868398563	0.701943131601437
1.69372937413636	-1.82612451487472e-28	54.6227721768434	Constitutive activation	1.69372937413636	-1.07816782465963e-28	1
15.7173190689609	4.28787602469263	54.6227721768434	Recipients-density-sensing	20.0051950936535	0.214338125902752	0.785661874097248
7.06770307887148	-4.33641354722246e-27	54.6227721768434	Population-size-sensing	7.06770307887148	-6.13553441454825e-28	1
15.7369560166939	6.68217640047373	54.6227721768434	Ratio-sensing	22.4191324171677	0.298056868398564	0.701943131601436
1.69372946381374	-2.14221366307614e-28	54.6227721768434	Constitutive activation	1.69372946381374	-1.26479092962849e-28	1
15.7173190689542	4.28787602469283	54.6227721768434	Recipients-density-sensing	20.005195093647	0.214338125902832	0.785661874097168
7.06770307887148	-4.33763100094237e-27	54.6227721768434	Population-size-sensing	7.06770307887148	-6.13725697378188e-28	1
15.7369560166876	6.68217640047113	54.6227721768434	Ratio-sensing	22.4191324171587	0.298056868398568	0.701943131601433
1.69372937421417	-2.22168166127829e-28	54.6227721768434	Constitutive activation	1.69372937421417	-1.31170994321869e-28	1
15.7173190689609	4.28787602469263	54.6227721768434	Recipients-density-sensing	20.0051950936535	0.214338125902752	0.785661874097248
7.06770307887148	-4.3441174764003e-27	54.6227721768434	Population-size-sensing	7.06770307887148	-6.14643460247617e-28	1
15.7369560166955	6.68217640047436	54.6227721768434	Ratio-sensing	22.4191324171699	0.298056868398563	0.701943131601437
1.69372937153325	-2.12426061519505e-28	54.6227721768434	Constitutive activation	1.69372937153325	-1.2541912839783e-28	1
15.7173190689608	4.28787602469263	54.6227721768434	Recipients-density-sensing	20.0051950936535	0.214338125902753	0.785661874097247
7.06770307887148	-4.33697839378852e-27	54.6227721768434	Population-size-sensing	7.06770307887148	-6.13633360851517e-28	1
15.7369560166994	6.68217640047588	54.6227721768434	Ratio-sensing	22.4191324171753	0.298056868398558	0.701943131601442
1.6937293649614	-1.75193565817992e-28	54.6227721768434	Constitutive activation	1.6937293649614	-1.0343657578493e-28	1
15.7173190676311	4.28787602473775	54.6227721768434	Recipients-density-sensing	20.0051950923689	0.214338125918772	0.785661874081228
7.06770307887148	-4.32948457333378e-27	54.6227721768434	Population-size-sensing	7.06770307887148	-6.12573070065231e-28	1
15.7369560166955	6.68217640047436	54.6227721768434	Ratio-sensing	22.4191324171699	0.298056868398563	0.701943131601437
1.69372937289659	-2.23299441516788e-28	54.6227721768434	Constitutive activation	1.69372937289659	-1.31838914226837e-28	1
15.7173190685252	4.28787602470682	54.6227721768434	Recipients-density-sensing	20.005195093232	0.214338125907978	0.785661874092022
7.06770307887148	-4.33436864813454e-27	54.6227721768434	Population-size-sensing	7.06770307887148	-6.13264111376142e-28	1
15.7369560166955	6.68217640047436	54.6227721768434	Ratio-sensing	22.4191324171699	0.298056868398563	0.701943131601437
1.6937293728709	-2.20337029270984e-28	54.6227721768434	Constitutive activation	1.6937293728709	-1.30089867248101e-28	1
15.7173190689609	4.28787602469263	54.6227721768434	Recipients-density-sensing	20.0051950936535	0.214338125902752	0.785661874097248
7.06770307887148	-4.33337325452458e-27	54.6227721768434	Population-size-sensing	7.06770307887148	-6.13123274445268e-28	1
15.7369560166942	6.68217640047385	54.6227721768434	Ratio-sensing	22.419132417168	0.298056868398565	0.701943131601435
1.69372937021145	-1.97526915058371e-28	54.6227721768434	Constitutive activation	1.69372937021145	-1.16622477316852e-28	1
15.7173190689608	4.28787602469263	54.6227721768434	Recipients-density-sensing	20.0051950936535	0.214338125902753	0.785661874097247
7.06770307887234	-4.33639035924348e-27	54.6227721768434	Population-size-sensing	7.06770307887234	-6.13550160618145e-28	1
15.7369560166955	6.68217640047436	54.6227721768434	Ratio-sensing	22.4191324171699	0.298056868398563	0.701943131601437
1.69372936542685	-1.79151551616726e-28	54.6227721768434	Constitutive activation	1.69372936542685	-1.05773422409534e-28	1
15.7173190689609	4.28787602469262	54.6227721768434	Recipients-density-sensing	20.0051950936535	0.214338125902752	0.785661874097248
7.06770307887148	-4.34271572274758e-27	54.6227721768434	Population-size-sensing	7.06770307887148	-6.14445127969495e-28	1
15.7369560166946	6.68217640047399	54.6227721768434	Ratio-sensing	22.4191324171685	0.298056868398564	0.701943131601436
1.69372936342706	-1.8276350049548e-28	54.6227721768434	Constitutive activation	1.69372936342706	-1.0790596446039e-28	1
15.7173190689608	4.28787602469263	54.6227721768434	Recipients-density-sensing	20.0051950936534	0.214338125902753	0.785661874097247
7.06770307887148	-4.34089125932276e-27	54.6227721768434	Population-size-sensing	7.06770307887148	-6.14186987042455e-28	1
17.2840739421044	7.30402864970957	59.9484250318941	Ratio-sensing	24.5881025918139	0.297055399961658	0.702944600038342
1.85886589820567	-5.08446932807619e-28	59.9484250318941	Constitutive activation	1.85886589820567	-2.73525343220517e-28	1
17.179431087766	4.27506035779734	59.9484250318941	Recipients-density-sensing	21.4544914455634	0.19926178947865	0.80073821052135
7.14296107412422	-5.00027166604462e-27	59.9484250318941	Population-size-sensing	7.14296107412422	-7.00027847576881e-28	1
17.2840739421043	7.30402864970953	59.9484250318941	Ratio-sensing	24.5881025918138	0.297055399961658	0.702944600038342
1.85886589649377	-4.49776558090344e-28	59.9484250318941	Constitutive activation	1.85886589649377	-2.4196288658516e-28	1
17.1794310877665	4.27506035779733	59.9484250318941	Recipients-density-sensing	21.4544914455638	0.199261789478645	0.800738210521355
7.14296107412422	-4.993986428164e-27	59.9484250318941	Population-size-sensing	7.14296107412422	-6.99147927076769e-28	1
17.2840739421042	7.30402864970951	59.9484250318941	Ratio-sensing	24.5881025918137	0.297055399961658	0.702944600038342
1.85886588764298	-4.77642544317174e-28	59.9484250318941	Constitutive activation	1.85886588764298	-2.56953741252856e-28	1
17.1794310877666	4.27506035779733	59.9484250318941	Recipients-density-sensing	21.4544914455639	0.199261789478644	0.800738210521356
7.14296107412422	-5.00331669466428e-27	59.9484250318941	Population-size-sensing	7.14296107412422	-7.00454145380839e-28	1
17.2840739421043	7.30402864970954	59.9484250318941	Ratio-sensing	24.5881025918138	0.297055399961658	0.702944600038342
1.85886578597408	-5.0822527973306e-28	59.9484250318941	Constitutive activation	1.85886578597408	-2.73406118703046e-28	1
17.1794310877665	4.27506035779733	59.9484250318941	Recipients-density-sensing	21.4544914455638	0.199261789478646	0.800738210521355
7.14296107412422	-4.99878057195652e-27	59.9484250318941	Population-size-sensing	7.14296107412422	-6.9981909744194e-28	1
17.2840739421042	7.30402864970952	59.9484250318941	Ratio-sensing	24.5881025918138	0.297055399961658	0.702944600038342
1.85886589299434	-4.8895495419082e-28	59.9484250318941	Constitutive activation	1.85886589299434	-2.63039391939776e-28	1
17.1794310877665	4.27506035779733	59.9484250318941	Recipients-density-sensing	21.4544914455638	0.199261789478645	0.800738210521355
7.14296107412422	-4.99484299212081e-27	59.9484250318941	Population-size-sensing	7.14296107412422	-6.99267844285881e-28	1
17.2840739421044	7.30402864970958	59.9484250318941	Ratio-sensing	24.588102591814	0.297055399961658	0.702944600038342
1.85886588619356	-5.13537349374474e-28	59.9484250318941	Constitutive activation	1.85886588619356	-2.76263797828931e-28	1
17.1794310877626	4.27506035779744	59.9484250318941	Recipients-density-sensing	21.45449144556	0.199261789478686	0.800738210521314
7.14296107412422	-5.00927181390003e-27	59.9484250318941	Population-size-sensing	7.14296107412422	-7.01287849943128e-28	1
17.2840739421043	7.30402864970952	59.9484250318941	Ratio-sensing	24.5881025918138	0.297055399961658	0.702944600038342
1.85886588678888	-5.06213293051351e-28	59.9484250318941	Constitutive activation	1.85886588678888	-2.72323730640845e-28	1
17.1794310877195	4.27506035779865	59.9484250318941	Recipients-density-sensing	21.4544914455182	0.199261789479131	0.800738210520869
7.14296107412422	-5.00171748278239e-27	59.9484250318941	Population-size-sensing	7.14296107412422	-7.00230258975006e-28	1
17.2840739421032	7.30402864970911	59.9484250318941	Ratio-sensing	24.5881025918123	0.297055399961659	0.702944600038341
1.85886589300956	-4.55861420677873e-28	59.9484250318941	Constitutive activation	1.85886589300956	-2.45236314460437e-28	1
17.1794310877665	4.27506035779733	59.9484250318941	Recipients-density-sensing	21.4544914455639	0.199261789478645	0.800738210521355
7.14296107412422	-4.99188556369969e-27	59.9484250318941	Population-size-sensing	7.14296107412422	-6.98853810331275e-28	1
17.2840739421044	7.30402864970957	59.9484250318941	Ratio-sensing	24.5881025918139	0.297055399961658	0.702944600038342
1.85886589403467	-4.98244619231432e-28	59.9484250318941	Constitutive activation	1.85886589403467	-2.68036882504736e-28	1
17.1794310877665	4.27506035779733	59.9484250318941	Recipients-density-sensing	21.4544914455639	0.199261789478645	0.800738210521355
7.14296107412423	-4.9999851434976e-27	59.9484250318941	Population-size-sensing	7.14296107412423	-6.9998773500395e-28	1
17.2840739421042	7.30402864970952	59.9484250318941	Ratio-sensing	24.5881025918138	0.297055399961658	0.702944600038342
1.85886590206929	-4.79329106482531e-28	59.9484250318941	Constitutive activation	1.85886590206929	-2.57861046323428e-28	1
17.1794310877654	4.27506035779736	59.9484250318941	Recipients-density-sensing	21.4544914455627	0.199261789478656	0.800738210521344
7.14296107412422	-5.00280092156249e-27	59.9484250318941	Population-size-sensing	7.14296107412422	-7.0038193819723e-28	1
18.982380877125	7.98353828632563	65.7933224657568	Ratio-sensing	26.9659191634506	0.296060306267863	0.703939693732137
2.0401030144016	-8.32532698857954e-28	65.7933224657568	Constitutive activation	2.0401030144016	-4.08083657041285e-28	1
18.7570354527743	4.26206293540645	65.7933224657568	Recipients-density-sensing	23.0190983881807	0.185153339350373	0.814846660649627
7.21475307643087	-5.62003761365999e-27	65.7933224657568	Population-size-sensing	7.21475307643087	-7.78964651197767e-28	1
18.9823808771251	7.98353828632566	65.7933224657568	Ratio-sensing	26.9659191634508	0.296060306267863	0.703939693732137
2.04010301116224	-8.18544549560001e-28	65.7933224657568	Constitutive activation	2.04010301116224	-4.01227067986963e-28	1
18.7570354527743	4.26206293540645	65.7933224657568	Recipients-density-sensing	23.0190983881808	0.185153339350372	0.814846660649628
7.2147530764308	-5.61063852070787e-27	65.7933224657568	Population-size-sensing	7.2147530764308	-7.77661891026699e-28	1
18.9823808770955	7.98353828631381	65.7933224657568	Ratio-sensing	26.9659191634094	0.296060306267878	0.703939693732122
2.04010302370844	-8.36247401709022e-28	65.7933224657568	Constitutive activation	2.04010302370844	-4.0990449599399e-28	1
18.7570354527679	4.26206293540661	65.7933224657568	Recipients-density-sensing	23.0190983881745	0.18515333935043	0.81484666064957
7.2147530764308	-5.60701502184886e-27	65.7933224657568	Population-size-sensing	7.2147530764308	-7.77159656394326e-28	1
18.982380877124	7.98353828632524	65.7933224657568	Ratio-sensing	26.9659191634492	0.296060306267864	0.703939693732136
2.04010302289151	-7.49794181504722e-28	65.7933224657568	Constitutive activation	2.04010302289151	-3.67527606739199e-28	1
18.7570354527744	4.26206293540645	65.7933224657568	Recipients-density-sensing	23.0190983881809	0.185153339350372	0.814846660649629
7.21475307643079	-5.60550137807683e-27	65.7933224657568	Population-size-sensing	7.21475307643079	-7.76949857977665e-28	1
18.9823808771251	7.98353828632566	65.7933224657568	Ratio-sensing	26.9659191634507	0.296060306267863	0.703939693732137
2.04010302421759	-8.12115706947109e-28	65.7933224657568	Constitutive activation	2.04010302421759	-3.98075831125523e-28	1
18.7570354527745	4.26206293540644	65.7933224657568	Recipients-density-sensing	23.019098388181	0.185153339350371	0.814846660649629
7.21475307643082	-5.61901144750293e-27	65.7933224657568	Population-size-sensing	7.21475307643082	-7.78822419558493e-28	1
18.9823808771236	7.9835382863251	65.7933224657568	Ratio-sensing	26.9659191634487	0.296060306267864	0.703939693732136
2.04010302317676	-8.11595014975624e-28	65.7933224657568	Constitutive activation	2.04010302317676	-3.97820603055547e-28	1
18.7570354527743	4.26206293540645	65.7933224657568	Recipients-density-sensing	23.0190983881808	0.185153339350373	0.814846660649627
7.2147530764308	-5.61102597863415e-27	65.7933224657568	Population-size-sensing	7.2147530764308	-7.77715594586915e-28	1
18.9823808771239	7.98353828632519	65.7933224657568	Ratio-sensing	26.9659191634491	0.296060306267864	0.703939693732136
2.0401030197859	-8.32243548289893e-28	65.7933224657568	Constitutive activation	2.0401030197859	-4.07941922647235e-28	1
18.7570354527743	4.26206293540645	65.7933224657568	Recipients-density-sensing	23.0190983881808	0.185153339350372	0.814846660649628
7.21475307643102	-5.62607756813958e-27	65.7933224657568	Population-size-sensing	7.21475307643102	-7.7980181837667e-28	1
18.982380877125	7.98353828632563	65.7933224657568	Ratio-sensing	26.9659191634506	0.296060306267863	0.703939693732137
2.04010301633615	-7.62805310773244e-28	65.7933224657568	Constitutive activation	2.04010301633615	-3.73905290402039e-28	1
18.7570354527745	4.26206293540645	65.7933224657568	Recipients-density-sensing	23.0190983881809	0.185153339350371	0.814846660649629
7.21475307643079	-5.6128053865567e-27	65.7933224657568	Population-size-sensing	7.21475307643079	-7.77962229212341e-28	1
18.9823808771251	7.98353828632567	65.7933224657568	Ratio-sensing	26.9659191634508	0.296060306267863	0.703939693732137
2.04010302533109	-7.71469837324126e-28	65.7933224657568	Constitutive activation	2.04010302533109	-3.78152391200403e-28	1
18.7570354527745	4.26206293540644	65.7933224657568	Recipients-density-sensing	23.019098388181	0.185153339350371	0.814846660649629
7.21475307643079	-5.62997140528955e-27	65.7933224657568	Population-size-sensing	7.21475307643079	-7.8034152321603e-28	1
18.9823808771249	7.98353828632558	65.7933224657568	Ratio-sensing	26.9659191634505	0.296060306267863	0.703939693732137
2.04010302573503	-7.79741680814427e-28	65.7933224657568	Constitutive activation	2.04010302573503	-3.82207011596139e-28	1
18.7570354526632	4.26206293540924	65.7933224657568	Recipients-density-sensing	23.0190983880724	0.185153339351365	0.814846660648635
7.21475307643079	-5.6258560896555e-27	65.7933224657568	Population-size-sensing	7.21475307643079	-7.79771120377506e-28	1
20.8466420102711	8.72604740305918	72.2080901838547	Ratio-sensing	29.5726894133303	0.295071147608435	0.704928852391565
2.23901054890221	-1.13875524695196e-27	72.2080901838547	Constitutive activation	2.23901054890221	-5.08597535420409e-28	1
20.4608279362075	4.24888443005708	72.2080901838547	Recipients-density-sensing	24.7097123662645	0.171951998755678	0.828048001244322
7.2842847629498	-6.18920601471814e-27	72.2080901838547	Population-size-sensing	7.2842847629498	-8.49665576804249e-28	1
20.8466420102726	8.72604740305976	72.2080901838547	Ratio-sensing	29.5726894133323	0.295071147608434	0.704928852391566
2.23901054896522	-1.12209832573064e-27	72.2080901838547	Constitutive activation	2.23901054896522	-5.011581237298e-28	1
20.4608279365761	4.24888443004724	72.2080901838547	Recipients-density-sensing	24.7097123666234	0.171951998752783	0.828048001247217
7.28428476294975	-6.18945802808038e-27	72.2080901838547	Population-size-sensing	7.28428476294975	-8.49700173661796e-28	1
20.8466420102725	8.72604740305974	72.2080901838547	Ratio-sensing	29.5726894133322	0.295071147608434	0.704928852391566
2.23901055024253	-1.16071105125515e-27	72.2080901838547	Constitutive activation	2.23901055024253	-5.18403564971779e-28	1
20.4608279362074	4.24888443005708	72.2080901838547	Recipients-density-sensing	24.7097123662645	0.171951998755678	0.828048001244322
7.28428476294996	-6.194555313918e-27	72.2080901838547	Population-size-sensing	7.28428476294996	-8.5039993842983e-28	1
20.8466420102716	8.72604740305938	72.2080901838547	Ratio-sensing	29.572689413331	0.295071147608435	0.704928852391565
2.23901055399307	-1.17248131317483e-27	72.2080901838547	Constitutive activation	2.23901055399307	-5.23660467380923e-28	1
20.4608279362075	4.24888443005708	72.2080901838547	Recipients-density-sensing	24.7097123662646	0.171951998755678	0.828048001244322
7.28428476294994	-6.19554544203024e-27	72.2080901838547	Population-size-sensing	7.28428476294994	-8.50535865036832e-28	1
20.8466420102718	8.72604740305948	72.2080901838547	Ratio-sensing	29.5726894133313	0.295071147608435	0.704928852391565
2.23901055120811	-1.14504361158924e-27	72.2080901838547	Constitutive activation	2.23901055120811	-5.11406081124274e-28	1
20.4608279362074	4.24888443005708	72.2080901838547	Recipients-density-sensing	24.7097123662645	0.171951998755678	0.828048001244322
7.28428476294975	-6.18756696918236e-27	72.2080901838547	Population-size-sensing	7.28428476294975	-8.4944056562071e-28	1
20.8466420102726	8.72604740305976	72.2080901838547	Ratio-sensing	29.5726894133323	0.295071147608434	0.704928852391566
2.23901054884571	-1.12547801967606e-27	72.2080901838547	Constitutive activation	2.23901054884571	-5.02667582453456e-28	1
20.4608279362075	4.24888443005708	72.2080901838547	Recipients-density-sensing	24.7097123662645	0.171951998755678	0.828048001244322
7.2842847629629	-6.19141265151186e-27	72.2080901838547	Population-size-sensing	7.2842847629629	-8.49968507957327e-28	1
20.8466420102727	8.7260474030598	72.2080901838547	Ratio-sensing	29.5726894133325	0.295071147608434	0.704928852391566
2.23901054142538	-1.10758442037833e-27	72.2080901838547	Constitutive activation	2.23901054142538	-4.94675840013344e-28	1
20.4608279363778	4.2488844300527	72.2080901838547	Recipients-density-sensing	24.7097123664305	0.171951998754346	0.828048001245654
7.28428476299727	-6.19448911656544e-27	72.2080901838547	Population-size-sensing	7.28428476299727	-8.50390850730085e-28	1
20.8466420102726	8.72604740305976	72.2080901838547	Ratio-sensing	29.5726894133323	0.295071147608434	0.704928852391566
2.23901055093065	-1.14964208042124e-27	72.2080901838547	Constitutive activation	2.23901055093065	-5.13459876258016e-28	1
20.4608279362075	4.24888443005708	72.2080901838547	Recipients-density-sensing	24.7097123662646	0.171951998755678	0.828048001244322
7.28428476294975	-6.19016829093317e-27	72.2080901838547	Population-size-sensing	7.28428476294975	-8.49797679851615e-28	1
20.8466420102725	8.72604740305973	72.2080901838547	Ratio-sensing	29.5726894133322	0.295071147608434	0.704928852391566
2.23901056055345	-1.12804338869128e-27	72.2080901838547	Constitutive activation	2.23901056055345	-5.03813339948002e-28	1
20.4608279362077	4.24888443005707	72.2080901838547	Recipients-density-sensing	24.7097123662648	0.171951998755676	0.828048001244324
7.28428476295019	-6.19153238941439e-27	72.2080901838547	Population-size-sensing	7.28428476295019	-8.49984945798134e-28	1
20.8466420102717	8.72604740305942	72.2080901838547	Ratio-sensing	29.5726894133311	0.295071147608435	0.704928852391565
2.2390105511557	-1.16447024062231e-27	72.2080901838547	Constitutive activation	2.2390105511557	-5.20082515922603e-28	1
20.4608279362076	4.24888443005708	72.2080901838547	Recipients-density-sensing	24.7097123662647	0.171951998755677	0.828048001244323
7.28428476294977	-6.20228987808416e-27	72.2080901838547	Population-size-sensing	7.28428476294977	-8.51461753613891e-28	1
22.8930632436135	9.53739268496189	79.2482898353918	Ratio-sensing	32.4304559285754	0.294087530128067	0.705912469871933
2.4573113098022	-1.55613221455683e-27	79.2482898353918	Constitutive activation	2.4573113098022	-6.33266207805833e-28	1
22.3026020070902	4.23552565017571	79.2482898353918	Recipients-density-sensing	26.5381276572659	0.159601525204664	0.840398474795336
7.35254363442285	-6.72303579780195e-27	79.2482898353918	Population-size-sensing	7.35254363442285	-9.14382305237374e-28	1
22.8930632436146	9.5373926849623	79.2482898353918	Ratio-sensing	32.4304559285769	0.294087530128067	0.705912469871933
2.45731130699172	-1.55744427083305e-27	79.2482898353918	Constitutive activation	2.45731130699172	-6.33800148317269e-28	1
22.3026020070896	4.23552565017572	79.2482898353918	Recipients-density-sensing	26.5381276572654	0.159601525204667	0.840398474795333
7.35254363440137	-6.7191625126868e-27	79.2482898353918	Population-size-sensing	7.35254363440137	-9.1385550998282e-28	1
22.8930632436153	9.5373926849626	79.2482898353918	Ratio-sensing	32.4304559285779	0.294087530128067	0.705912469871934
2.45731131437276	-1.53774487465243e-27	79.2482898353918	Constitutive activation	2.45731131437276	-6.25783499900154e-28	1
22.3026020070901	4.23552565017571	79.2482898353918	Recipients-density-sensing	26.5381276572658	0.159601525204665	0.840398474795335
7.35254363445506	-6.71973399391059e-27	79.2482898353918	Population-size-sensing	7.35254363445506	-9.13933235624875e-28	1
22.8930632436158	9.53739268496278	79.2482898353918	Ratio-sensing	32.4304559285786	0.294087530128066	0.705912469871934
2.45731131126165	-1.56726345331537e-27	79.2482898353918	Constitutive activation	2.45731131126165	-6.37796052186279e-28	1
22.3026020070901	4.23552565017571	79.2482898353918	Recipients-density-sensing	26.5381276572658	0.159601525204664	0.840398474795336
7.35254363440137	-6.73224096175067e-27	79.2482898353918	Population-size-sensing	7.35254363440137	-9.15634275225733e-28	1
22.8930632436085	9.53739268495999	79.2482898353918	Ratio-sensing	32.4304559285685	0.294087530128072	0.705912469871928
2.45731132924046	-1.49661322503535e-27	79.2482898353918	Constitutive activation	2.45731132924046	-6.09045018930487e-28	1
22.3026020070894	4.23552565017572	79.2482898353918	Recipients-density-sensing	26.5381276572651	0.159601525204669	0.840398474795331
7.35254363440137	-6.71515700993815e-27	79.2482898353918	Population-size-sensing	7.35254363440137	-9.13310732155197e-28	1
22.8930632436152	9.53739268496254	79.2482898353918	Ratio-sensing	32.4304559285777	0.294087530128067	0.705912469871933
2.45731132660723	-1.51459722483639e-27	79.2482898353918	Constitutive activation	2.45731132660723	-6.163635874855e-28	1
22.3026020070903	4.2355256501757	79.2482898353918	Recipients-density-sensing	26.538127657266	0.159601525204663	0.840398474795337
7.35254363440138	-6.71361600236885e-27	79.2482898353918	Population-size-sensing	7.35254363440138	-9.13101143794225e-28	1
22.8930632436154	9.53739268496263	79.2482898353918	Ratio-sensing	32.430455928578	0.294087530128066	0.705912469871933
2.4573113329379	-1.55433713539164e-27	79.2482898353918	Constitutive activation	2.4573113329379	-6.32535696457036e-28	1
22.302602007063	4.23552565017628	79.2482898353918	Recipients-density-sensing	26.5381276572393	0.159601525204845	0.840398474795155
7.35254363440154	-6.71453008423764e-27	79.2482898353918	Population-size-sensing	7.35254363440154	-9.13225465649912e-28	1
22.8930632436154	9.53739268496263	79.2482898353918	Ratio-sensing	32.4304559285781	0.294087530128066	0.705912469871934
2.45731131449971	-1.53303187531072e-27	79.2482898353918	Constitutive activation	2.45731131449971	-6.23865550231607e-28	1
22.3026020067863	4.23552565018179	79.2482898353918	Recipients-density-sensing	26.5381276569681	0.159601525206684	0.840398474793316
7.3525436353281	-6.72891350331252e-27	79.2482898353918	Population-size-sensing	7.3525436353281	-9.15181716294873e-28	1
22.8930632436153	9.53739268496258	79.2482898353918	Ratio-sensing	32.4304559285779	0.294087530128067	0.705912469871933
2.45731131414704	-1.50065564332997e-27	79.2482898353918	Constitutive activation	2.45731131414704	-6.10690080125589e-28	1
22.3026020070902	4.23552565017571	79.2482898353918	Recipients-density-sensing	26.5381276572659	0.159601525204664	0.840398474795336
7.35254363440134	-6.7275500275557e-27	79.2482898353918	Population-size-sensing	7.35254363440134	-9.14996273681206e-28	1
22.893063243615	9.53739268496247	79.2482898353918	Ratio-sensing	32.4304559285775	0.294087530128067	0.705912469871933
2.45731131342869	-1.53104262076663e-27	79.2482898353918	Constitutive activation	2.45731131342869	-6.23056025665046e-28	1
22.3026020070901	4.23552565017571	79.2482898353918	Recipients-density-sensing	26.5381276572658	0.159601525204665	0.840398474795335
7.35254363440137	-6.7262916309059e-27	79.2482898353918	Population-size-sensing	7.35254363440137	-9.14825122483418e-28	1
25.1394317224846	10.42395117322	86.9749002617783	Ratio-sensing	35.5633828957046	0.29310910055407	0.70689089944593
2.69689612337148	-1.99070221944362e-27	86.9749002617783	Constitutive activation	2.69689612337148	-7.38145678727505e-28	1
24.2953628598581	4.22198759047847	86.9749002617783	Recipients-density-sensing	28.5173504503366	0.14804978456295	0.85195021543705
7.42039697713347	-7.22023523012454e-27	86.9749002617783	Population-size-sensing	7.42039697713347	-9.73025466477637e-28	1
25.1394317224847	10.42395117322	86.9749002617783	Ratio-sensing	35.5633828957047	0.29310910055407	0.70689089944593
2.69689614635335	-1.92160815158465e-27	86.9749002617783	Constitutive activation	2.69689614635335	-7.12525824986989e-28	1
24.2953628595242	4.22198759048521	86.9749002617783	Recipients-density-sensing	28.5173504500094	0.148049784564885	0.851950215435115
7.4203969773169	-7.21364372002143e-27	86.9749002617783	Population-size-sensing	7.4203969773169	-9.7213717029864e-28	1
25.139431722484	10.4239511732197	86.9749002617783	Ratio-sensing	35.5633828957037	0.293109100554071	0.70689089944593
2.69689613858673	-1.96801485762683e-27	86.9749002617783	Constitutive activation	2.69689613858673	-7.29733277254844e-28	1
24.2953628598573	4.22198759047849	86.9749002617783	Recipients-density-sensing	28.5173504503358	0.148049784562954	0.851950215437046
7.42039697713295	-7.21108537802926e-27	86.9749002617783	Population-size-sensing	7.42039697713295	-9.71792398742451e-28	1
25.1394317224846	10.42395117322	86.9749002617783	Ratio-sensing	35.5633828957046	0.29310910055407	0.70689089944593
2.69689612816588	-1.97911145132053e-27	86.9749002617783	Constitutive activation	2.69689612816588	-7.33847859637994e-28	1
24.2953628598582	4.22198759047847	86.9749002617783	Recipients-density-sensing	28.5173504503366	0.148049784562949	0.851950215437051
7.42039697713288	-7.23412560098598e-27	86.9749002617783	Population-size-sensing	7.42039697713288	-9.74897383964642e-28	1
25.1394317224849	10.4239511732201	86.9749002617783	Ratio-sensing	35.563382895705	0.29310910055407	0.70689089944593
2.69689612150492	-1.98341714421651e-27	86.9749002617783	Constitutive activation	2.69689612150492	-7.35444397876819e-28	1
24.2953628598581	4.22198759047847	86.9749002617783	Recipients-density-sensing	28.5173504503366	0.14804978456295	0.85195021543705
7.4203969771329	-7.22368622963148e-27	86.9749002617783	Population-size-sensing	7.4203969771329	-9.73490535869225e-28	1
25.1394317224845	10.4239511732199	86.9749002617783	Ratio-sensing	35.5633828957044	0.29310910055407	0.70689089944593
2.69689612844793	-1.98676169468403e-27	86.9749002617783	Constitutive activation	2.69689612844793	-7.36684544030777e-28	1
24.2953628598586	4.22198759047846	86.9749002617783	Recipients-density-sensing	28.517350450337	0.148049784562947	0.851950215437053
7.42039697713302	-7.22348466130547e-27	86.9749002617783	Population-size-sensing	7.42039697713302	-9.73463371779925e-28	1
25.1394317224846	10.42395117322	86.9749002617783	Ratio-sensing	35.5633828957046	0.29310910055407	0.70689089944593
2.69689615246246	-1.88755879119691e-27	86.9749002617783	Constitutive activation	2.69689615246246	-6.99900435348032e-28	1
24.2953628598583	4.22198759047847	86.9749002617783	Recipients-density-sensing	28.5173504503368	0.148049784562949	0.851950215437051
7.42039697713298	-7.21972424066351e-27	86.9749002617783	Population-size-sensing	7.42039697713298	-9.72956603657746e-28	1
25.1394317224846	10.42395117322	86.9749002617783	Ratio-sensing	35.5633828957046	0.29310910055407	0.70689089944593
2.69689614099463	-1.97927458447153e-27	86.9749002617783	Constitutive activation	2.69689614099463	-7.33908345369788e-28	1
24.2953628598577	4.22198759047848	86.9749002617783	Recipients-density-sensing	28.5173504503362	0.148049784562952	0.851950215437048
7.42039697713263	-7.21396368455559e-27	86.9749002617783	Population-size-sensing	7.42039697713263	-9.72180289920714e-28	1
25.1394317224848	10.42395117322	86.9749002617783	Ratio-sensing	35.5633828957048	0.29310910055407	0.70689089944593
2.69689612349083	-1.96096053108062e-27	86.9749002617783	Constitutive activation	2.69689612349083	-7.27117560813716e-28	1
24.2953628598582	4.22198759047847	86.9749002617783	Recipients-density-sensing	28.5173504503367	0.148049784562949	0.851950215437051
7.42039697736907	-7.22413363669909e-27	86.9749002617783	Population-size-sensing	7.42039697736907	-9.73550830060905e-28	1
25.1394317224845	10.4239511732199	86.9749002617783	Ratio-sensing	35.5633828957044	0.29310910055407	0.70689089944593
2.69689623810795	-1.94677970722505e-27	86.9749002617783	Constitutive activation	2.69689623810795	-7.21859328407399e-28	1
24.2953628598582	4.22198759047847	86.9749002617783	Recipients-density-sensing	28.5173504503367	0.148049784562949	0.851950215437051
7.42039697713301	-7.22585225701402e-27	86.9749002617783	Population-size-sensing	7.42039697713301	-9.73782437689182e-28	1
27.6052700615175	11.39269026088	95.4548456661834	Ratio-sensing	38.9979603223975	0.292135541620542	0.707864458379459
2.95984016461138	-2.35322763295088e-27	95.4548456661834	Constitutive activation	2.95984016461138	-7.95052267040187e-28	1
26.4534525681609	4.20827148226494	95.4548456661834	Recipients-density-sensing	30.6617240504258	0.137248364617204	0.862751635382796
7.48866431106559	-7.69374416694863e-27	95.4548456661834	Population-size-sensing	7.48866431106559	-1.0273853717251e-27	1
27.6052700615327	11.392690260886	95.4548456661834	Ratio-sensing	38.9979603224187	0.292135541620536	0.707864458379464
2.95984018181376	-2.39500422478484e-27	95.4548456661834	Constitutive activation	2.95984018181376	-8.09166737954481e-28	1
26.4534525681565	4.20827148226501	95.4548456661834	Recipients-density-sensing	30.6617240504215	0.137248364617226	0.862751635382774
7.48866431106536	-7.69494509148186e-27	95.4548456661834	Population-size-sensing	7.48866431106536	-1.02754573737692e-27	1
27.6052700615342	11.3926902608865	95.4548456661834	Ratio-sensing	38.9979603224207	0.292135541620535	0.707864458379464
2.95984017831462	-2.33494186099766e-27	95.4548456661834	Constitutive activation	2.95984017831462	-7.88874304127873e-28	1
26.4534525681609	4.20827148226494	95.4548456661834	Recipients-density-sensing	30.6617240504258	0.137248364617204	0.862751635382796
7.48866431108004	-7.68508698937835e-27	95.4548456661834	Population-size-sensing	7.48866431108004	-1.02622933411606e-27	1
27.605270061534	11.3926902608865	95.4548456661834	Ratio-sensing	38.9979603224205	0.292135541620536	0.707864458379464
2.95984017558985	-2.29068728403988e-27	95.4548456661834	Constitutive activation	2.95984017558985	-7.7392262694839e-28	1
26.4534525681666	4.20827148226484	95.4548456661834	Recipients-density-sensing	30.6617240504315	0.137248364617176	0.862751635382824
7.48866431106533	-7.7005196600199e-27	95.4548456661834	Population-size-sensing	7.48866431106533	-1.02829013828828e-27	1
27.6052700615343	11.3926902608866	95.4548456661834	Ratio-sensing	38.9979603224209	0.292135541620535	0.707864458379465
2.95984017774479	-2.43245367366766e-27	95.4548456661834	Constitutive activation	2.95984017774479	-8.21819263066101e-28	1
26.4534525684439	4.20827148225965	95.4548456661834	Recipients-density-sensing	30.6617240507035	0.137248364615789	0.862751635384211
7.48866431106548	-7.68553704791379e-27	95.4548456661834	Population-size-sensing	7.48866431106548	-1.02628943275738e-27	1
27.6052700615342	11.3926902608865	95.4548456661834	Ratio-sensing	38.9979603224207	0.292135541620535	0.707864458379465
2.95984017656982	-2.38156571347324e-27	95.4548456661834	Constitutive activation	2.95984017656982	-8.04626456632957e-28	1
26.4534525681609	4.20827148226494	95.4548456661834	Recipients-density-sensing	30.6617240504258	0.137248364617204	0.862751635382796
7.48866431106533	-7.68352725681966e-27	95.4548456661834	Population-size-sensing	7.48866431106533	-1.02602105497858e-27	1
27.6052700615343	11.3926902608866	95.4548456661834	Ratio-sensing	38.9979603224209	0.292135541620535	0.707864458379465
2.95984028521845	-2.4210234652489e-27	95.4548456661834	Constitutive activation	2.95984028521845	-8.17957467955139e-28	1
26.4534525681611	4.20827148226493	95.4548456661834	Recipients-density-sensing	30.661724050426	0.137248364617203	0.862751635382797
7.48866431106534	-7.70129745606479e-27	95.4548456661834	Population-size-sensing	7.48866431106534	-1.02839400140894e-27	1
27.6052700615345	11.3926902608866	95.4548456661834	Ratio-sensing	38.9979603224211	0.292135541620535	0.707864458379465
2.95984016179776	-2.3360224421283e-27	95.4548456661834	Constitutive activation	2.95984016179776	-7.89239389436974e-28	1
26.453452568084	4.20827148226623	95.4548456661834	Recipients-density-sensing	30.6617240503502	0.137248364617584	0.862751635382416
7.48866431106535	-7.68368617297802e-27	95.4548456661834	Population-size-sensing	7.48866431106535	-1.02604227587348e-27	1
27.6052700615305	11.392690260885	95.4548456661834	Ratio-sensing	38.9979603224155	0.292135541620536	0.707864458379464
2.95984017565408	-2.29132641273602e-27	95.4548456661834	Constitutive activation	2.95984017565408	-7.74138560447668e-28	1
26.4534525681608	4.20827148226494	95.4548456661834	Recipients-density-sensing	30.6617240504257	0.137248364617205	0.862751635382795
7.48866431106571	-7.6860628973198e-27	95.4548456661834	Population-size-sensing	7.48866431106571	-1.02635965214283e-27	1
27.6052700615344	11.3926902608866	95.4548456661834	Ratio-sensing	38.9979603224211	0.292135541620535	0.707864458379465
2.95984015718617	-2.34520641187971e-27	95.4548456661834	Constitutive activation	2.95984015718617	-7.92342250707627e-28	1
26.4534525681599	4.20827148226495	95.4548456661834	Recipients-density-sensing	30.6617240504248	0.137248364617209	0.862751635382791
[truncated: 2,001 more rows]
