# Supplementary material for: Ratiometric quorum sensing governs the trade-off between bacterial vertical and horizontal antibiotic resistance propagation
Source: PLoS Biol. 2020 Aug 14;18(8):e3000814. doi: 10.1371/journal.pbio.3000814 (PMC7449403; doi:10.1371/journal.pbio.3000814)
Supplement: S6 Data — (CSV) [file pbio.3000814.s014.csv]

Event	FS.A (Forward scatter -area-)	FL1.A (Side scatter -area-)
1	16607	306
2	7267	163
3	7303	177
4	8253	40
5	24695	487
6	19418	210
7	6161	125
8	11400	185
9	17682	212
10	13564	190
11	10729	57
12	18247	259
13	9936	245
14	10301	386
15	13024	363
16	6966	182
17	12189	397
18	10904	183
19	14840	229
20	9343	231
21	10964	240
22	9987	410
23	5945	122
24	12966	199
25	10041	127
26	13314	415
27	16313	276
28	11964	98
29	8145	254
30	10714	464
31	14934	244
32	14769	316
33	17500	234
34	7958	47
35	11775	93
36	29141	346
37	14056	491
38	10731	197
39	13676	142
40	7142	269
41	12493	185
42	14746	362
43	15754	173
44	17980	121
45	37667	766
46	10363	397
47	12785	214
48	10837	152
49	7392	252
50	11664	78
51	8794	273
52	8524	247
53	14722	103
54	13826	297
55	12157	108
56	7139	307
57	9480	150
58	10323	232
59	17578	333
60	7799	253
61	9433	29
62	16085	181
63	8790	318
64	6116	227
65	7929	409
66	8781	76
67	10650	382
68	7943	80
69	11020	135
70	10163	205
71	14415	274
72	26977	370
73	6150	104
74	15037	76
75	15968	356
76	23384	261
77	12985	305
78	6881	123
79	9418	78
80	6870	231
81	10515	101
82	10561	169
83	8756	270
84	9198	194
85	7928	71
86	9492	270
87	33986	222
88	8260	222
89	21770	457
90	42343	810
91	9117	188
92	7930	228
93	7890	157
94	14746	225
95	8625	194
96	12077	67
97	5625	296
98	10889	263
99	9703	337
100	8427	192
101	10141	325
102	7159	123
103	8589	90
104	12394	344
105	11175	403
106	11036	204
107	13587	227
108	7458	198
109	15896	226
110	9769	227
111	12206	274
112	11387	120
113	32847	511
114	10544	91
115	6181	161
116	8621	54
117	10752	304
118	8877	242
119	18164	309
120	9193	247
121	10771	130
122	18189	220
123	12721	231
124	24291	499
125	14676	359
126	14233	419
127	7768	349
128	11802	114
129	8038	259
130	11295	272
131	9742	222
132	7386	201
133	16117	276
134	8189	446
135	12665	272
136	16723	245
137	9401	420
138	16128	253
139	11651	177
140	11075	242
141	15013	358
142	11152	71
143	8528	162
144	9271	364
145	9552	133
146	18200	240
147	14577	378
148	15598	493
149	10013	562
150	10947	270
151	9229	154
152	12729	417
153	15378	221
154	7614	165
155	8887	215
156	13534	140
157	7459	249
158	13421	336
159	14010	155
160	7169	161
161	7599	126
162	16495	130
163	9902	194
164	17042	284
165	16012	284
166	9045	156
167	10197	358
168	14419	217
169	17992	242
170	15026	374
171	30263	503
172	15702	205
173	16965	473
174	6688	204
175	15824	354
176	7582	147
177	12206	50
178	13386	160
179	21982	402
180	10750	291
181	15366	323
182	10415	122
183	13960	93
184	18342	538
185	10464	150
186	17401	436
187	12708	134
188	6718	334
189	10987	554
190	11308	104
191	18644	322
192	13653	278
193	8330	248
194	10047	139
195	10497	353
196	14308	322
197	10044	177
198	8989	299
199	12214	35
200	15665	398
201	11443	181
202	7443	98
203	10925	231
204	14993	262
205	13262	278
206	18744	325
207	8949	301
208	9836	204
209	9674	281
210	14262	364
211	11006	202
212	10289	315
213	9147	22
214	12253	324
215	6448	222
216	8908	116
217	15626	151
218	14345	137
219	7579	260
220	8546	274
221	20056	331
222	8218	456
223	29245	476
224	8750	431
225	28639	408
226	9321	145
227	13094	213
228	9447	200
229	7623	154
230	14523	94
231	7300	296
232	13202	325
233	8036	245
234	11986	596
235	8533	135
236	5607	70
237	7780	150
238	12277	219
239	10121	225
240	12482	353
241	12486	275
242	11236	322
243	15934	427
244	11439	320
245	10018	264
246	15884	146
247	17112	341
248	15250	418
249	8340	248
250	15524	504
251	14285	233
252	18186	352
253	10823	116
254	12149	155
255	12482	345
256	19938	135
257	15192	510
258	11668	230
259	14950	261
260	11835	122
261	6608	164
262	15392	432
263	9423	214
264	15046	213
265	18763	501
266	7711	242
267	21465	422
268	10201	300
269	8201	121
270	10624	280
271	26376	428
272	8119	458
273	7129	181
274	16230	314
275	18304	159
276	9437	210
277	7353	208
278	23585	481
279	23606	470
280	14153	292
281	6393	101
282	10913	187
283	12756	319
284	20257	356
285	21482	242
286	8565	299
287	17673	416
288	8460	235
289	9763	100
290	16476	255
291	11635	285
292	11745	111
293	15397	169
294	12590	145
295	7975	156
296	11444	180
297	14573	124
298	8437	109
299	10787	61
300	8662	171
301	18368	520
302	14563	180
303	22144	394
304	23976	522
305	12231	139
306	27754	589
307	18653	487
308	11653	143
309	7733	353
310	11550	218
311	8134	99
312	25321	172
313	6792	134
314	11184	301
315	17963	475
316	10874	171
317	12543	84
318	5971	300
319	15308	256
320	14421	206
321	6151	243
322	8204	217
323	11831	113
324	8558	175
325	11757	207
326	6068	260
327	19569	393
328	11369	264
329	10221	189
330	15965	247
331	10034	255
332	9339	262
333	18293	364
334	15929	299
335	13093	260
336	7322	188
337	15927	164
338	12929	287
339	8171	211
340	11704	192
341	13615	347
342	17727	209
343	7344	131
344	14699	238
345	11933	349
346	12787	634
347	12991	407
348	11164	219
349	8291	151
350	7681	146
351	11405	321
352	7528	168
353	19367	398
354	14823	349
355	12088	153
356	26355	315
357	7958	240
358	25935	398
359	6232	142
360	12895	389
361	14974	214
362	8155	277
363	10792	196
364	12274	389
365	8217	227
366	12702	340
367	12602	275
368	7269	233
369	9235	181
370	14408	311
371	21751	315
372	11412	116
373	7519	235
374	7172	168
375	14386	233
376	19292	322
377	27236	333
378	16636	245
379	6714	213
380	12363	202
381	7718	351
382	12016	389
383	11992	95
384	6653	274
385	13920	417
386	9948	449
387	14369	232
388	8758	219
389	66746	953
390	8449	288
391	7589	168
392	12151	99
393	11854	269
394	8400	176
395	9582	125
396	23293	349
397	11894	149
398	14473	350
399	9254	204
400	11810	114
401	13073	228
402	8646	225
403	8652	223
404	16631	322
405	7489	303
406	12866	445
407	16291	280
408	15584	295
409	8701	219
410	13403	377
411	8700	213
412	14762	240
413	9963	88
414	12492	126
415	24913	195
416	16644	276
417	13773	260
418	14694	409
419	8116	222
420	9663	154
421	11544	197
422	17359	417
423	26779	404
424	9240	36
425	8060	414
426	14844	186
427	19291	435
428	9045	99
429	14377	297
430	6665	167
431	9445	487
432	9126	119
433	20869	573
434	10514	268
435	13684	325
436	15442	144
437	9094	236
438	16760	151
439	6902	167
440	10109	346
441	7315	109
442	12652	112
443	12636	234
444	13138	290
445	13108	343
446	6935	123
447	14066	369
448	14208	408
449	9630	205
450	7291	352
451	15090	226
452	9133	132
453	9656	189
454	11653	145
455	10920	157
456	7414	73
457	20139	385
458	15512	282
459	13560	413
460	26015	435
461	7820	189
462	13471	280
463	10645	251
464	23736	724
465	14816	398
466	51362	554
467	10066	237
468	12418	65
469	8272	241
470	13061	347
471	10086	145
472	6438	80
473	8601	183
474	9710	42
475	25255	230
476	7503	233
477	9935	279
478	7851	268
479	12730	274
480	11743	485
481	18356	296
482	6762	158
483	12314	323
484	8699	132
485	12978	242
486	11217	179
487	17495	247
488	12403	184
489	17234	437
490	8213	119
491	13129	261
492	19183	217
493	12721	289
494	12103	231
495	20582	394
496	11447	277
497	7115	220
498	9119	278
499	13001	103
500	68163	862
501	7275	167
502	10381	279
503	12898	298
504	9629	268
505	20678	151
506	11489	288
507	8671	96
508	7140	170
509	21471	705
510	10881	296
511	19094	349
512	13076	296
513	13715	118
514	14063	182
515	10046	174
516	7466	277
517	14388	210
518	25696	430
519	10568	161
520	13772	357
521	12565	208
522	8836	283
523	14598	97
524	15504	165
525	10225	120
526	10396	189
527	11031	310
528	17958	499
529	11991	440
530	11401	263
531	8629	192
532	13652	242
533	8476	247
534	13065	185
535	8557	93
536	19055	197
537	17456	285
538	11254	71
539	6838	150
540	6218	76
541	15172	251
542	13361	252
543	8539	165
544	13355	178
545	14810	157
546	7429	242
547	18000	376
548	11172	308
549	9220	119
550	9045	291
551	8785	244
552	6501	140
553	7669	215
554	15414	297
555	10391	199
556	9420	230
557	12747	354
558	8756	282
559	16097	116
560	30665	202
561	9772	300
562	7972	283
563	11788	250
564	10593	136
565	12574	362
566	19150	225
567	17449	286
568	7825	252
569	19173	298
570	29089	213
571	9509	183
572	14055	314
573	10869	219
574	16544	220
575	10204	314
576	17805	369
577	14495	238
578	28393	442
579	17084	370
580	9089	182
581	12691	311
582	9868	213
583	13022	381
584	8338	218
585	8079	133
586	5858	48
587	10513	188
588	6028	136
589	6056	189
590	7796	276
591	17046	217
592	15204	181
593	11916	193
594	26847	348
595	7946	56
596	7263	401
597	8381	57
598	8894	208
599	15892	217
600	11448	156
601	8390	155
602	7770	241
603	19191	277
604	13214	142
605	18394	475
606	18632	470
607	10044	220
608	16520	352
609	9158	221
610	6762	253
611	19393	333
612	7362	279
613	10058	160
614	10510	218
615	14842	364
616	13213	80
617	13865	270
618	6513	232
619	32340	639
620	13299	311
621	9555	176
622	8393	180
623	19939	247
624	17136	362
625	9305	195
626	16800	323
627	18095	338
628	37009	325
629	17411	374
630	14112	314
631	18248	406
632	8105	218
633	6865	126
634	17168	390
635	12418	450
636	9051	66
637	16886	281
638	10656	148
639	6487	217
640	7584	261
641	11858	191
642	9458	258
643	11747	359
644	6939	208
645	14311	441
646	14065	161
647	17429	463
648	9594	194
649	15833	251
650	14032	336
651	9515	345
652	17403	339
653	9459	424
654	9452	92
655	10207	100
656	8399	394
657	14123	210
658	12299	156
659	7950	111
660	14654	164
661	16052	161
662	10284	206
663	10800	206
664	12045	282
665	12841	376
666	13934	187
667	9583	276
668	7448	132
669	13647	159
670	12594	381
671	12857	320
672	22937	374
673	9071	300
674	16083	296
675	9549	116
676	9007	231
677	8917	152
678	12647	308
679	8272	309
680	12453	254
681	20021	394
682	11492	207
683	18123	334
684	10904	264
685	17077	240
686	10819	330
687	6662	401
688	11122	346
689	12006	413
690	12363	210
691	12034	206
692	11555	244
693	17348	236
694	6835	276
695	33479	301
696	5854	218
697	17070	144
698	13813	225
699	7810	296
700	8049	324
701	7774	343
702	10500	253
703	8232	139
704	15772	380
705	17154	488
706	8742	281
707	7471	176
708	17544	207
709	17747	273
710	8155	166
711	6548	165
712	18680	422
713	7815	179
714	11621	420
715	9320	177
716	17239	222
717	17987	199
718	13452	295
719	11107	265
720	20596	215
721	16839	305
722	13651	307
723	9203	230
724	8753	216
725	21804	278
726	7400	163
727	16329	319
728	8515	115
729	12679	178
730	9248	223
731	11345	61
732	8466	180
733	13774	178
734	12945	493
735	10822	285
736	10541	158
737	8581	276
738	11233	214
739	10057	196
740	11515	258
741	8452	193
742	11677	89
743	8507	313
744	8464	227
745	13846	229
746	13948	357
747	7174	150
748	9185	103
749	8823	384
750	9350	243
751	16303	431
752	7868	314
753	10087	161
754	12939	207
755	7116	186
756	8363	232
757	15714	292
758	10149	359
759	10234	397
760	12271	258
761	11347	249
762	27704	569
763	17411	227
764	12980	312
765	8793	331
766	13166	91
767	11865	88
768	6773	309
769	23983	504
770	8851	41
771	11708	287
772	7962	178
773	17580	354
774	9174	216
775	7565	245
776	26649	343
777	6499	175
778	9670	65
779	13263	148
780	10576	281
781	8946	170
782	9759	260
783	6125	241
784	10424	173
785	9226	175
786	12129	262
787	16458	348
788	8382	343
789	16249	315
790	10428	193
791	5982	317
792	11320	177
793	10220	249
794	10106	240
795	18443	322
796	12122	232
797	8752	304
798	14732	206
799	12331	315
800	9383	115
801	8911	178
802	10966	135
803	11218	241
804	10152	90
805	10208	131
806	18850	284
807	19427	243
808	17803	280
809	7388	115
810	14527	301
811	20139	480
812	9603	324
813	13805	248
814	9023	205
815	21404	192
816	5938	99
817	8478	332
818	7921	227
819	15739	267
820	11809	82
821	7669	63
822	14299	216
823	14925	545
824	12406	305
825	8647	101
826	18478	330
827	17228	532
828	14985	114
829	7770	210
830	13583	185
831	6638	239
832	12207	503
833	15633	305
834	7665	206
835	11368	232
836	13937	144
837	9383	176
838	10668	203
839	8007	105
840	13561	162
841	14037	173
842	13710	374
843	9709	342
844	7192	195
845	7711	372
846	18557	380
847	101864	1464
848	9536	227
849	7682	227
850	12397	164
851	7229	164
852	8843	220
853	13478	256
854	36018	382
855	9149	167
856	7894	305
857	11189	104
858	9349	299
859	7530	87
860	11478	252
861	10802	174
862	11286	180
863	18451	280
864	15312	221
865	6520	193
866	9750	180
867	12120	577
868	23313	327
869	10938	282
870	13558	199
871	10751	392
872	10690	480
873	11606	163
874	22785	627
875	10266	93
876	14250	202
877	14554	186
878	6402	166
879	17004	93
880	16974	387
881	7595	208
882	10021	392
883	7655	408
884	17066	301
885	14666	396
886	16347	207
887	50754	562
888	15590	450
889	16234	564
890	12823	260
891	7442	89
892	10888	508
893	25791	252
894	12063	350
895	8054	304
896	6068	254
897	11231	204
898	8653	570
899	8157	147
900	19621	329
901	5906	179
902	10952	286
903	10442	134
904	14925	230
905	10047	164
906	12938	94
907	10305	375
908	7071	409
909	22732	502
910	14831	318
911	14048	89
912	9717	131
913	7462	250
914	7950	200
915	10610	304
916	7635	267
917	14298	433
918	16273	415
919	21520	277
920	10606	226
921	8080	282
922	10944	139
923	13015	165
924	14107	232
925	8732	34
926	13557	514
927	44090	310
928	21157	386
929	22650	330
930	12353	535
931	6998	139
932	6653	199
933	8703	213
934	12305	432
935	8559	107
936	15382	364
937	12650	225
938	12303	197
939	8664	152
940	11976	218
941	8431	309
942	15029	290
943	18589	311
944	18341	307
945	10568	195
946	8335	79
947	27451	354
948	17311	173
949	15896	446
950	11972	213
951	13133	347
952	22258	329
953	14569	381
954	10113	244
955	8586	220
956	14942	228
957	9004	317
958	13500	323
959	9502	153
960	12565	295
961	13847	417
962	10461	171
963	9388	247
964	13754	351
965	8494	229
966	14844	159
967	8055	113
968	14313	122
969	10049	68
970	8499	324
971	7996	239
972	15514	323
973	13239	132
974	7634	199
975	7038	211
976	11452	267
977	12066	290
978	9740	164
979	11358	260
980	21160	451
981	5961	205
982	11869	264
983	12896	147
984	28702	640
985	7542	136
986	10558	236
987	6921	387
988	11542	103
989	13546	299
990	14159	207
991	8401	356
992	18693	280
993	11551	223
994	7230	77
995	8041	160
996	11371	264
997	12940	379
998	15800	316
999	15682	358
1000	9797	155
1001	15150	215
1002	9895	156
1003	11522	180
1004	9837	97
1005	7001	527
1006	8432	286
1007	10878	414
1008	17972	353
1009	13297	121
1010	16099	221
1011	9861	169
1012	10055	196
1013	12244	324
1014	12876	263
1015	29967	497
1016	14931	300
1017	6946	153
1018	7087	96
1019	10652	336
1020	9457	293
1021	10258	279
1022	16527	498
1023	6178	207
1024	30699	319
1025	16468	184
1026	15999	498
1027	7348	412
1028	11041	282
1029	17169	317
1030	15888	322
1031	14462	398
1032	8196	228
1033	13484	298
1034	16701	176
1035	18234	286
1036	12560	258
1037	17907	295
1038	10853	203
1039	10724	303
1040	11372	229
1041	14443	371
1042	8481	119
1043	17261	381
1044	20134	246
1045	21800	362
1046	17131	559
1047	7187	341
1048	6629	61
1049	14260	343
1050	10908	240
1051	14997	329
1052	13317	256
1053	10018	261
1054	9135	273
1055	12646	219
1056	6460	160
1057	9057	291
1058	10831	298
1059	7651	155
1060	10035	161
1061	20481	363
1062	14967	478
1063	8803	407
1064	13738	265
1065	8319	73
1066	15131	258
1067	7371	221
1068	16514	250
1069	7098	345
1070	11223	89
1071	11245	60
1072	6778	362
1073	18676	424
1074	7250	67
1075	12777	164
1076	6841	283
1077	6205	75
1078	6985	191
1079	18919	233
1080	10684	323
1081	22961	517
1082	8977	87
1083	13591	209
1084	9272	175
1085	20488	619
1086	13265	553
1087	9772	281
1088	6390	119
1089	19468	307
1090	10559	203
1091	11152	247
1092	9595	146
1093	8575	112
1094	11061	139
1095	5493	230
1096	12915	134
1097	12890	335
1098	13696	212
1099	15709	540
1100	19766	519
1101	12669	84
1102	16803	243
1103	15718	355
1104	8399	194
1105	13690	117
1106	6973	183
1107	14222	334
1108	23313	676
1109	21799	462
1110	6750	248
1111	12705	443
1112	7733	286
1113	9695	206
1114	7533	221
1115	20909	506
1116	14114	291
1117	9425	375
1118	10726	362
1119	9222	116
1120	11657	174
1121	20417	216
1122	11594	210
1123	6939	154
1124	13796	305
1125	9067	296
1126	15604	241
1127	9049	230
1128	10228	207
1129	17373	101
1130	12376	369
1131	13624	278
1132	6053	131
1133	8732	297
1134	11785	179
1135	7547	296
1136	17060	359
1137	9269	88
1138	12000	194
1139	6002	137
1140	7001	27
1141	109223	1292
1142	17809	398
1143	7795	161
1144	15021	318
1145	12347	326
1146	14361	177
1147	12582	197
1148	10820	163
1149	9899	221
1150	10437	312
1151	13478	294
1152	7077	316
1153	8556	429
1154	10781	194
1155	17753	356
1156	12016	273
1157	19943	270
1158	8828	364
1159	6831	144
1160	14458	151
1161	12014	98
1162	7155	226
1163	12625	307
1164	16079	522
1165	8660	132
1166	8481	139
1167	12155	354
1168	9016	348
1169	11354	329
1170	8904	221
1171	19582	497
1172	13276	169
1173	10059	320
1174	17212	185
1175	20781	476
1176	18711	160
1177	10449	207
1178	6626	156
1179	19666	557
1180	8606	309
1181	6931	137
1182	6575	401
1183	7633	52
1184	14200	335
1185	8207	448
1186	8841	244
1187	9983	111
1188	15233	380
1189	14564	257
1190	19637	312
1191	8158	254
1192	35035	696
1193	12087	247
1194	57002	588
1195	11415	239
1196	20078	449
1197	14188	559
1198	16420	378
1199	9443	83
1200	13042	195
1201	11739	406
1202	6783	100
1203	15434	87
1204	13246	281
1205	11636	499
1206	11213	363
1207	12920	146
1208	7830	136
1209	11050	239
1210	18368	263
1211	15494	106
1212	13413	204
1213	8888	228
1214	10112	201
1215	9878	346
1216	34374	574
1217	12163	270
1218	7293	89
1219	14582	250
1220	14830	165
1221	7512	147
1222	14350	235
1223	7989	113
1224	6041	134
1225	7742	439
1226	6679	218
1227	5628	242
1228	9101	313
1229	11365	488
1230	7911	184
1231	10050	107
1232	11237	103
1233	5577	116
1234	9439	334
1235	16831	387
1236	10915	418
1237	15278	520
1238	24607	509
1239	56791	459
1240	11156	189
1241	21023	337
1242	15521	404
1243	17936	258
1244	9736	236
1245	12267	246
1246	5780	250
1247	26156	416
1248	8789	131
1249	6499	220
1250	11895	133
1251	12896	221
1252	16116	268
1253	7947	179
1254	17634	286
1255	12999	137
1256	7987	216
1257	8976	116
1258	8534	111
1259	15094	142
1260	14901	323
1261	16428	406
1262	14479	428
1263	17039	573
1264	15791	370
1265	7907	232
1266	8581	197
1267	9036	205
1268	14881	344
1269	9827	406
1270	10721	258
1271	8596	232
1272	21741	425
1273	7370	272
1274	21082	289
1275	8288	310
1276	7666	91
1277	8542	260
1278	16435	315
1279	7650	301
1280	12646	249
1281	13229	340
1282	9483	327
1283	16068	371
1284	12893	246
1285	11618	527
1286	9135	94
1287	8541	259
1288	9737	187
1289	8158	231
1290	7831	228
1291	7644	227
1292	24470	423
1293	8281	145
1294	27946	184
1295	10694	111
1296	15102	291
1297	8837	117
1298	14075	182
1299	10490	200
1300	12410	226
1301	12773	177
1302	10218	285
1303	10568	93
1304	16796	205
1305	7804	83
1306	8161	90
1307	13792	120
1308	7446	201
1309	10118	135
1310	12049	133
1311	19204	276
1312	8873	284
1313	17378	244
1314	6587	221
1315	11367	176
1316	8582	388
1317	12964	237
1318	10664	283
1319	11100	453
1320	9158	119
1321	11247	204
1322	11263	151
1323	26149	346
1324	12228	207
1325	6217	367
1326	14096	329
1327	17563	76
1328	10667	212
1329	15694	271
1330	12827	408
1331	10100	179
1332	6638	226
1333	11905	310
1334	10736	137
1335	9146	249
1336	18732	179
1337	9720	306
1338	24236	358
1339	7156	59
1340	11773	144
1341	8709	209
1342	17700	481
1343	20688	317
1344	10889	323
1345	6753	109
1346	11615	358
1347	11196	240
1348	14836	324
1349	16903	286
1350	6762	189
1351	8358	135
1352	9704	223
1353	8393	293
1354	15218	400
1355	33131	544
1356	15238	339
1357	17174	416
1358	8730	163
1359	18526	471
1360	9831	156
1361	11208	130
1362	8731	310
1363	6418	200
1364	18357	319
1365	6711	163
1366	15191	136
1367	8075	101
1368	8167	353
1369	9731	120
1370	7825	333
1371	25894	543
1372	20199	193
1373	30639	446
1374	9582	225
1375	12479	162
1376	11435	142
1377	26020	509
1378	12739	189
1379	15990	404
1380	6302	193
1381	15274	359
1382	9849	147
1383	14584	338
1384	9786	258
1385	8888	231
1386	14254	289
1387	19864	413
1388	12762	128
1389	12876	440
1390	13251	177
1391	7608	175
1392	11615	116
1393	14464	340
1394	7490	254
1395	11011	371
1396	9290	448
1397	10160	194
1398	13460	150
1399	7421	226
1400	6966	326
1401	9188	134
1402	30589	367
1403	19598	481
1404	13563	472
1405	9657	141
1406	10100	205
1407	21490	273
1408	5711	124
1409	8816	242
1410	8342	254
1411	8155	95
1412	13380	307
1413	13304	339
1414	17163	168
1415	9082	418
1416	16633	400
1417	8337	185
1418	7127	181
1419	7010	132
1420	10665	150
1421	7377	217
1422	16718	179
1423	7923	104
1424	9089	73
1425	16493	223
1426	16863	245
1427	14135	236
1428	16655	241
1429	14495	171
1430	11638	111
1431	13678	429
1432	11570	232
1433	14833	232
1434	14701	246
1435	14710	389
1436	8329	211
1437	9589	272
1438	7278	226
1439	26713	146
1440	7443	225
1441	6537	348
1442	7901	78
1443	22838	542
1444	16392	300
1445	13590	238
1446	12887	262
1447	6054	122
1448	30553	305
1449	7686	267
1450	8829	192
1451	7231	245
1452	7775	197
1453	6220	360
1454	7606	119
1455	14682	332
1456	8740	303
1457	18534	282
1458	15696	443
1459	8529	353
1460	12346	278
1461	8367	119
1462	25727	175
1463	7123	70
1464	16382	239
1465	10970	418
1466	10645	282
1467	9284	176
1468	26043	597
1469	13152	252
1470	8151	105
1471	11228	196
1472	11488	284
1473	9557	340
1474	6425	332
1475	9613	206
1476	14117	202
1477	15225	349
1478	8477	326
1479	11286	549
1480	7535	155
1481	13113	244
1482	10013	330
1483	17188	178
1484	10222	110
1485	7116	168
1486	8229	297
1487	10179	151
1488	12952	464
1489	9793	220
1490	16363	320
1491	9906	273
1492	12175	398
1493	8328	385
1494	11392	259
1495	13488	442
1496	9453	299
1497	19743	393
1498	12997	193
1499	12708	247
1500	27363	344
1501	6976	141
1502	7534	412
1503	8800	345
1504	12195	136
1505	13987	300
1506	10814	152
1507	29148	590
1508	7404	265
1509	14818	207
1510	7736	271
1511	18501	501
1512	6425	370
1513	29359	336
1514	11558	251
1515	14397	304
1516	10346	446
1517	12724	300
1518	7905	217
1519	9328	121
1520	9722	166
1521	7754	43
1522	11891	202
1523	11193	367
1524	6799	231
1525	10130	107
1526	14156	503
1527	8315	124
1528	6256	26
1529	8007	227
1530	12149	167
1531	9099	352
1532	17211	288
1533	9408	211
1534	11531	283
1535	14142	274
1536	9294	434
1537	25384	830
1538	13241	290
1539	14344	285
1540	9720	140
1541	10039	197
1542	7679	225
1543	7002	174
1544	11863	118
1545	6793	236
1546	10311	293
1547	12821	296
1548	11236	275
1549	47297	439
1550	11123	100
1551	14827	239
1552	9707	404
1553	9066	263
1554	10267	268
1555	14970	254
1556	8453	124
1557	15140	302
1558	19692	530
1559	14660	418
1560	9282	165
1561	10840	226
1562	13527	349
1563	9578	309
1564	10654	206
1565	16845	189
1566	20039	328
1567	7406	112
1568	12004	241
1569	7220	192
1570	17900	503
1571	7439	315
1572	15017	169
1573	9430	110
1574	11053	232
1575	15535	409
1576	15310	355
1577	11855	434
1578	13118	201
1579	8031	71
1580	9340	532
1581	22172	336
1582	8956	267
1583	14792	360
1584	9676	187
1585	15654	169
1586	9096	178
1587	14502	318
1588	9800	156
1589	12538	468
1590	12919	314
1591	8751	338
1592	8415	162
1593	9636	84
1594	8956	365
1595	9339	118
1596	10686	237
1597	10929	167
1598	8938	228
1599	10630	277
1600	7357	307
1601	18231	425
1602	10564	101
1603	5917	136
1604	7448	133
1605	11974	277
1606	8676	164
1607	25968	361
1608	6867	130
1609	13020	375
1610	16661	349
1611	6692	280
1612	13482	422
1613	12148	352
1614	10875	260
1615	9871	340
1616	6251	106
1617	13887	358
1618	8030	217
1619	7747	188
1620	17658	599
1621	23334	329
1622	11043	361
1623	9198	196
1624	16837	485
1625	5881	142
1626	12217	242
1627	29193	418
1628	9528	258
1629	11983	306
1630	13799	303
1631	14554	206
1632	14064	60
1633	14502	503
1634	16632	342
1635	17523	223
1636	13544	412
1637	23420	436
1638	23427	372
1639	14972	216
1640	14521	261
1641	22089	580
1642	9032	444
1643	23380	361
1644	9723	312
1645	10684	214
1646	9587	228
1647	15700	309
1648	12905	443
1649	12645	226
1650	13159	140
1651	10732	119
1652	6784	250
1653	9726	133
1654	9461	351
1655	16821	322
1656	22734	267
1657	13500	370
1658	24691	467
1659	16514	191
1660	13360	91
1661	9512	377
1662	24214	329
1663	9897	393
1664	9355	280
1665	70086	1484
1666	9974	157
1667	10585	295
1668	6758	197
1669	10747	128
1670	12497	294
1671	9162	320
1672	10375	152
1673	10785	151
1674	9653	109
1675	20121	188
1676	11096	292
1677	9238	347
1678	13037	131
1679	31620	241
1680	6659	191
1681	8162	375
1682	13850	283
1683	10787	229
1684	8793	306
1685	5718	99
1686	10513	196
1687	16946	127
1688	8897	150
1689	14947	90
1690	11185	189
1691	11466	379
1692	12019	326
1693	9339	122
1694	7158	203
1695	11872	314
1696	7462	214
1697	12852	200
1698	11276	272
1699	17200	238
1700	7848	165
1701	17785	270
1702	13819	147
1703	16252	215
1704	9133	227
1705	7668	324
1706	8874	138
1707	9833	468
1708	10172	186
1709	7147	66
1710	11197	394
1711	7251	142
1712	17290	299
1713	17423	280
1714	10747	164
1715	67604	677
1716	20188	219
1717	15296	260
1718	6895	170
1719	11190	226
1720	19549	247
1721	12934	288
1722	7904	206
1723	8971	247
1724	13329	275
1725	14310	139
1726	6777	183
1727	10752	207
1728	5963	215
1729	19441	473
1730	9317	165
1731	11123	233
1732	6273	165
1733	11525	314
1734	18302	329
1735	13806	115
1736	11329	116
1737	16313	467
1738	10052	376
1739	12071	297
1740	7586	183
1741	9335	82
1742	10258	153
1743	23149	350
1744	15013	408
1745	8174	220
1746	7493	61
1747	6488	383
1748	7141	258
1749	12344	283
1750	12040	234
1751	6962	127
1752	6738	166
1753	7513	86
1754	6743	135
1755	10424	253
1756	6531	129
1757	15405	226
1758	19205	462
1759	13337	139
1760	6034	306
1761	9000	151
1762	12543	104
1763	10939	170
1764	11218	179
1765	8792	335
1766	8608	191
1767	7943	488
1768	7877	169
1769	6824	145
1770	12065	361
1771	16171	104
1772	6365	281
1773	10919	358
1774	13551	242
1775	11363	417
1776	16365	238
1777	12907	177
1778	12342	228
1779	6820	127
1780	8143	352
1781	7235	184
1782	10628	274
1783	16401	399
1784	18978	239
1785	14648	107
1786	11014	149
1787	16317	160
1788	10549	116
1789	6671	242
1790	14633	214
1791	7511	115
1792	15314	485
1793	12763	276
1794	13134	199
1795	12082	335
1796	18583	265
1797	9213	206
1798	13698	61
1799	12978	340
1800	14671	204
1801	12592	421
1802	15401	259
1803	8988	512
1804	10154	66
1805	22818	376
1806	11991	408
1807	11895	220
1808	7335	122
1809	13249	380
1810	16513	542
1811	13281	103
1812	7221	242
1813	17144	314
1814	7735	251
1815	18486	397
1816	11640	94
1817	14138	280
1818	8845	229
1819	7364	92
1820	9854	157
1821	12332	351
1822	7688	329
1823	10197	192
1824	13629	304
1825	17780	203
1826	18914	184
1827	15734	131
1828	8138	264
1829	11150	329
1830	12663	315
1831	14288	426
1832	12923	260
1833	13686	392
1834	17382	259
1835	14578	380
1836	6972	329
1837	7197	247
1838	14141	194
1839	13975	475
1840	8432	187
1841	11188	269
1842	14294	395
1843	7486	174
1844	7446	117
1845	11507	231
1846	7109	146
1847	8690	86
1848	21915	228
1849	14988	245
1850	20696	646
1851	10034	174
1852	11477	330
1853	6409	189
1854	17782	438
1855	13835	90
1856	7700	140
1857	13959	269
1858	10900	221
1859	6098	231
1860	16596	384
1861	15280	203
1862	8107	247
1863	12279	277
1864	7872	214
1865	9133	155
1866	8894	261
1867	12103	225
1868	11509	255
1869	15918	296
1870	12640	369
1871	6861	222
1872	18286	453
1873	22183	699
1874	15450	290
1875	18439	541
1876	8348	168
1877	12882	399
1878	8063	122
1879	6547	209
1880	8780	266
1881	9082	195
1882	13647	357
1883	18949	305
1884	11150	297
1885	20048	371
1886	12351	382
1887	17441	433
1888	11295	225
1889	7729	171
1890	13956	330
1891	16296	523
1892	17214	221
1893	10132	148
1894	12588	252
1895	19246	349
1896	14555	480
1897	17496	373
1898	15926	283
1899	16025	421
1900	9729	108
1901	15394	511
1902	13943	327
1903	8891	66
1904	8630	323
1905	21049	314
1906	7961	83
1907	14958	169
1908	9027	146
1909	8717	292
1910	9337	192
1911	14246	282
1912	13090	116
1913	15721	361
1914	11533	190
1915	10888	161
1916	6444	177
1917	12246	191
1918	10738	253
1919	39139	536
1920	9377	330
1921	15673	277
1922	10581	362
1923	13005	306
1924	7856	197
1925	11669	256
1926	14185	516
1927	26236	508
1928	18633	224
1929	17259	340
1930	10226	294
1931	7426	103
1932	28682	234
1933	14140	332
1934	13489	229
1935	12481	269
1936	16770	201
1937	9692	348
1938	11609	290
1939	12715	280
1940	18198	321
1941	17388	335
1942	14900	463
1943	6676	88
1944	7673	272
1945	7331	154
1946	22169	373
1947	13926	390
1948	8845	223
1949	7296	261
1950	15210	220
1951	7370	213
1952	12859	49
1953	14750	462
1954	9305	237
1955	8599	346
1956	25837	557
1957	11829	296
1958	7997	166
1959	8157	296
1960	16692	275
1961	11898	119
1962	23947	319
1963	8738	289
1964	19719	511
1965	11202	384
1966	13109	175
1967	9339	143
1968	12202	96
1969	9701	259
1970	6676	241
1971	30356	438
1972	10378	87
1973	8666	245
1974	13804	537
1975	9796	216
1976	26901	509
1977	17992	301
1978	8844	247
1979	9746	137
1980	7327	199
1981	11965	207
1982	9594	252
1983	5866	231
1984	12564	221
1985	10454	186
1986	16776	299
1987	14331	224
1988	9743	270
1989	7994	257
1990	10316	176
1991	12668	180
1992	30762	731
1993	32312	467
1994	12419	141
1995	6256	206
1996	11699	284
1997	14701	191
1998	12210	390
1999	11450	149
[truncated: 98,001 more rows]
