# Supplementary material for: Ratiometric quorum sensing governs the trade-off between bacterial vertical and horizontal antibiotic resistance propagation
Source: PLoS Biol. 2020 Aug 14;18(8):e3000814. doi: 10.1371/journal.pbio.3000814 (PMC7449403; doi:10.1371/journal.pbio.3000814)
Supplement: S7 Data — (CSV) [file pbio.3000814.s015.csv]

Event	FS.A (Forward scatter -area-)	FL1.A (Side scatter -area-)
1	94890	1026
2	24621	388
3	21558	227
4	33027	417
5	54956	444
6	26933	403
7	44948	948
8	16222	309
9	68731	825
10	13122	285
11	18761	294
12	42913	926
13	54835	786
14	32341	568
15	41632	906
16	21184	327
17	19922	248
18	18359	254
19	19880	420
20	63343	971
21	71512	1097
22	11163	251
23	33964	562
24	17497	273
25	21994	217
26	42151	583
27	19991	355
28	12579	223
29	31362	438
30	23656	233
31	42893	989
32	15462	209
33	25610	111
34	49935	342
35	51303	514
36	23877	231
37	76604	860
38	46608	685
39	39128	574
40	40054	468
41	20337	358
42	32445	751
43	39904	445
44	28203	290
45	37529	660
46	29667	691
47	21442	389
48	107588	946
49	132033	1467
50	109928	849
51	39032	752
52	31396	520
53	20918	270
54	22429	441
55	6999	245
56	101918	931
57	18917	287
58	35892	339
59	13212	333
60	11218	178
61	13499	291
62	50861	648
63	41551	758
64	9390	350
65	32270	456
66	50194	511
67	16877	248
68	29899	802
69	137828	1393
70	23108	317
71	34420	454
72	53545	514
73	46346	751
74	46864	555
75	21659	659
76	16287	451
77	44425	317
78	30905	391
79	50118	395
80	48598	413
81	54174	480
82	14028	449
83	20361	288
84	75555	712
85	12901	115
86	41000	772
87	14371	297
88	53835	958
89	15664	145
90	28416	508
91	7791	45
92	21516	249
93	33388	565
94	30422	490
95	22205	491
96	19252	378
97	21235	252
98	18805	191
99	46762	820
100	93856	872
101	54851	1004
102	16864	325
103	30439	338
104	7423	139
105	46520	475
106	34105	933
107	27893	476
108	19349	466
109	27024	65
110	21911	321
111	27572	382
112	31012	248
113	24312	602
114	30333	289
115	27405	442
116	87083	899
117	29458	525
118	28732	378
119	51129	780
120	18581	433
121	35432	486
122	17306	404
123	26301	497
124	27652	657
125	30454	522
126	31968	680
127	38300	543
128	20779	230
129	24210	476
130	16167	365
131	38815	591
132	15985	334
133	78583	820
134	25730	463
135	72507	1347
136	14597	409
137	15044	322
138	12889	333
139	39043	595
140	78059	772
141	22401	448
142	73463	594
143	19014	289
144	19670	211
145	17671	107
146	31522	440
147	19919	194
148	42068	625
149	34123	393
150	25292	387
151	30352	625
152	36618	535
153	40680	690
154	39756	669
155	36375	591
156	52073	649
157	19243	201
158	30320	746
159	24007	257
160	55992	873
161	13918	246
162	20888	341
163	16369	333
164	41054	523
165	29047	317
166	18267	310
167	10902	156
168	31898	775
169	39425	375
170	32228	383
171	18408	472
172	65663	985
173	24456	155
174	30818	589
175	28577	534
176	42607	391
177	121448	1660
178	44373	812
179	72549	741
180	25666	457
181	50650	564
182	24997	349
183	24656	516
184	16019	257
185	26701	566
186	87920	1419
187	27728	511
188	30140	407
189	124935	1142
190	29725	592
191	42142	248
192	60417	1231
193	39164	423
194	35456	454
195	18241	305
196	22564	410
197	25060	550
198	16257	218
199	94520	860
200	31327	392
201	10705	169
202	20158	309
203	16430	399
204	77059	732
205	23666	264
206	43948	397
207	9129	88
208	25179	421
209	45804	595
210	21816	317
211	43304	471
212	17865	248
213	23932	211
214	28964	681
215	32751	450
216	30075	422
217	19747	274
218	16415	253
219	22746	691
220	46664	292
221	23587	495
222	49873	585
223	51731	481
224	21879	270
225	28232	224
226	48552	550
227	39459	506
228	28259	314
229	31219	186
230	41864	568
231	71626	633
232	39616	997
233	60674	982
234	14946	187
235	19290	148
236	63617	888
237	9674	450
238	33946	472
239	67088	1245
240	32153	563
241	24574	426
242	41868	388
243	39103	1117
244	20183	349
245	18314	333
246	15470	577
247	52048	550
248	28953	354
249	40220	265
250	27311	539
251	38325	901
252	26870	697
253	22110	423
254	27331	659
255	52123	887
256	19545	381
257	20513	318
258	60218	655
259	40803	540
260	20300	372
261	37308	660
262	15152	155
263	12692	288
264	29467	562
265	37784	625
266	18624	311
267	26915	383
268	32006	653
269	20988	429
270	23359	366
271	28491	276
272	18835	501
273	19404	149
274	34721	394
275	10555	326
276	18321	136
277	31940	434
278	11772	256
279	95149	570
280	12466	216
281	27359	743
282	24238	222
283	61245	880
284	39262	353
285	27269	471
286	89233	889
287	49526	1184
288	9358	127
289	23702	578
290	45821	911
291	31832	408
292	63654	955
293	27736	381
294	27863	667
295	78032	363
296	35186	560
297	32623	626
298	36107	405
299	41386	555
300	26164	197
301	14534	377
302	9928	205
303	151485	1392
304	21647	273
305	21929	269
306	21459	452
307	23580	246
308	26238	421
309	65619	887
310	17598	172
311	25592	295
312	63004	733
313	16748	283
314	18772	465
315	40002	495
316	81229	1148
317	61418	464
318	45230	690
319	71786	703
320	53162	721
321	52207	500
322	21594	292
323	76267	561
324	16001	257
325	39923	275
326	84332	1140
327	23093	526
328	17975	350
329	18050	247
330	40352	923
331	138229	1481
332	24140	773
333	41454	623
334	26133	233
335	61339	489
336	46616	588
337	46634	1127
338	31823	466
339	50450	929
340	34573	448
341	41482	908
342	12183	494
343	61339	677
344	40188	548
345	31929	441
346	28973	494
347	28858	518
348	18720	382
349	28902	593
350	51940	592
351	19835	219
352	17910	317
353	35571	668
354	29444	378
355	49036	422
356	36255	715
357	42494	590
358	52203	334
359	40898	554
360	34265	825
361	67707	573
362	34881	501
363	51710	488
364	31556	565
365	24722	410
366	23700	233
367	43118	462
368	55524	1101
369	44192	281
370	32024	311
371	29415	510
372	19619	388
373	33043	218
374	61258	658
375	31639	449
376	34994	399
377	45458	516
378	29688	145
379	108137	1189
380	63104	791
381	10834	260
382	23062	300
383	19052	320
384	13927	159
385	27535	567
386	30371	415
387	26864	420
388	14144	156
389	29140	473
390	25497	308
391	12893	198
392	17670	133
393	25777	414
394	60274	448
395	33727	581
396	57724	800
397	36481	488
398	13361	258
399	26272	583
400	18518	249
401	15652	81
402	19920	379
403	155597	1589
404	65855	830
405	25942	710
406	27436	172
407	83502	935
408	122465	839
409	18462	526
410	98374	992
411	27404	373
412	25470	489
413	14183	237
414	48626	595
415	34299	570
416	24576	177
417	26431	501
418	31048	415
419	19758	389
420	19380	226
421	25692	391
422	32572	446
423	127567	1188
424	16574	216
425	20511	527
426	47979	679
427	20298	135
428	61418	904
429	28223	420
430	24727	450
431	25113	510
432	26493	303
433	20162	368
434	16928	306
435	52860	795
436	29389	711
437	44518	953
438	16493	197
439	58983	783
440	103759	1477
441	24997	593
442	42699	561
443	24208	469
444	11826	240
445	22208	234
446	27353	436
447	26274	267
448	20134	322
449	39368	673
450	65311	760
451	15498	262
452	27970	380
453	18443	347
454	44132	594
455	43607	463
456	32027	488
457	32237	613
458	62266	878
459	47601	981
460	19877	271
461	14581	280
462	27824	475
463	12341	210
464	35916	480
465	15050	356
466	45710	766
467	36675	589
468	20772	609
469	56210	858
470	22873	642
471	20658	414
472	21254	473
473	22254	644
474	38242	771
475	24656	643
476	16517	266
477	15321	142
478	27330	540
479	25603	600
480	28630	339
481	30495	449
482	63599	717
483	42533	276
484	45450	629
485	56191	718
486	20091	315
487	34604	533
488	15296	123
489	55013	895
490	55642	500
491	43571	926
492	40158	296
493	15551	182
494	82690	898
495	34249	762
496	15647	327
497	47285	652
498	29425	511
499	36724	840
500	27009	319
501	24388	378
502	75529	863
503	40451	914
504	23063	656
505	30445	484
506	51721	465
507	19638	287
508	31751	569
509	50080	666
510	39580	709
511	20905	322
512	55530	810
513	9735	98
514	15207	374
515	19560	387
516	19884	344
517	61716	758
518	27126	307
519	6561	251
520	47154	694
521	45142	745
522	20774	327
523	37088	388
524	30015	344
525	74973	879
526	19329	202
527	13640	260
528	25982	403
529	16743	236
530	29000	475
531	23329	153
532	44229	937
533	32751	646
534	27731	429
535	11877	164
536	28906	414
537	41646	419
538	33902	557
539	13687	237
540	46104	548
541	16099	274
542	14549	436
543	22182	212
544	84919	1163
545	56637	911
546	17896	348
547	38845	419
548	16948	352
549	30113	525
550	22961	439
551	33901	594
552	23888	449
553	10451	262
554	64523	800
555	15389	243
556	30138	521
557	57713	700
558	40914	643
559	21048	368
560	28304	557
561	35745	396
562	17775	226
563	86504	794
564	19490	328
565	62095	775
566	18251	468
567	78690	1058
568	24108	250
569	45623	736
570	35099	399
571	21012	164
572	14354	369
573	13914	177
574	50320	626
575	32731	752
576	12959	258
577	19272	637
578	126111	780
579	18312	448
580	33053	777
581	24976	259
582	16553	226
583	20271	299
584	38914	807
585	16195	114
586	17946	167
587	16756	207
588	17351	233
589	20135	235
590	56044	387
591	42172	549
592	41655	444
593	18416	303
594	20506	241
595	28448	492
596	17862	296
597	27162	415
598	29603	487
599	109611	1442
600	15531	254
601	19854	416
602	68205	888
603	44305	546
604	20382	307
605	20209	451
606	37309	1014
607	22695	430
608	19928	532
609	32394	710
610	35556	468
611	29570	526
612	54957	641
613	26294	405
614	51367	668
615	32086	550
616	79630	977
617	17473	128
618	19688	477
619	35378	434
620	33090	166
621	59932	719
622	22963	710
623	26686	307
624	25879	275
625	16240	374
626	14614	285
627	19007	170
628	34026	485
629	58420	746
630	86293	1009
631	18536	472
632	47169	745
633	25074	295
634	24189	596
635	14847	391
636	23714	597
637	36101	467
638	67881	724
639	31086	470
640	15888	71
641	117037	928
642	20485	224
643	30755	595
644	27462	357
645	32142	806
646	41997	353
647	17731	288
648	35411	509
649	15265	285
650	50120	511
651	9571	110
652	52964	724
653	14053	275
654	31075	371
655	20390	370
656	14165	303
657	64248	751
658	24655	441
659	13330	377
660	27375	500
661	54595	852
662	14868	315
663	70619	481
664	26713	317
665	18713	550
666	19517	198
667	11500	78
668	29548	474
669	15823	284
670	19356	167
671	47586	682
672	36679	734
673	20139	331
674	9457	152
675	33584	607
676	15404	474
677	13727	219
678	26773	460
679	11424	310
680	94588	977
681	22597	227
682	24508	320
683	30144	334
684	18465	424
685	26307	374
686	13338	176
687	13531	150
688	22882	652
689	45547	592
690	18017	198
691	27132	342
692	56212	786
693	20811	380
694	20945	482
695	16100	242
696	46360	553
697	44174	642
698	23874	607
699	26256	562
700	40764	590
701	35160	707
702	55561	489
703	16970	359
704	12163	128
705	13919	357
706	32882	465
707	29419	549
708	25691	391
709	23853	565
710	88940	883
711	13861	268
712	39898	740
713	19958	328
714	35556	505
715	26192	501
716	18642	420
717	51608	658
718	57988	845
719	20906	508
720	24616	799
721	10780	200
722	18585	225
723	15696	154
724	16723	414
725	43996	632
726	33415	368
727	68039	1274
728	39884	511
729	70547	789
730	52400	688
731	25322	455
732	31525	450
733	34960	268
734	20303	127
735	29445	460
736	39871	870
737	38811	732
738	27172	245
739	19101	331
740	33806	651
741	28301	520
742	18102	211
743	74870	767
744	13414	137
745	132385	1320
746	41843	529
747	31360	407
748	23741	485
749	43738	282
750	24975	264
751	14375	332
752	17488	206
753	18454	588
754	28889	623
755	33389	603
756	20982	390
757	17788	389
758	14845	190
759	28757	278
760	34287	762
761	60345	598
762	49986	1065
763	28352	416
764	19762	336
765	16441	262
766	24552	379
767	16004	428
768	34222	468
769	42468	215
770	21961	394
771	21195	458
772	26177	445
773	19836	272
774	20459	378
775	75139	822
776	33265	496
777	27627	320
778	38547	573
779	23974	244
780	11837	290
781	14210	201
782	15711	399
783	16743	248
784	40098	737
785	17272	362
786	13157	222
787	16645	357
788	28275	300
789	22061	310
790	14884	289
791	31918	504
792	14672	405
793	21939	295
794	62320	719
795	45645	566
796	59686	883
797	17970	275
798	22157	370
799	37309	910
800	13853	364
801	31459	337
802	30521	306
803	14830	315
804	21410	178
805	18250	410
806	33567	573
807	20062	664
808	33270	530
809	25343	168
810	14556	476
811	24090	292
812	15301	226
813	17199	571
814	29130	390
815	22784	431
816	24834	485
817	14827	318
818	41668	773
819	28915	567
820	50676	641
821	22052	298
822	69366	956
823	37216	623
824	12669	227
825	37283	262
826	54512	386
827	13550	156
828	79733	1099
829	16558	401
830	24431	182
831	28691	479
832	42982	577
833	29722	474
834	14031	358
835	14924	308
836	40722	206
837	12017	201
838	88013	1042
839	29069	524
840	14291	464
841	27892	322
842	33512	423
843	24913	208
844	17534	333
845	25686	191
846	21897	320
847	23863	303
848	32471	448
849	15691	122
850	22857	191
851	17477	467
852	27072	536
853	87816	989
854	31146	642
855	23685	378
856	15550	216
857	35160	317
858	33028	465
859	60924	534
860	50389	654
861	33669	575
862	31203	720
863	22016	288
864	16448	388
865	35781	706
866	39966	355
867	34287	522
868	125673	1393
869	24088	338
870	16670	325
871	34102	648
872	33116	334
873	19442	314
874	27693	511
875	23267	278
876	17054	291
877	70572	592
878	38381	640
879	27274	533
880	70077	1060
881	24273	520
882	17749	254
883	20240	432
884	19199	698
885	25479	327
886	16661	174
887	30570	480
888	13174	134
889	41258	534
890	18922	189
891	37861	844
892	27459	440
893	19193	388
894	78674	803
895	19969	137
896	47734	524
897	49168	676
898	42850	728
899	37831	716
900	30650	418
901	15436	282
902	33391	422
903	38313	599
904	31218	679
905	21366	250
906	23663	323
907	17697	490
908	50696	547
909	58765	798
910	17276	184
911	25382	726
912	13654	233
913	25293	384
914	33214	404
915	39344	540
916	48168	637
917	8816	174
918	13301	302
919	36430	426
920	36275	508
921	35765	684
922	39048	826
923	23780	432
924	23270	386
925	21491	290
926	18447	331
927	23910	308
928	31181	727
929	27026	512
930	17936	251
931	23247	553
932	62314	619
933	21270	278
934	17967	316
935	145555	1236
936	69703	574
937	29053	197
938	17072	349
939	25655	465
940	16895	236
941	56886	951
942	15759	197
943	37816	906
944	32172	639
945	21262	361
946	26644	316
947	19327	303
948	24528	558
949	20300	211
950	49305	553
951	47727	496
952	82256	889
953	33092	775
954	12030	332
955	24695	269
956	37791	423
957	31789	560
958	21730	271
959	32205	370
960	20284	219
961	20892	276
962	16844	216
963	19544	257
964	25334	511
965	57205	838
966	30597	787
967	12123	245
968	49360	643
969	17495	322
970	19357	316
971	20904	453
972	24037	315
973	34426	429
974	37659	638
975	46650	580
976	23971	314
977	74465	835
978	23249	166
979	34685	285
980	26760	307
981	25825	438
982	33654	452
983	37139	539
984	20855	303
985	52394	718
986	40875	531
987	27350	748
988	77089	1019
989	74127	1233
990	18020	374
991	27255	417
992	19039	462
993	29057	710
994	19554	316
995	39389	406
996	21038	495
997	33006	613
998	16425	89
999	13481	210
1000	67964	707
1001	37893	460
1002	35315	971
1003	23904	412
1004	23039	140
1005	30293	300
1006	15531	319
1007	10510	228
1008	71862	692
1009	23995	405
1010	44016	678
1011	21663	591
1012	15751	71
1013	13729	235
1014	19857	341
1015	29914	425
1016	58938	767
1017	19810	464
1018	28140	631
1019	21353	421
1020	18653	256
1021	25852	143
1022	46210	562
1023	43302	577
1024	12102	362
1025	16878	323
1026	26714	298
1027	19821	109
1028	75453	603
1029	24890	456
1030	45596	429
1031	37105	817
1032	30592	423
1033	60962	718
1034	35724	961
1035	46632	530
1036	35079	645
1037	40533	359
1038	30856	649
1039	35972	455
1040	60890	491
1041	32419	183
1042	43400	866
1043	36803	782
1044	48125	429
1045	47992	354
1046	20222	163
1047	18051	417
1048	31797	462
1049	29529	490
1050	27825	619
1051	52932	642
1052	44111	758
1053	94786	890
1054	73095	833
1055	17506	277
1056	162263	1378
1057	12499	195
1058	16784	206
1059	31893	391
1060	19153	265
1061	19789	269
1062	24508	722
1063	71067	934
1064	23366	483
1065	42422	548
1066	16233	236
1067	23221	584
1068	16527	206
1069	28691	323
1070	68044	693
1071	35981	763
1072	57517	911
1073	26228	717
1074	23871	384
1075	21157	329
1076	26927	555
1077	26971	217
1078	18972	148
1079	33889	504
1080	10827	72
1081	69655	513
1082	23849	509
1083	22891	330
1084	21031	402
1085	155624	1573
1086	68755	851
1087	58104	573
1088	34084	611
1089	29532	461
1090	39281	532
1091	69496	759
1092	12546	217
1093	17832	388
1094	23002	477
1095	36229	801
1096	27286	842
1097	15433	168
1098	27525	598
1099	49360	856
1100	17225	324
1101	30229	937
1102	26825	551
1103	18899	380
1104	19622	513
1105	35043	787
1106	19011	310
1107	32514	317
1108	16602	243
1109	64652	606
1110	31435	409
1111	17621	375
1112	26962	653
1113	50939	427
1114	10390	147
1115	31862	414
1116	29958	631
1117	37362	867
1118	69355	641
1119	49213	656
1120	19644	239
1121	35591	372
1122	10943	165
1123	40642	412
1124	25891	370
1125	56953	766
1126	14176	400
1127	53986	655
1128	20114	349
1129	19606	504
1130	21677	412
1131	11930	233
1132	34136	630
1133	46812	841
1134	26186	751
1135	20216	501
1136	34454	564
1137	55096	758
1138	26815	607
1139	97184	1173
1140	81818	1042
1141	27201	416
1142	75551	429
1143	81926	671
1144	145980	1890
1145	44374	736
1146	92529	852
1147	22339	447
1148	23704	519
1149	26572	460
1150	27846	456
1151	14385	275
1152	21864	375
1153	32146	409
1154	71038	1672
1155	55591	987
1156	11165	305
1157	62463	753
1158	30179	655
1159	18211	282
1160	16963	455
1161	19106	316
1162	61951	731
1163	23243	436
1164	18114	285
1165	27249	206
1166	28128	327
1167	32362	572
1168	37859	802
1169	57590	716
1170	22815	299
1171	24199	209
1172	40944	883
1173	35498	178
1174	30544	451
1175	38012	383
1176	95588	1910
1177	26251	530
1178	69175	850
1179	16062	223
1180	34918	667
1181	21066	556
1182	20009	341
1183	17118	202
1184	31365	621
1185	12901	368
1186	10594	255
1187	20818	356
1188	13442	219
1189	34047	288
1190	21468	613
1191	21901	582
1192	18849	716
1193	27958	480
1194	44754	447
1195	42565	652
1196	7144	217
1197	29735	526
1198	18145	303
1199	24976	281
1200	35518	648
1201	43131	372
1202	32812	380
1203	26557	420
1204	21328	299
1205	31223	467
1206	16520	224
1207	21200	366
1208	28116	375
1209	15522	217
1210	39788	565
1211	17147	355
1212	68146	940
1213	29720	529
1214	27018	509
1215	32105	604
1216	38087	745
1217	30712	564
1218	54323	749
1219	17858	286
1220	16282	263
1221	14673	338
1222	58595	760
1223	64255	822
1224	28299	616
1225	18898	149
1226	12651	184
1227	47088	818
1228	18224	218
1229	33329	586
1230	14131	146
1231	81815	737
1232	20724	266
1233	15733	541
1234	122091	1109
1235	30765	396
1236	26601	231
1237	20043	157
1238	34914	903
1239	21736	188
1240	13384	312
1241	18232	231
1242	34502	413
1243	25646	351
1244	76530	569
1245	21062	288
1246	14877	384
1247	17103	228
1248	44969	617
1249	18393	307
1250	72340	784
1251	50033	481
1252	32821	418
1253	25907	407
1254	27422	579
1255	23298	301
1256	22542	231
1257	13076	231
1258	45054	448
1259	42429	450
1260	27456	542
1261	17382	269
1262	51946	561
1263	54094	494
1264	45574	638
1265	39032	635
1266	34901	628
1267	50157	752
1268	19758	257
1269	53176	884
1270	21504	401
1271	30552	530
1272	40624	297
1273	12436	140
1274	188790	1219
1275	23971	441
1276	32327	534
1277	31777	869
1278	32304	495
1279	17102	213
1280	15296	88
1281	27547	588
1282	16619	220
1283	14567	275
1284	35178	516
1285	26125	401
1286	20291	295
1287	23168	515
1288	271490	1877
1289	86194	1054
1290	29501	641
1291	17527	348
1292	68884	772
1293	22770	141
1294	43257	833
1295	29296	462
1296	63575	849
1297	86355	852
1298	15093	295
1299	46928	482
1300	19607	357
1301	35311	178
1302	31106	524
1303	24026	502
1304	19649	397
1305	46425	872
1306	17575	218
1307	70970	875
1308	32710	597
1309	43110	551
1310	22111	659
1311	24447	501
1312	7493	224
1313	19293	361
1314	29048	558
1315	54455	763
1316	20450	248
1317	27798	441
1318	18559	264
1319	20259	324
1320	24216	371
1321	20171	258
1322	16031	299
1323	22446	371
1324	12757	80
1325	23119	399
1326	34306	509
1327	24173	276
1328	17793	450
1329	44770	911
1330	29302	577
1331	13934	120
1332	136409	1966
1333	46415	522
1334	21051	567
1335	45413	662
1336	25397	639
1337	11641	165
1338	137825	1253
1339	24615	507
1340	27066	517
1341	42780	865
1342	24268	416
1343	43807	483
1344	16232	455
1345	18128	273
1346	28976	432
1347	32486	607
1348	40053	418
1349	28598	619
1350	56624	912
1351	22072	615
1352	16609	380
1353	20743	364
1354	26433	430
1355	47911	488
1356	46933	730
1357	24554	370
1358	37500	605
1359	45866	595
1360	51355	697
1361	16171	271
1362	12989	204
1363	33693	276
1364	29996	672
1365	111177	1428
1366	29621	415
1367	41416	527
1368	25400	603
1369	154480	1251
1370	20805	316
1371	35018	352
1372	66322	508
1373	8283	278
1374	26624	626
1375	42756	680
1376	16467	342
1377	55014	821
1378	52419	751
1379	55093	674
1380	50251	575
1381	53119	548
1382	62960	664
1383	9730	179
1384	64158	550
1385	26142	524
1386	20079	432
1387	25197	555
1388	24270	465
1389	37297	497
1390	19248	422
1391	80771	841
1392	17288	170
1393	16007	389
1394	20996	568
1395	17517	201
1396	17499	224
1397	35077	607
1398	30648	511
1399	15559	257
1400	14965	372
1401	58130	452
1402	12761	250
1403	42602	655
1404	27032	539
1405	17803	538
1406	45310	631
1407	17903	369
1408	30700	447
1409	46129	575
1410	35667	496
1411	19029	399
1412	42984	603
1413	26843	938
1414	45901	1050
1415	27923	679
1416	70749	452
1417	100465	1013
1418	36863	828
1419	22254	348
1420	63512	645
1421	24994	476
1422	24864	491
1423	24173	486
1424	21401	293
1425	34525	454
1426	25430	522
1427	36677	482
1428	14146	341
1429	61126	671
1430	17143	137
1431	24482	471
1432	33895	411
1433	84611	1685
1434	32462	545
1435	46364	327
1436	60972	653
1437	88710	730
1438	30234	533
1439	27278	348
1440	58537	604
1441	62306	790
1442	19679	332
1443	34252	789
1444	13724	303
1445	51243	951
1446	11433	343
1447	37811	264
1448	24536	474
1449	39542	539
1450	39028	463
1451	18734	397
1452	13880	161
1453	21970	307
1454	41132	525
1455	26779	524
1456	36591	511
1457	30167	453
1458	19610	300
1459	33289	696
1460	56991	458
1461	23248	384
1462	20898	336
1463	46497	726
1464	44799	671
1465	20527	412
1466	42426	928
1467	29427	633
1468	15953	314
1469	45844	701
1470	27549	423
1471	30362	749
1472	20836	505
1473	16941	287
1474	46358	877
1475	14535	230
1476	15749	390
1477	29795	516
1478	114840	605
1479	33028	506
1480	36227	422
1481	41981	229
1482	28586	496
1483	13953	31
1484	15580	287
1485	56685	719
1486	34870	372
1487	58064	624
1488	13084	258
1489	22905	765
1490	40327	387
1491	27491	546
1492	13622	435
1493	58177	867
1494	36433	468
1495	73349	923
1496	33322	403
1497	30763	468
1498	48728	485
1499	36939	618
1500	26693	244
1501	41433	541
1502	42874	387
1503	47281	1111
1504	19550	266
1505	27818	339
1506	35080	491
1507	58182	842
1508	16690	337
1509	57871	970
1510	50100	556
1511	48587	757
1512	30357	473
1513	64764	905
1514	17357	374
1515	16270	247
1516	23393	222
1517	32241	492
1518	42770	839
1519	13496	177
1520	16568	297
1521	36442	408
1522	69014	772
1523	24313	652
1524	27983	550
1525	50725	581
1526	40890	331
1527	22685	173
1528	14767	259
1529	70557	712
1530	42417	704
1531	21464	525
1532	73953	1221
1533	15380	227
1534	18871	308
1535	23561	434
1536	24206	201
1537	30828	696
1538	20042	243
1539	45129	685
1540	33099	605
1541	62329	557
1542	41211	495
1543	30147	538
1544	20801	315
1545	93531	1515
1546	27554	571
1547	30310	210
1548	15606	203
1549	16165	205
1550	24101	541
1551	84062	1381
1552	17762	388
1553	41450	701
1554	35138	661
1555	19877	704
1556	32148	299
1557	33980	356
1558	101361	921
1559	15492	188
1560	53272	928
1561	44832	493
1562	28858	496
1563	26324	625
1564	15101	279
1565	25898	412
1566	36973	238
1567	18252	329
1568	18221	367
1569	59346	1127
1570	58507	911
1571	18606	405
1572	32632	603
1573	25935	454
1574	17584	290
1575	10954	136
1576	22864	415
1577	20550	544
1578	70232	1317
1579	13182	217
1580	19885	349
1581	36049	603
1582	48446	410
1583	28873	170
1584	28620	540
1585	80326	1021
1586	57845	939
1587	25118	526
1588	14963	305
1589	13710	305
1590	24627	319
1591	12471	285
1592	24761	416
1593	34070	507
1594	9730	252
1595	22994	666
1596	35888	398
1597	15112	101
1598	43098	613
1599	22839	366
1600	62677	600
1601	36017	311
1602	24677	335
1603	40152	774
1604	20370	216
1605	23295	249
1606	31036	285
1607	54355	490
1608	33837	340
1609	39813	450
1610	32042	308
1611	18027	101
1612	29910	561
1613	29304	314
1614	25366	387
1615	11794	198
1616	34014	832
1617	31841	415
1618	23251	716
1619	63182	434
1620	20958	512
1621	67738	582
1622	18380	180
1623	18575	411
1624	15063	140
1625	14834	441
1626	12271	359
1627	25833	419
1628	60624	469
1629	56941	824
1630	26441	449
1631	33410	674
1632	25999	367
1633	19184	326
1634	32453	291
1635	32890	522
1636	19328	295
1637	21723	513
1638	108688	1291
1639	28122	297
1640	26167	533
1641	32817	543
1642	24665	529
1643	17663	315
1644	22749	703
1645	16096	401
1646	29709	615
1647	71567	835
1648	43024	440
1649	33544	717
1650	39088	956
1651	43843	750
1652	31287	399
1653	24873	465
1654	71641	881
1655	44283	481
1656	53807	506
1657	15599	330
1658	39587	783
1659	19417	305
1660	23314	592
1661	16808	160
1662	26632	466
1663	44020	918
1664	14635	270
1665	31010	432
1666	25925	576
1667	10600	124
1668	57910	701
1669	76707	726
1670	14388	348
1671	52511	1104
1672	41562	723
1673	17135	304
1674	17536	355
1675	28354	461
1676	25738	427
1677	64232	374
1678	9239	397
1679	29386	414
1680	38887	770
1681	34364	216
1682	17714	276
1683	53971	487
1684	16440	385
1685	17939	296
1686	18196	252
1687	29579	512
1688	47849	759
1689	47695	662
1690	17086	323
1691	16774	265
1692	18300	348
1693	66924	938
1694	17581	206
1695	71028	394
1696	65841	834
1697	62922	629
1698	22033	407
1699	15266	339
1700	42122	614
1701	15915	698
1702	23149	496
1703	27021	542
1704	25549	462
1705	31132	593
1706	67137	888
1707	16740	473
1708	28232	456
1709	64738	781
1710	15324	331
1711	103105	1065
1712	20722	362
1713	37926	624
1714	24998	515
1715	14251	456
1716	27532	458
1717	13839	319
1718	10603	437
1719	32549	523
1720	17959	475
1721	19402	207
1722	53407	507
1723	44031	600
1724	98757	1401
1725	19434	298
1726	54805	751
1727	45480	665
1728	25671	466
1729	27110	463
1730	24717	365
1731	12931	105
1732	23815	302
1733	36554	565
1734	33981	419
1735	39228	518
1736	30087	576
1737	40277	761
1738	31795	466
1739	29267	448
1740	24104	393
1741	29796	488
1742	20723	372
1743	25361	569
1744	47041	692
1745	31852	479
1746	53014	561
1747	20135	760
1748	38590	632
1749	33882	511
1750	75717	1242
1751	5958	141
1752	30476	487
1753	95174	730
1754	32324	586
1755	23625	278
1756	97514	1017
1757	35492	578
1758	29002	584
1759	12574	186
1760	23692	308
1761	19011	246
1762	39991	419
1763	20049	313
1764	85586	1364
1765	30330	269
1766	23332	370
1767	64019	489
1768	20895	503
1769	18205	228
1770	15312	133
1771	24843	365
1772	17113	220
1773	32239	350
1774	23364	356
1775	19930	143
1776	23047	488
1777	16847	329
1778	16584	570
1779	13900	300
1780	42480	608
1781	15956	151
1782	56497	817
1783	29198	271
1784	31891	411
1785	39498	763
1786	12573	215
1787	86182	1193
1788	22400	722
1789	24794	344
1790	27767	327
1791	22525	316
1792	27275	447
1793	26013	350
1794	16323	385
1795	23107	246
1796	37166	718
1797	17369	437
1798	29522	344
1799	17118	395
1800	59058	1022
1801	106772	1014
1802	29061	238
1803	16437	478
1804	85107	850
1805	9572	423
1806	35186	488
1807	55054	623
1808	54862	804
1809	23600	430
1810	34448	622
1811	25041	567
1812	34730	623
1813	69233	1076
1814	20900	635
1815	95907	1377
1816	18525	331
1817	24226	448
1818	14446	202
1819	24349	331
1820	17725	258
1821	31647	470
1822	46231	462
1823	24241	632
1824	39664	796
1825	30276	667
1826	22661	305
1827	13192	399
1828	26592	386
1829	47326	818
1830	20986	160
1831	18899	284
1832	19349	429
1833	46867	777
1834	92095	984
1835	15758	610
1836	29644	290
1837	59516	559
1838	60037	1060
1839	15878	243
1840	26559	576
1841	27475	250
1842	16818	129
1843	59158	691
1844	32503	672
1845	17467	308
1846	20841	349
1847	19874	518
1848	25023	315
1849	21003	376
1850	59146	905
1851	16546	190
1852	42774	438
1853	36170	843
1854	13546	277
1855	32976	511
1856	35430	591
1857	66912	430
1858	44863	1045
1859	23627	379
1860	35286	471
1861	53881	426
1862	15039	196
1863	26849	286
1864	16195	347
1865	84971	1007
1866	15985	439
1867	48858	497
1868	30847	456
1869	29130	404
1870	17470	465
1871	23882	536
1872	57609	1427
1873	7190	300
1874	14231	352
1875	30475	650
1876	27835	525
1877	67924	481
1878	20300	472
1879	114034	1222
1880	20482	379
1881	55213	643
1882	5871	192
1883	21612	342
1884	35673	407
1885	29758	247
1886	22765	404
1887	26138	476
1888	20672	369
1889	29406	414
1890	12891	614
1891	32161	225
1892	32553	593
1893	16284	45
1894	17989	397
1895	16636	333
1896	38444	530
1897	25098	300
1898	28611	506
1899	40535	743
1900	14407	260
1901	12397	213
1902	18553	328
1903	13431	497
1904	15815	497
1905	31194	376
1906	30798	518
1907	60465	1083
1908	19093	356
1909	25324	696
1910	25529	450
1911	43105	959
1912	18304	450
1913	15851	283
1914	42074	662
1915	24591	654
1916	17141	144
1917	37077	447
1918	26578	151
1919	23510	273
1920	30897	680
1921	61583	911
1922	43551	677
1923	58223	832
1924	62136	768
1925	25003	450
1926	19320	266
1927	19252	381
1928	23783	454
1929	32604	906
1930	27706	699
1931	35199	859
1932	11626	308
1933	17625	373
1934	21146	232
1935	13602	279
1936	34762	664
1937	29314	329
1938	55267	752
1939	22792	698
1940	17124	481
1941	21554	292
1942	36795	570
1943	19940	260
1944	21541	329
1945	17537	301
1946	38873	527
1947	61356	671
1948	25597	643
1949	14728	257
1950	25624	420
1951	13354	283
1952	19095	356
1953	32216	670
1954	63330	495
1955	85179	825
1956	30288	598
1957	47534	493
1958	24326	427
1959	29551	442
1960	34645	638
1961	23355	430
1962	20287	249
1963	60939	747
1964	22472	334
1965	30505	545
1966	28805	524
1967	19141	552
1968	30258	456
1969	38283	592
1970	9760	267
1971	52365	623
1972	72398	723
1973	22967	407
1974	11707	335
1975	32390	731
1976	18230	185
1977	20854	296
1978	27016	339
1979	30835	419
1980	17936	356
1981	15092	460
1982	46168	623
1983	14078	212
1984	35013	629
1985	35539	973
1986	52889	708
1987	49333	376
1988	17454	322
1989	14058	199
1990	39166	716
1991	27821	543
1992	28403	335
1993	27471	409
1994	31558	393
1995	43112	898
1996	108486	1070
1997	61240	846
1998	8243	125
1999	31175	416
[truncated: 98,001 more rows]
