# Supplementary material for: Ratiometric quorum sensing governs the trade-off between bacterial vertical and horizontal antibiotic resistance propagation
Source: PLoS Biol. 2020 Aug 14;18(8):e3000814. doi: 10.1371/journal.pbio.3000814 (PMC7449403; doi:10.1371/journal.pbio.3000814)
Supplement: S8 Data — (CSV) [file pbio.3000814.s016.csv]

Event	FS.A (Forward scatter -area-)	FL1.A (Side scatter -area-)
1	18147	394
2	9194	5226
3	8256	2942
4	11641	6788
5	59548	11418
6	14481	110
7	12987	8567
8	30412	220
9	8175	234
10	10232	157
11	11111	6465
12	74016	9296
13	11520	7232
14	7597	277
15	13602	10746
16	160755	56453
17	7064	150
18	132723	20342
19	33330	676
20	14965	362
21	48444	594
22	17533	7966
23	18399	257
24	12042	265
25	20107	401
26	18719	426
27	7198	152
28	13005	47
29	27016	577
30	15185	233
31	44895	626
32	37107	921
33	17989	502
34	7633	6309
35	14232	466
36	11858	312
37	15841	12367
38	15347	510
39	17536	332
40	1048575	372981
41	24477	390
42	30834	284
43	107152	11775
44	40789	319
45	33778	412
46	6732	3179
47	9679	4841
48	21303	3978
49	17917	399
50	10554	7208
51	14353	64
52	59779	711
53	27655	563
54	14956	246
55	41529	603
56	24280	623
57	8073	109
58	20686	12383
59	42622	503
60	21946	175
61	21601	236
62	22649	9681
63	7557	4680
64	114419	1274
65	13144	6321
66	46237	599
67	32590	594
68	27611	448
69	79641	17418
70	19907	467
71	6886	260
72	68641	823
73	6691	210
74	52574	516
75	20949	604
76	15764	8192
77	17659	4788
78	65270	711
79	43161	699
80	15303	9209
81	43880	497
82	15680	8581
83	9695	5697
84	16384	9447
85	109706	9203
86	32015	476
87	8226	4143
88	6651	2814
89	30817	1030
90	6399	3569
91	17691	277
92	27356	352
93	7181	102
94	20014	524
95	9559	286
96	16195	429
97	7620	3229
98	451768	146430
99	13457	9887
100	10790	59
101	27548	258
102	20172	179
103	8176	3465
104	43598	859
105	59404	22394
106	11308	372
107	17868	237
108	160592	15895
109	25871	581
110	82673	683
111	10837	7219
112	31376	299
113	93424	14533
114	18786	95
115	12122	311
116	44941	20802
117	11020	6960
118	20841	409
119	13435	360
120	11700	212
121	8316	5361
122	111512	1314
123	28113	483
124	7746	3384
125	35537	643
126	6409	2837
127	15088	11409
128	12491	11903
129	26518	570
130	7951	306
131	6081	3474
132	21619	531
133	31306	473
134	5991	83
135	7595	4731
136	10094	246
137	18139	274
138	10964	46
139	32971	6990
140	50002	746
141	8421	221
142	7892	254
143	9131	118
144	54244	387
145	12324	5599
146	12505	396
147	50597	634
148	14221	6515
149	17742	4019
150	11460	210
151	31345	233
152	36148	821
153	20729	244
154	25790	523
155	6476	3789
156	15011	310
157	15751	342
158	7595	124
159	17194	364
160	11368	146
161	8639	153
162	9889	185
163	14330	208
164	39946	693
165	12218	182
166	17310	11691
167	21958	277
168	15880	234
169	78878	1125
170	53569	793
171	11714	6156
172	7641	4750
173	13720	7524
174	14805	7124
175	29597	419
176	25043	599
177	31648	455
178	27921	180
179	35065	508
180	10956	101
181	26220	434
182	10886	426
183	685029	132806
184	59333	17033
185	24281	323
186	104384	15275
187	17996	339
188	27600	284
189	11442	6821
190	7675	4876
191	13489	9553
192	61706	831
193	36904	491
194	23801	535
195	21561	13207
196	25473	352
197	21134	166
198	29632	496
199	17704	436
200	12444	294
201	12675	244
202	31292	3362
203	7743	692
204	57713	11095
205	67073	640
206	20169	482
207	13146	42
208	15794	205
209	12416	225
210	49617	4658
211	10731	4781
212	12542	504
213	11005	7073
214	58784	633
215	22087	613
216	32038	558
217	13925	215
218	26608	492
219	52773	530
220	19428	9151
221	54620	454
222	18032	399
223	17295	11887
224	7705	2945
225	22615	385
226	8746	59
227	48046	11244
228	18370	14167
229	6727	371
230	32769	821
231	30953	264
232	40079	693
233	17279	347
234	56950	869
235	71113	14013
236	17598	423
237	16488	6865
238	6661	4536
239	35224	201
240	14786	263
241	9658	3914
242	12987	7679
243	14358	6973
244	45393	559
245	14077	267
246	15349	138
247	20533	381
248	23510	522
249	37475	649
250	21738	14157
251	13240	258
252	26354	345
253	14705	327
254	48518	560
255	18365	7596
256	685707	167243
257	8555	285
258	21456	342
259	47071	160
260	9631	367
261	35703	7471
262	32302	261
263	22622	593
264	74669	769
265	22946	333
266	11217	7066
267	32657	17796
268	20325	625
269	15221	4764
270	10344	80
271	9530	194
272	13958	7651
273	10446	146
274	40179	7530
275	20224	331
276	51809	7354
277	27236	207
278	6584	5303
279	15258	521
280	15697	5349
281	11403	341
282	7599	200
283	7881	474
284	37140	13345
285	54147	754
286	32871	259
287	11992	3800
288	12556	265
289	28644	26320
290	8656	9332
291	6683	47
292	14366	8582
293	7542	256
294	18479	325
295	36734	5477
296	35789	87
297	18831	415
298	23282	383
299	75284	989
300	37686	443
301	38163	451
302	39010	700
303	7864	233
304	20698	293
305	22505	402
306	8800	7876
307	18216	12998
308	11558	8382
309	143483	33983
310	24925	539
311	41913	698
312	22701	449
313	7924	5174
314	18797	123
315	8282	179
316	14238	98
317	10869	308
318	39337	204
319	8525	149
320	40847	9559
321	11891	180
322	15601	415
323	8567	7068
324	57494	545
325	9838	91
326	9727	305
327	15843	431
328	38266	6135
329	8801	227
330	9925	92
331	30180	502
332	11231	3971
333	7456	282
334	9311	5645
335	19961	14231
336	14418	8325
337	41412	633
338	22841	245
339	17372	335
340	14556	9527
341	13019	281
342	14812	333
343	9226	4407
344	57469	640
345	9104	117
346	22376	638
347	8022	130
348	9568	5698
349	23033	449
350	14537	255
351	60183	632
352	6814	237
353	8453	6719
354	26184	721
355	43534	476
356	15093	7743
357	15717	351
358	13898	4294
359	21709	578
360	12805	198
361	8478	4493
362	19248	651
363	6225	4134
364	8343	247
365	9141	5083
366	30317	496
367	8121	5295
368	16124	360
369	17647	420
370	16667	11839
371	17083	92
372	71288	724
373	12775	10737
374	93525	687
375	8432	4675
376	10323	212
377	25807	268
378	32740	471
379	40921	588
380	43357	588
381	24606	529
382	64801	519
383	37124	582
384	31668	555
385	7864	6371
386	6962	197
387	22688	294
388	10466	322
389	327074	27005
390	10223	262
391	137532	7349
392	9218	231
393	11550	3442
394	6664	160
395	20398	8137
396	22299	476
397	55811	4649
398	33588	150
399	14000	8517
400	8957	238
401	21912	218
402	64591	11790
403	9503	245
404	8633	182
405	10350	6612
406	118844	18795
407	28222	8746
408	46776	10690
409	7371	2304
410	8843	4531
411	51108	772
412	27684	651
413	32066	5289
414	8338	5042
415	15787	574
416	44130	816
417	59008	19130
418	27531	377
419	24411	643
420	10287	204
421	8312	3283
422	15818	11170
423	37058	310
424	53864	12988
425	46837	501
426	66769	19666
427	24462	6001
428	103600	8071
429	58010	14415
430	33716	687
431	37954	431
432	32963	591
433	40903	592
434	17367	10538
435	13262	7172
436	9530	160
437	6162	433
438	56496	1148
439	16381	458
440	15704	4865
441	8455	310
442	16452	6950
443	25984	7619
444	16071	346
445	22265	522
446	7477	244
447	175699	15732
448	15364	173
449	26507	13400
450	16322	334
451	12651	5591
452	32323	610
453	58637	891
454	16901	277
455	25856	304
456	32982	300
457	11907	191
458	8610	212
459	18317	9695
460	32409	558
461	14035	409
462	61815	718
463	18269	8754
464	9594	358
465	20173	12000
466	20371	6832
467	34621	366
468	11034	5635
469	26134	326
470	8792	473
471	31959	575
472	6960	1195
473	21805	270
474	10207	2712
475	27633	347
476	11018	7495
477	7274	226
478	10037	271
479	8212	7157
480	28641	399
481	47288	363
482	13657	8523
483	10192	6518
484	46318	509
485	10878	265
486	24795	17648
487	97008	990
488	27966	269
489	28191	580
490	34269	383
491	22552	470
492	11173	4073
493	18998	181
494	19107	308
495	10341	235
496	70278	604
497	10059	229
498	9297	140
499	24095	482
500	1048575	379101
501	20536	383
502	120477	910
503	10344	6707
504	48684	649
505	18962	8640
506	18599	507
507	10891	2772
508	14699	307
509	9441	202
510	14223	344
511	13617	402
512	6882	76
513	15008	10366
514	31080	80
515	19735	426
516	34205	570
517	9995	126
518	8339	246
519	23676	262
520	15971	11150
521	31850	433
522	15374	344
523	7957	288
524	13626	284
525	8025	227
526	7905	4448
527	8108	298
528	16337	222
529	12775	8214
530	302518	29786
531	13522	197
532	33102	377
533	20686	14318
534	12962	246
535	54744	611
536	20021	164
537	26237	562
538	38352	9941
539	8144	4354
540	7581	6125
541	14060	426
542	9751	239
543	8697	4775
544	46056	592
545	31661	194
546	20980	504
547	9521	232
548	7881	223
549	26852	252
550	8127	177
551	46233	3894
552	21144	309
553	24135	482
554	39155	184
555	22320	473
556	31191	793
557	9812	268
558	10166	141
559	14186	420
560	54464	986
561	6973	210
562	11059	7004
563	7863	1030
564	36101	934
565	8018	5661
566	13121	9267
567	6815	214
568	9435	7092
569	32467	446
570	24204	362
571	31153	2238
572	14511	310
573	839309	139864
574	31468	438
575	8547	82
576	9255	347
577	26470	392
578	11600	303
579	29383	224
580	6779	89
581	27148	536
582	158292	13358
583	27501	410
584	62532	17401
585	13273	392
586	34812	535
587	20278	478
588	9615	307
589	13803	7256
590	58139	892
591	19695	374
592	11360	372
593	23831	380
594	19083	649
595	19409	481
596	11505	296
597	23108	272
598	17312	10786
599	47064	724
600	14021	209
601	407498	80859
602	40748	801
603	45679	347
604	26471	523
605	26502	588
606	7260	2495
607	12966	335
608	34064	530
609	55455	12057
610	49740	590
611	6210	228
612	87189	8214
613	33303	411
614	20010	452
615	46145	850
616	17591	9807
617	13317	7755
618	12542	9546
619	36701	388
620	10836	190
621	11430	354
622	8825	6258
623	15348	385
624	21100	372
625	29367	291
626	10458	3353
627	74302	703
628	11307	6127
629	23427	16052
630	32718	290
631	15567	5901
632	15862	330
633	15452	12155
634	53161	435
635	22764	426
636	17408	2992
637	9997	3238
638	11082	6397
639	10976	430
640	44344	944
641	52865	454
642	13598	310
643	18966	543
644	29408	157
645	10060	5209
646	12881	161
647	16060	7673
648	31143	540
649	34882	443
650	26041	149
651	8364	6265
652	44920	382
653	11191	7995
654	18155	159
655	35188	563
656	21135	429
657	12338	307
658	48500	754
659	6346	4173
660	58057	2305
661	9303	5994
662	12958	149
663	39363	548
664	19258	195
665	39409	317
666	16284	2379
667	8115	214
668	26586	143
669	5682	1147
670	7835	4591
671	193447	17317
672	10128	5799
673	7644	228
674	26443	252
675	28207	441
676	36878	681
677	83792	1124
678	29869	462
679	11678	8474
680	6592	7678
681	5919	111
682	12985	7892
683	6552	314
684	8800	45
685	19902	313
686	12298	3586
687	12164	5088
688	36372	262
689	8073	930
690	38476	549
691	17743	308
692	13836	173
693	29064	539
694	25830	258
695	13190	268
696	10912	281
697	12748	173
698	8765	166
699	31889	366
700	26717	688
701	11136	5824
702	36174	600
703	9302	150
704	17464	290
705	18169	376
706	18978	10396
707	11834	332
708	17172	555
709	34405	477
710	6702	124
711	7045	213
712	7155	5517
713	18271	76
714	25091	275
715	8083	309
716	159506	16584
717	29063	23236
718	9373	171
719	22798	412
720	12532	240
721	7040	159
722	300007	37381
723	5283	964
724	26557	432
725	41123	585
726	16278	333
727	21475	556
728	18212	356
729	39644	779
730	28112	664
731	9815	370
732	25530	320
733	190386	44952
734	32841	500
735	148855	16513
736	9789	301
737	15487	316
738	7644	2671
739	14243	9139
740	58465	1076
741	36937	483
742	39260	647
743	64307	690
744	32701	2318
745	17377	11415
746	18859	8143
747	22877	291
748	12148	8419
749	11202	227
750	19549	488
751	7244	5082
752	19358	452
753	27324	350
754	9145	183
755	94048	1024
756	14469	287
757	10285	237
758	38563	452
759	28692	485
760	14237	446
761	681632	189732
762	14296	557
763	31008	99
764	18789	199
765	23062	463
766	9252	210
767	21450	404
768	10149	394
769	9434	284
770	14530	463
771	73544	738
772	13337	7254
773	12019	7181
774	17024	10491
775	19929	574
776	14485	318
777	7265	6620
778	8092	662
779	60237	16042
780	8863	5855
781	435018	49783
782	14198	254
783	12841	167
784	28021	363
785	39952	541
786	16795	16428
787	384142	72105
788	15796	255
789	6708	4159
790	22946	430
791	24914	19168
792	37990	642
793	24689	415
794	17772	592
795	8988	54
796	9799	5029
797	24843	393
798	20483	403
799	27822	319
800	16270	329
801	9294	6937
802	10509	9098
803	10622	148
804	59338	15210
805	27190	272
806	21333	330
807	30387	405
808	16497	447
809	62792	915
810	16484	316
811	24472	368
812	22610	152
813	81236	776
814	55560	12803
815	7313	255
816	19306	325
817	8446	248
818	22336	635
819	24833	450
820	18378	352
821	32284	400
822	31680	895
823	154415	32371
824	13539	305
825	13694	162
826	7920	6161
827	148587	15183
828	10309	211
829	10338	4116
830	8372	4131
831	32239	481
832	6654	197
833	22167	670
834	60774	691
835	36455	565
836	40979	563
837	32527	388
838	7024	5980
839	14309	8316
840	24697	370
841	16974	497
842	7819	129
843	17033	321
844	19964	314
845	6743	109
846	7894	4185
847	11045	236
848	89841	706
849	17808	524
850	14620	5312
851	16792	174
852	57228	977
853	36686	903
854	11140	5438
855	10619	220
856	8712	107
857	46839	5947
858	20556	247
859	23233	405
860	26477	506
861	27048	681
862	15617	355
863	33800	280
864	17632	286
865	57960	760
866	8063	203
867	11519	6951
868	18891	437
869	9531	116
870	35658	686
871	50649	2755
872	21091	207
873	11062	400
874	45812	539
875	9344	249
876	15219	243
877	46487	522
878	44570	500
879	81626	492
880	13167	300
881	44063	1155
882	51068	1075
883	14910	12285
884	11117	3208
885	6484	4710
886	11055	7245
887	8940	5505
888	31135	455
889	23703	406
890	12925	204
891	41098	303
892	51646	560
893	9766	270
894	30880	694
895	28532	669
896	13580	9000
897	12092	5876
898	57296	736
899	60474	31704
900	45415	678
901	27041	420
902	13351	242
903	10141	7068
904	8320	3839
905	38492	697
906	30043	468
907	10639	153
908	18279	336
909	54258	672
910	35668	642
911	221827	14024
912	19875	11165
913	16178	339
914	40589	687
915	16001	281
916	15068	425
917	8758	118
918	20626	289
919	34741	242
920	18487	505
921	33922	616
922	7812	263
923	19965	8726
924	37653	666
925	58354	9616
926	6629	3216
927	7700	88
928	16210	7472
929	6198	168
930	11394	7838
931	22408	390
932	6900	4412
933	1048575	364797
934	10068	280
935	17368	350
936	15740	11084
937	9719	8348
938	17498	210
939	7153	215
940	61947	739
941	49371	16885
942	19781	417
943	21073	380
944	10066	346
945	24577	13765
946	22167	266
947	45249	490
948	38714	506
949	21909	275
950	27956	329
951	7999	5885
952	6396	247
953	41543	530
954	15039	10735
955	24432	229
956	11266	238
957	10016	6516
958	19235	14529
959	7152	116
960	16274	13036
961	17265	267
962	14182	2348
963	84657	19051
964	29368	427
965	33734	19764
966	8569	1142
967	13989	331
968	7032	153
969	23739	9982
970	52419	472
971	12525	10492
972	28750	700
973	76333	14928
974	16676	1920
975	39237	1022
976	9813	5684
977	14613	1405
978	42620	409
979	13404	4709
980	58335	483
981	9619	3630
982	31428	355
983	8019	2128
984	35780	444
985	12385	249
986	23159	299
987	18641	523
988	16487	894
989	28776	3069
990	38432	477
991	32385	418
992	52884	1009
993	27909	547
994	14912	163
995	9658	5440
996	36486	814
997	31380	494
998	24830	196
999	24217	703
1000	8647	3695
1001	23671	266
1002	21492	181
1003	26818	518
1004	37433	493
1005	42962	15546
1006	32633	567
1007	15616	9606
1008	14532	157
1009	10023	178
1010	17353	362
1011	36577	752
1012	25531	317
1013	19136	294
1014	11919	259
1015	75765	2155
1016	30362	517
1017	25276	532
1018	20535	194
1019	11051	364
1020	16764	234
1021	12834	3759
1022	7014	224
1023	67804	769
1024	14198	203
1025	13149	227
1026	18591	334
1027	11720	314
1028	16193	241
1029	7337	2413
1030	44049	9864
1031	7889	283
1032	11236	7492
1033	9765	242
1034	62378	717
1035	21525	4571
1036	28861	670
1037	14362	351
1038	7388	180
1039	12964	158
1040	26087	527
1041	19736	5460
1042	8313	53
1043	28528	551
1044	11291	155
1045	30708	412
1046	17345	8871
1047	45552	536
1048	44734	454
1049	10438	225
1050	45434	659
1051	10550	7559
1052	14029	277
1053	12427	5849
1054	24241	411
1055	26124	339
1056	14967	3309
1057	44115	929
1058	9986	7389
1059	34776	386
1060	10536	4855
1061	91081	12112
1062	21907	137
1063	8065	4797
1064	14645	227
1065	25562	275
1066	31440	104
1067	14329	202
1068	44510	418
1069	22882	695
1070	6575	3836
1071	30911	418
1072	11209	152
1073	14808	219
1074	19422	517
1075	7879	121
1076	36329	5354
1077	10103	263
1078	15083	10036
1079	9409	4291
1080	32525	444
1081	8841	316
1082	15078	342
1083	33003	493
1084	10433	204
1085	11331	801
1086	21400	261
1087	25894	780
1088	16803	8850
1089	10906	261
1090	7441	157
1091	8457	3675
1092	9034	4551
1093	24286	418
1094	38517	408
1095	7314	3109
1096	16377	296
1097	73180	394
1098	7133	187
1099	14835	357
1100	8854	6376
1101	124056	18992
1102	18220	247
1103	32531	560
1104	11768	370
1105	19858	397
1106	7706	4159
1107	25893	427
1108	12731	5638
1109	23067	361
1110	15992	155
1111	52386	500
1112	35775	436
1113	19684	12833
1114	12757	534
1115	62048	1015
1116	13727	276
1117	23468	633
1118	61186	596
1119	18816	12805
1120	30232	473
1121	30427	527
1122	55099	525
1123	34114	291
1124	16807	355
1125	9582	184
1126	17156	4690
1127	11993	94
1128	18820	445
1129	57195	7594
1130	19172	569
1131	7161	3933
1132	21516	407
1133	16704	474
1134	13329	7950
1135	10092	256
1136	29497	315
1137	11916	198
1138	34936	5208
1139	43096	6233
1140	14046	10913
1141	54259	31500
1142	25793	255
1143	23768	476
1144	65702	3466
1145	10046	331
1146	11172	5062
1147	14819	222
1148	19138	358
1149	33773	693
1150	48721	7564
1151	35535	6891
1152	20049	306
1153	9755	164
1154	27137	4505
1155	17029	130
1156	10635	6617
1157	19300	198
1158	26938	425
1159	31406	455
1160	32509	256
1161	17205	11794
1162	6614	2894
1163	18947	327
1164	25483	133
1165	426119	48771
1166	37839	508
1167	10817	5092
1168	16304	493
1169	25841	444
1170	10671	276
1171	28894	346
1172	11769	229
1173	38537	752
1174	33335	363
1175	13784	313
1176	18377	7260
1177	7794	5374
1178	37109	726
1179	11864	179
1180	8765	4937
1181	11845	9220
1182	18352	12890
1183	96157	7085
1184	18679	424
1185	17173	12051
1186	16569	282
1187	15089	269
1188	18762	455
1189	18740	223
1190	61897	891
1191	54819	648
1192	37190	600
1193	7026	116
1194	14395	290
1195	39659	5986
1196	15454	12154
1197	29697	663
1198	14542	1694
1199	58735	5046
1200	14844	12360
1201	11015	416
1202	10157	308
1203	18171	237
1204	38262	487
1205	7415	188
1206	8867	113
1207	7493	2982
1208	13015	9888
1209	43060	670
1210	10928	6979
1211	9201	229
1212	28789	3874
1213	13659	324
1214	40571	8262
1215	8925	6121
1216	21194	361
1217	20534	498
1218	18509	556
1219	11242	317
1220	37947	120
1221	18838	269
1222	8160	192
1223	19969	333
1224	19047	574
1225	33963	665
1226	53402	4205
1227	45238	632
1228	73202	700
1229	7566	2391
1230	10575	8303
1231	18146	503
1232	9370	505
1233	121594	6494
1234	7432	239
1235	82775	446
1236	17200	695
1237	150751	12204
1238	14370	131
1239	9143	2141
1240	8584	302
1241	9055	415
1242	47926	439
1243	17143	469
1244	24849	490
1245	13531	166
1246	15608	12230
1247	22788	499
1248	23142	484
1249	48715	781
1250	9357	197
1251	13877	274
1252	16783	10015
1253	12897	10039
1254	1048575	1048575
1255	15179	241
1256	22430	10602
1257	28899	200
1258	18736	262
1259	7348	421
1260	23023	658
1261	17431	7970
1262	10034	4149
1263	31420	562
1264	33696	664
1265	39484	429
1266	23474	220
1267	41016	6865
1268	23451	493
1269	22112	654
1270	9952	7218
1271	29742	679
1272	6717	2262
1273	43733	411
1274	47810	577
1275	15905	407
1276	26705	159
1277	43215	196
1278	11310	187
1279	28553	588
1280	24652	548
1281	21721	351
1282	14460	259
1283	11040	441
1284	8024	7460
1285	36314	62
1286	8163	175
1287	8568	178
1288	9856	5261
1289	27929	19849
1290	9104	397
1291	33651	537
1292	91740	815
1293	16782	326
1294	75271	549
1295	19326	9216
1296	8686	5602
1297	15772	9767
1298	7258	5547
1299	9894	7456
1300	18749	234
1301	9914	6812
1302	18779	424
1303	13610	8090
1304	19680	330
1305	30737	362
1306	16422	565
1307	45698	392
1308	16263	327
1309	14110	6759
1310	14591	378
1311	31708	597
1312	11294	3800
1313	38368	3947
1314	25279	233
1315	13650	388
1316	8519	351
1317	25398	496
1318	16511	432
1319	12335	8177
1320	6005	3239
1321	45684	8026
1322	22996	392
1323	28229	555
1324	37927	399
1325	11471	5349
1326	83753	6738
1327	40007	577
1328	9357	320
1329	18100	349
1330	28998	333
1331	25633	525
1332	56795	400
1333	24978	386
1334	8436	2099
1335	18328	10625
1336	17377	5300
1337	14714	7498
1338	44203	458
1339	11010	191
1340	25193	349
1341	12733	289
1342	13296	164
1343	29325	583
1344	36062	534
1345	22189	8365
1346	61195	37166
1347	15998	205
1348	13781	422
1349	25655	362
1350	388581	26493
1351	13125	302
1352	37621	479
1353	32496	610
1354	7690	1355
1355	9908	6788
1356	17583	436
1357	15223	294
1358	51648	738
1359	20533	364
1360	40473	562
1361	8029	170
1362	13748	6723
1363	82660	7810
1364	8395	3587
1365	37787	741
1366	21577	407
1367	15829	238
1368	13647	4130
1369	11199	132
1370	55388	4106
1371	28239	503
1372	13673	577
1373	12785	11369
1374	10558	5987
1375	49861	562
1376	11772	158
1377	14290	7233
1378	10974	212
1379	25617	594
1380	123523	602
1381	7699	334
1382	10539	6233
1383	20701	11083
1384	120724	9868
1385	16868	222
1386	11382	239
1387	76216	530
1388	17652	223
1389	23610	108
1390	22663	162
1391	7177	6558
1392	22518	498
1393	18825	5262
1394	24236	673
1395	45567	766
1396	81662	820
1397	30376	728
1398	10220	5701
1399	32947	189
1400	13814	230
1401	16896	9497
1402	25743	535
1403	11003	7651
1404	14281	363
1405	10119	3618
1406	17143	292
1407	15374	10240
1408	20933	421
1409	9782	5597
1410	22212	423
1411	7776	1934
1412	10257	6015
1413	7274	269
1414	19792	1419
1415	68074	961
1416	21662	440
1417	214376	42589
1418	18597	203
1419	22114	416
1420	26035	17047
1421	11484	134
1422	13776	145
1423	35416	462
1424	17547	368
1425	78162	24200
1426	16729	445
1427	15731	13208
1428	20217	150
1429	42796	780
1430	21775	404
1431	25728	380
1432	60279	528
1433	16121	225
1434	8721	7248
1435	49718	817
1436	23427	216
1437	16106	288
1438	22877	418
1439	29475	227
1440	19479	11068
1441	17351	168
1442	35566	591
1443	21412	441
1444	15747	11778
1445	17062	464
1446	15516	4327
1447	23049	10802
1448	34162	847
1449	9395	10021
1450	7023	273
1451	12977	1710
1452	10036	295
1453	9240	5514
1454	9822	396
1455	10928	1102
1456	50390	467
1457	21047	294
1458	13373	288
1459	24966	322
1460	23461	414
1461	8057	3811
1462	17674	187
1463	38730	967
1464	37360	475
1465	8836	103
1466	12576	376
1467	13676	9767
1468	10813	249
1469	62767	1200
1470	17195	597
1471	16378	14402
1472	31148	9272
1473	14310	6647
1474	18016	12122
1475	9325	3014
1476	23985	418
1477	11296	1681
1478	16743	276
1479	9392	223
1480	29152	593
1481	17353	581
1482	35284	543
1483	11540	6858
1484	12952	9151
1485	32414	316
1486	18962	15456
1487	32117	347
1488	24856	603
1489	53444	550
1490	31223	371
1491	25381	407
1492	31875	472
1493	68943	1445
1494	15899	290
1495	10882	391
1496	24920	15350
1497	58379	11619
1498	32677	403
1499	15716	9130
1500	9475	8088
1501	27406	418
1502	7527	206
1503	9797	7245
1504	15830	13945
1505	10479	408
1506	91770	14831
1507	17705	320
1508	19201	257
1509	36839	236
1510	45195	354
1511	7375	189
1512	7073	5575
1513	47858	628
1514	7241	70
1515	9153	242
1516	10332	5715
1517	113012	984
1518	14785	620
1519	11380	6298
1520	110466	10053
1521	82523	505
1522	26812	7421
1523	12482	4822
1524	22784	354
1525	40912	511
1526	30781	12875
1527	16737	509
1528	8926	5826
1529	16743	13868
1530	15231	402
1531	22274	541
1532	11695	365
1533	15233	355
1534	17372	299
1535	14902	8277
1536	23181	473
1537	7963	329
1538	10631	326
1539	56231	1012
1540	8868	189
1541	51427	546
1542	31749	478
1543	23006	513
1544	21514	638
1545	21658	390
1546	31175	457
1547	11062	226
1548	21411	421
1549	8357	3157
1550	15884	11111
1551	13043	6322
1552	6849	152
1553	66389	808
1554	71537	545
1555	1048575	740805
1556	9214	329
1557	10585	94
1558	18333	644
1559	26578	461
1560	19703	425
1561	26930	729
1562	24097	420
1563	62881	801
1564	30339	618
1565	7211	3315
1566	13375	6292
1567	26700	374
1568	6595	279
1569	9685	271
1570	29904	474
1571	8790	237
1572	24388	422
1573	18376	12356
1574	24330	245
1575	22084	280
1576	113174	12058
1577	10079	191
1578	13533	11244
1579	9908	311
1580	68598	7172
1581	12454	289
1582	21673	269
1583	97942	9106
1584	8022	150
1585	7291	3257
1586	13240	6838
1587	10672	117
1588	39764	16823
1589	163351	34503
1590	41339	435
1591	11414	447
1592	16906	11665
1593	11918	336
1594	24293	4531
1595	8158	5812
1596	16644	655
1597	20923	13622
1598	21113	255
1599	22776	315
1600	19416	400
1601	46093	933
1602	19577	316
1603	10863	288
1604	52007	820
1605	15282	7613
1606	16285	204
1607	20169	272
1608	31503	504
1609	33656	420
1610	50491	793
1611	37011	375
1612	14517	8189
1613	8494	6318
1614	16165	315
1615	45196	671
1616	18624	12961
1617	14665	344
1618	52229	619
1619	36700	566
1620	7435	2736
1621	7089	250
1622	10574	266
1623	18010	366
1624	10996	6018
1625	9208	106
1626	196302	33887
1627	7250	4888
1628	58606	260
1629	22611	9264
1630	27133	452
1631	8464	214
1632	31367	559
1633	11815	151
1634	17905	520
1635	14323	358
1636	18427	12299
1637	34107	369
1638	171003	13938
1639	21382	409
1640	17144	10058
1641	20876	14820
1642	227435	38237
1643	24217	504
1644	11899	311
1645	6989	5220
1646	33454	21615
1647	21547	263
1648	77176	26640
1649	6422	218
1650	7965	6424
1651	169463	20401
1652	15570	7631
1653	17365	298
1654	22840	561
1655	8268	254
1656	8400	6541
1657	21671	510
1658	12533	303
1659	9788	221
1660	10385	171
1661	27823	457
1662	18496	214
1663	17927	13883
1664	35344	343
1665	24564	347
1666	13223	196
1667	15954	542
1668	12737	305
1669	11231	2199
1670	48273	19151
1671	8077	278
1672	15834	79
1673	48379	486
1674	67890	772
1675	7838	207
1676	6993	208
1677	10472	6740
1678	15033	209
1679	6840	5055
1680	27561	259
1681	40917	774
1682	15762	213
1683	26319	445
1684	301852	113742
1685	9088	198
1686	31694	301
1687	9416	122
1688	21846	251
1689	38442	835
1690	37050	392
1691	27283	423
1692	21824	54
1693	42484	859
1694	75323	11864
1695	19892	330
1696	14687	160
1697	214926	11896
1698	46570	561
1699	22718	342
1700	68350	19676
1701	25397	223
1702	33325	436
1703	12624	388
1704	19552	364
1705	19672	364
1706	7358	2856
1707	13739	14011
1708	51076	520
1709	47810	817
1710	41131	406
1711	10315	6291
1712	8734	2198
1713	10458	373
1714	18490	11763
1715	109690	25108
1716	24054	555
1717	24696	14341
1718	14393	473
1719	10936	525
1720	12216	158
1721	8746	108
1722	21275	5782
1723	21177	434
1724	39689	350
1725	9686	7627
1726	17920	307
1727	7670	4829
1728	21176	260
1729	11519	256
1730	13482	191
1731	10943	7800
1732	15401	366
1733	38259	642
1734	24197	463
1735	36114	509
1736	29656	487
1737	39076	736
1738	12288	298
1739	26481	407
1740	54891	327
1741	30059	483
1742	9906	9343
1743	7830	173
1744	19805	536
1745	23967	410
1746	42337	528
1747	46207	654
1748	9847	3752
1749	96826	10787
1750	14440	503
1751	33844	235
1752	8257	192
1753	11534	151
1754	37313	12102
1755	9187	203
1756	14581	359
1757	29911	202
1758	48164	773
1759	8190	3738
1760	16591	10874
1761	9727	254
1762	9432	3474
1763	19656	366
1764	9677	7630
1765	24448	1824
1766	30197	189
1767	16492	9408
1768	12965	8838
1769	55436	514
1770	40727	510
1771	36994	528
1772	36691	5294
1773	10053	219
1774	37830	520
1775	19693	415
1776	21298	164
1777	7905	699
1778	16003	10252
1779	29065	542
1780	12781	5213
1781	29717	6010
1782	1048575	112969
1783	39826	486
1784	12794	9725
1785	9578	5435
1786	50526	587
1787	18978	11517
1788	29214	403
1789	8969	4703
1790	14274	335
1791	10647	572
1792	50194	842
1793	29508	332
1794	6436	2789
1795	16958	404
1796	26940	665
1797	24128	3463
1798	35012	14479
1799	38057	409
1800	28417	790
1801	15626	440
1802	9208	4878
1803	77503	807
1804	58148	936
1805	56576	498
1806	18087	487
1807	10062	6875
1808	12335	7823
1809	8173	73
1810	6326	266
1811	22208	282
1812	375245	28133
1813	40975	527
1814	17959	670
1815	7189	5008
1816	7709	4213
1817	12206	197
1818	51760	541
1819	22494	508
1820	24556	13063
1821	17138	656
1822	6425	4047
1823	11874	3739
1824	21684	660
1825	39952	3434
1826	33165	187
1827	111141	867
1828	15981	9194
1829	39353	237
1830	9035	269
1831	10582	149
1832	12635	242
1833	91525	7503
1834	32031	673
1835	7677	195
1836	17038	6723
1837	55156	776
1838	16964	2091
1839	23233	250
1840	23987	6066
1841	57683	515
1842	10149	7333
1843	36044	634
1844	22605	607
1845	39434	3026
1846	28555	17212
1847	21922	262
1848	17828	330
1849	13905	323
1850	76270	414
1851	23682	451
1852	58424	575
1853	10013	187
1854	13714	154
1855	383610	56490
1856	8403	214
1857	37072	7115
1858	10214	71
1859	7904	6611
1860	177597	29799
1861	48751	11881
1862	45469	2576
1863	9163	7375
1864	215608	35954
1865	10400	6848
1866	22144	488
1867	28921	577
1868	24152	466
1869	174054	44819
1870	13115	9814
1871	8011	149
1872	28800	413
1873	8014	195
1874	45982	504
1875	9283	387
1876	32829	865
1877	18443	11934
1878	17356	347
1879	32706	578
1880	6954	4240
1881	9778	5594
1882	1048575	275063
1883	13714	177
1884	16756	216
1885	8424	265
1886	32363	445
1887	9313	147
1888	20792	556
1889	25484	374
1890	30198	506
1891	15510	12852
1892	24851	322
1893	167912	17535
1894	11018	441
1895	7005	232
1896	23763	431
1897	29347	692
1898	22239	407
1899	26569	260
1900	18855	509
1901	48874	9517
1902	22176	393
1903	45900	413
1904	42493	565
1905	14592	233
1906	31333	234
1907	34442	610
1908	22779	297
1909	33375	729
1910	27258	207
1911	9937	210
1912	25487	206
1913	7242	5333
1914	20494	11207
1915	46523	222
1916	12317	184
1917	9222	26
1918	16553	369
1919	48075	534
1920	9382	110
1921	11053	6850
1922	8955	147
1923	22230	191
1924	26208	449
1925	36194	478
1926	10264	104
1927	9917	4883
1928	9156	333
1929	17928	154
1930	7715	300
1931	7616	105
1932	16180	266
1933	53172	498
1934	45307	5197
1935	17319	284
1936	7591	234
1937	64693	524
1938	16420	8774
1939	11259	120
1940	15213	8776
1941	9707	7757
1942	12433	205
1943	37634	278
1944	15755	14964
1945	26397	352
1946	23569	419
1947	28829	573
1948	45882	501
1949	11948	237
1950	16794	693
1951	11122	97
1952	8440	5627
1953	15083	304
1954	10839	138
1955	11375	318
1956	31283	156
1957	13642	7309
1958	16521	325
1959	24790	886
1960	43087	531
1961	9633	7109
1962	17045	242
1963	9726	343
1964	32697	688
1965	7456	3870
1966	7899	223
1967	17850	396
1968	48542	529
1969	10248	186
1970	8751	348
1971	8404	4532
1972	16355	3724
1973	19339	364
1974	30260	18991
1975	7167	5192
1976	25031	465
1977	38356	777
1978	17096	127
1979	11945	212
1980	9831	240
1981	10493	9390
1982	9278	363
1983	15035	413
1984	9168	3842
1985	59054	547
1986	38921	758
1987	21403	485
1988	53076	347
1989	12194	343
1990	8561	247
1991	39979	588
1992	59152	1008
1993	28362	463
1994	22994	464
1995	28383	368
1996	17956	1941
1997	12698	7141
1998	16775	586
1999	14651	10039
[truncated: 98,001 more rows]
