# Supplementary material for: Ratiometric quorum sensing governs the trade-off between bacterial vertical and horizontal antibiotic resistance propagation
Source: PLoS Biol. 2020 Aug 14;18(8):e3000814. doi: 10.1371/journal.pbio.3000814 (PMC7449403; doi:10.1371/journal.pbio.3000814)
Supplement: S9 Data — (CSV) [file pbio.3000814.s017.csv]

Response (AU) [Mean GFP intensity]	Replica name	cCF10 (nM)	Strain
1777	2	1300	OG1RF(pCF10-GFP)
1756	2	130	OG1RF(pCF10-GFP)
1800	2	13	OG1RF(pCF10-GFP)
1754	2	1.3	OG1RF(pCF10-GFP)
688	2	0.13	OG1RF(pCF10-GFP)
47	2	0.013	OG1RF(pCF10-GFP)
49	2	0.0013	OG1RF(pCF10-GFP)
35	2	0.00013	OG1RF(pCF10-GFP)
2924	3	1300	OG1RF(pCF10-GFP)
2621	3	130	OG1RF(pCF10-GFP)
2600	3	13	OG1RF(pCF10-GFP)
2315	3	1.3	OG1RF(pCF10-GFP)
445	3	0.13	OG1RF(pCF10-GFP)
75	3	0.013	OG1RF(pCF10-GFP)
45	3	0.0013	OG1RF(pCF10-GFP)
48	3	0.00013	OG1RF(pCF10-GFP)
2455	4	1300	OG1RF(pCF10-GFP)
2434	4	130	OG1RF(pCF10-GFP)
2511	4	13	OG1RF(pCF10-GFP)
2602	4	1.3	OG1RF(pCF10-GFP)
902	4	0.13	OG1RF(pCF10-GFP)
68	4	0.013	OG1RF(pCF10-GFP)
48	4	0.0013	OG1RF(pCF10-GFP)
51	4	0.00013	OG1RF(pCF10-GFP)
3048	2	1300	OG1RF(pCF10-prgC-GFP)
3113	2	130	OG1RF(pCF10-prgC-GFP)
3175	2	13	OG1RF(pCF10-prgC-GFP)
3252	2	1.3	OG1RF(pCF10-prgC-GFP)
971	2	0.13	OG1RF(pCF10-prgC-GFP)
41	2	0.013	OG1RF(pCF10-prgC-GFP)
37	2	0.0013	OG1RF(pCF10-prgC-GFP)
31	2	0.00013	OG1RF(pCF10-prgC-GFP)
2485	3	1300	OG1RF(pCF10-prgC-GFP)
2410	3	130	OG1RF(pCF10-prgC-GFP)
2675	3	13	OG1RF(pCF10-prgC-GFP)
2625	3	1.3	OG1RF(pCF10-prgC-GFP)
721	3	0.13	OG1RF(pCF10-prgC-GFP)
57	3	0.013	OG1RF(pCF10-prgC-GFP)
46	3	0.0013	OG1RF(pCF10-prgC-GFP)
37	3	0.00013	OG1RF(pCF10-prgC-GFP)
3263	4	1300	OG1RF(pCF10-prgC-GFP)
3244	4	130	OG1RF(pCF10-prgC-GFP)
3567	4	13	OG1RF(pCF10-prgC-GFP)
3431	4	1.3	OG1RF(pCF10-prgC-GFP)
574	4	0.13	OG1RF(pCF10-prgC-GFP)
43	4	0.013	OG1RF(pCF10-prgC-GFP)
21	4	0.0013	OG1RF(pCF10-prgC-GFP)
30	4	0.00013	OG1RF(pCF10-prgC-GFP)
