# Supplementary material for: Ratiometric quorum sensing governs the trade-off between bacterial vertical and horizontal antibiotic resistance propagation
Source: PLoS Biol. 2020 Aug 14;18(8):e3000814. doi: 10.1371/journal.pbio.3000814 (PMC7449403; doi:10.1371/journal.pbio.3000814)
Supplement: S10 Data — (CSV) [file pbio.3000814.s018.csv]

cCF10 (nM)	cCF10 (micrograms/ml)	Time (h)/condition	Cell density (OD600)	Strain
10000	12658.23	0	0.067	OG1RF(pCF10)
31.25	39.557	0	0.066	OG1RF(pCF10)
10000	12658.23	0	0.063	OG1RF(pCF10-prgC-GFP)
31.25	39.557	0	0.063	OG1RF(pCF10-prgC-GFP)
1000	1265.823	0	0.069	OG1RF(pCF10)
1000	1265.823	0	0.062	OG1RF(pCF10-prgC-GFP)
500	632.911	0	0.066	OG1RF(pCF10)
7.8	9.873	0	0.066	OG1RF(pCF10)
500	632.911	0	0.065	OG1RF(pCF10-prgC-GFP)
7.8	9.873	0	0.063	OG1RF(pCF10-prgC-GFP)
250	316.456	0	0.065	OG1RF(pCF10)
0.78	0.987	0	0.068	OG1RF(pCF10)
250	316.456	0	0.062	OG1RF(pCF10-prgC-GFP)
0.78	0.987	0	0.066	OG1RF(pCF10-prgC-GFP)
125	158.228	0	0.066	OG1RF(pCF10)
0.078	0.099	0	0.066	OG1RF(pCF10)
125	158.228	0	0.062	OG1RF(pCF10-prgC-GFP)
0.078	0.099	0	0.062	OG1RF(pCF10-prgC-GFP)
62.5	79.114	0	0.067	OG1RF(pCF10)
0	0	0	0.066	OG1RF(pCF10)
62.5	79.114	0	0.062	OG1RF(pCF10-prgC-GFP)
0	0	0	0.063	OG1RF(pCF10-prgC-GFP)
10000	12658.23	1	0.076	OG1RF(pCF10)
31.25	39.557	1	0.081	OG1RF(pCF10)
10000	12658.23	1	0.074	OG1RF(pCF10-prgC-GFP)
31.25	39.557	1	0.068	OG1RF(pCF10-prgC-GFP)
1000	1265.823	1	0.078	OG1RF(pCF10)
1000	1265.823	1	0.072	OG1RF(pCF10-prgC-GFP)
500	632.911	1	0.084	OG1RF(pCF10)
7.8	9.873	1	0.077	OG1RF(pCF10)
500	632.911	1	0.071	OG1RF(pCF10-prgC-GFP)
7.8	9.873	1	0.071	OG1RF(pCF10-prgC-GFP)
250	316.456	1	0.081	OG1RF(pCF10)
0.78	0.987	1	0.08	OG1RF(pCF10)
250	316.456	1	0.074	OG1RF(pCF10-prgC-GFP)
0.78	0.987	1	0.072	OG1RF(pCF10-prgC-GFP)
125	158.228	1	0.08	OG1RF(pCF10)
0.078	0.099	1	0.098	OG1RF(pCF10)
125	158.228	1	0.072	OG1RF(pCF10-prgC-GFP)
0.078	0.099	1	0.091	OG1RF(pCF10-prgC-GFP)
62.5	79.114	1	0.081	OG1RF(pCF10)
0	0	1	0.106	OG1RF(pCF10)
62.5	79.114	1	0.07	OG1RF(pCF10-prgC-GFP)
0	0	1	0.095	OG1RF(pCF10-prgC-GFP)
10000	12658.23	2	0.067	OG1RF(pCF10)
31.25	39.557	2	0.072	OG1RF(pCF10)
10000	12658.23	2	0.058	OG1RF(pCF10-prgC-GFP)
31.25	39.557	2	0.06	OG1RF(pCF10-prgC-GFP)
1000	1265.823	2	0.068	OG1RF(pCF10)
1000	1265.823	2	0.058	OG1RF(pCF10-prgC-GFP)
500	632.911	2	0.065	OG1RF(pCF10)
7.8	9.873	2	0.068	OG1RF(pCF10)
500	632.911	2	0.055	OG1RF(pCF10-prgC-GFP)
7.8	9.873	2	0.055	OG1RF(pCF10-prgC-GFP)
250	316.456	2	0.072	OG1RF(pCF10)
0.78	0.987	2	0.064	OG1RF(pCF10)
250	316.456	2	0.06	OG1RF(pCF10-prgC-GFP)
0.78	0.987	2	0.057	OG1RF(pCF10-prgC-GFP)
125	158.228	2	0.067	OG1RF(pCF10)
0.078	0.099	2	0.139	OG1RF(pCF10)
125	158.228	2	0.059	OG1RF(pCF10-prgC-GFP)
0.078	0.099	2	0.114	OG1RF(pCF10-prgC-GFP)
62.5	79.114	2	0.067	OG1RF(pCF10)
0	0	2	0.167	OG1RF(pCF10)
62.5	79.114	2	0.059	OG1RF(pCF10-prgC-GFP)
0	0	2	0.151	OG1RF(pCF10-prgC-GFP)
10000	12658.23	3	0.067	OG1RF(pCF10)
31.25	39.557	3	0.072	OG1RF(pCF10)
10000	12658.23	3	0.058	OG1RF(pCF10-prgC-GFP)
31.25	39.557	3	0.065	OG1RF(pCF10-prgC-GFP)
1000	1265.823	3	0.069	OG1RF(pCF10)
1000	1265.823	3	0.056	OG1RF(pCF10-prgC-GFP)
500	632.911	3	0.06	OG1RF(pCF10)
7.8	9.873	3	0.066	OG1RF(pCF10)
500	632.911	3	0.055	OG1RF(pCF10-prgC-GFP)
7.8	9.873	3	0.062	OG1RF(pCF10-prgC-GFP)
250	316.456	3	0.066	OG1RF(pCF10)
0.78	0.987	3	0.08	OG1RF(pCF10)
250	316.456	3	0.053	OG1RF(pCF10-prgC-GFP)
0.78	0.987	3	0.07	OG1RF(pCF10-prgC-GFP)
125	158.228	3	0.064	OG1RF(pCF10)
0.078	0.099	3	0.208	OG1RF(pCF10)
125	158.228	3	0.054	OG1RF(pCF10-prgC-GFP)
0.078	0.099	3	0.171	OG1RF(pCF10-prgC-GFP)
62.5	79.114	3	0.069	OG1RF(pCF10)
0	0	3	0.268	OG1RF(pCF10)
62.5	79.114	3	0.058	OG1RF(pCF10-prgC-GFP)
0	0	3	0.244	OG1RF(pCF10-prgC-GFP)
10000	12658.23	3h_resuspended	0.157	OG1RF(pCF10)
31.25	39.557	3h_resuspended	0.173	OG1RF(pCF10)
10000	12658.23	3h_resuspended	0.155	OG1RF(pCF10-prgC-GFP)
31.25	39.557	3h_resuspended	0.178	OG1RF(pCF10-prgC-GFP)
1000	1265.823	3h_resuspended	0.158	OG1RF(pCF10)
1000	1265.823	3h_resuspended	0.181	OG1RF(pCF10-prgC-GFP)
500	632.911	3h_resuspended	0.161	OG1RF(pCF10)
7.8	9.873	3h_resuspended	0.189	OG1RF(pCF10)
500	632.911	3h_resuspended	0.169	OG1RF(pCF10-prgC-GFP)
7.8	9.873	3h_resuspended	0.207	OG1RF(pCF10-prgC-GFP)
250	316.456	3h_resuspended	0.148	OG1RF(pCF10)
0.78	0.987	3h_resuspended	0.206	OG1RF(pCF10)
250	316.456	3h_resuspended	0.163	OG1RF(pCF10-prgC-GFP)
0.78	0.987	3h_resuspended	0.19	OG1RF(pCF10-prgC-GFP)
125	158.228	3h_resuspended	0.18	OG1RF(pCF10)
0.078	0.099	3h_resuspended	0.255	OG1RF(pCF10)
125	158.228	3h_resuspended	0.167	OG1RF(pCF10-prgC-GFP)
0.078	0.099	3h_resuspended	0.232	OG1RF(pCF10-prgC-GFP)
62.5	79.114	3h_resuspended	0.182	OG1RF(pCF10)
0	0	3h_resuspended	0.276	OG1RF(pCF10)
62.5	79.114	3h_resuspended	0.164	OG1RF(pCF10-prgC-GFP)
0	0	3h_resuspended	0.259	OG1RF(pCF10-prgC-GFP)
