# Supplementary material for: Ratiometric quorum sensing governs the trade-off between bacterial vertical and horizontal antibiotic resistance propagation
Source: PLoS Biol. 2020 Aug 14;18(8):e3000814. doi: 10.1371/journal.pbio.3000814 (PMC7449403; doi:10.1371/journal.pbio.3000814)
Supplement: S11 Data — (CSV) [file pbio.3000814.s019.csv]

Scanning orientation (V=vertical, H=horizontal)	Position	cCF10 (nM)	Mean optical density per well	Replica name	Optical density normalized to maximum (Normalized growth)
V	12	0	0.077000007033348	1	1
V	11	0	0.071199998259544	1	1
V	10	0	0.082699999213219	1	1
V	9	0	0.110700011253357	1	1
H	12	0	0.081999987363816	1	1
H	11	0	0.095200002193451	1	1
H	10	0	0.142599999904632	1	1
H	9	0	0.156400009989739	1	1
H	8	0	0.148900017142295	1	1
H	7	0	0.132699996232986	1	1
H	6	0	0.117899999022484	1	1
H	5	0	0.105200000107288	1	1
H	4	0	0.082200005650521	1	1
V	7	0	0.178800016641617	1	1
V	6	0	0.196799993515015	1	1
V	5	0	0.196000009775162	1	1
V	4	0	0.172499999403954	1	1
V	12	0.13	0.063700005412102	1	0.794541339651698
V	11	0.13	0.038100004196167	1	0.794541339651698
V	10	0.13	0.025400012731552	1	0.794541339651698
V	9	0.13	0.025100007653236	1	0.794541339651698
H	12	0.13	0.031999990344048	1	0.794541339651698
H	11	0.13	0.029699996113778	1	0.794541339651698
H	10	0.13	0.038099989295006	1	0.794541339651698
H	9	0.13	0.034199997782708	1	0.794541339651698
H	8	0.13	0.033299997448921	1	0.794541339651698
H	7	0.13	0.034000009298324	1	0.794541339651698
H	6	0.13	0.048600003123283	1	0.794541339651698
H	5	0.13	0.063900001347064	1	0.794541339651698
H	4	0.13	0.081900000572205	1	0.794541339651698
V	7	0.13	0.035600006580353	1	0.794541339651698
V	6	0.13	0.040099993348122	1	0.794541339651698
V	5	0.13	0.044599995017052	1	0.794541339651698
V	4	0.13	0.048099994659424	1	0.794541339651698
V	12	1.3	0.061100006103516	1	0.763836248097674
V	11	1.3	0.030000001192092	1	0.763836248097674
V	10	1.3	0.01800000667572	1	0.763836248097674
V	9	1.3	0.016100004315376	1	0.763836248097674
H	12	1.3	0.026099994778633	1	0.763836248097674
H	11	1.3	0.021099999547005	1	0.763836248097674
H	10	1.3	0.028699994087219	1	0.763836248097674
H	9	1.3	0.024599999189377	1	0.763836248097674
H	8	1.3	0.023000001907348	1	0.763836248097674
H	7	1.3	0.025499999523162	1	0.763836248097674
H	6	1.3	0.041799992322921	1	0.763836248097674
H	5	1.3	0.051900006830692	1	0.763836248097674
H	4	1.3	0.067499995231629	1	0.763836248097674
V	7	1.3	0.026600003242493	1	0.763836248097674
V	6	1.3	0.031599998474121	1	0.763836248097674
V	5	1.3	0.03549998998642	1	0.763836248097674
V	4	1.3	0.037000000476837	1	0.763836248097674
V	12	0	0.509550020098686	2	1
V	11	0	0.522549998015165	2	1
V	10	0	0.531699996441602	2	1
V	9	0	0.536800008267164	2	1
H	12	0	0.563899986445903	2	1
H	11	0	0.586500026285648	2	1
H	10	0	0.580549973994493	2	1
H	9	0	0.556699991226195	2	1
H	8	0	0.527999982237815	2	1
H	7	0	0.468349985778331	2	1
H	6	0	0.395499989390373	2	1
H	5	0	0.344550009816885	2	1
H	4	0	0.283999994397164	2	1
V	7	0	0.515850018709898	2	1
V	6	0	0.495099999010562	2	1
V	5	0	0.451800018548965	2	1
V	4	0	0.389700002968311	2	1
V	12	1.3	0.307149991393089	2	0.746418357377469
V	11	1.3	0.291450005024672	2	0.746418357377469
V	10	1.3	0.28770000860095	2	0.746418357377469
V	9	1.3	0.282699983566999	2	0.746418357377469
H	12	1.3	0.28600000590086	2	0.746418357377469
H	11	1.3	0.286100007593632	2	0.746418357377469
H	10	1.3	0.285350013524294	2	0.746418357377469
H	9	1.3	0.280799984931945	2	0.746418357377469
H	8	1.3	0.278799995779991	2	0.746418357377469
H	7	1.3	0.277550004422664	2	0.746418357377469
H	6	1.3	0.280300006270408	2	0.746418357377469
H	5	1.3	0.286150004714728	2	0.746418357377469
H	4	1.3	0.30749998986721	2	0.746418357377469
V	7	1.3	0.275350015610457	2	0.746418357377469
V	6	1.3	0.27089998871088	2	0.746418357377469
V	5	1.3	0.27140000462532	2	0.746418357377469
V	4	1.3	0.263399995863438	2	0.746418357377469
V	12	0.13	0.338449999690056	2	0.844735017100577
V	11	0.13	0.341849993914366	2	0.844735017100577
V	10	0.13	0.35020000860095	2	0.844735017100577
V	9	0.13	0.363399993628263	2	0.844735017100577
H	12	0.13	0.425599984824657	2	0.844735017100577
H	11	0.13	0.442800022661685	2	0.844735017100577
H	10	0.13	0.426449973136186	2	0.844735017100577
H	9	0.13	0.395099997520446	2	0.844735017100577
H	8	0.13	0.3733000010252	2	0.844735017100577
H	7	0.13	0.338950000703334	2	0.844735017100577
H	6	0.13	0.308900013566017	2	0.844735017100577
H	5	0.13	0.298249986022711	2	0.844735017100577
H	4	0.13	0.303199991583824	2	0.844735017100577
V	7	0.13	0.375449996441603	2	0.844735017100577
V	6	0.13	0.368799991905689	2	0.844735017100577
V	5	0.13	0.355300009250641	2	0.844735017100577
V	4	0.13	0.335100002586842	2	0.844735017100577
V	12	0	0.1158999985	3	1
V	11	0	0.152649999	3	1
V	10	0	0.1677999975	3	1
V	9	0	0.202750001	3	1
H	12	0	0.1109500045	3	1
H	11	0	0.1736000025	3	1
H	10	0	0.200700007	3	1
H	9	0	0.2075000035	3	1
H	8	0	0.2305999925	3	1
H	7	0	0.2780500055	3	1
H	6	0	0.242999985	3	1
H	5	0	0.181049991	3	1
H	4	0	0.1087999985	3	1
V	7	0	0.2431500105	3	1
V	6	0	0.2550499955	3	1
V	5	0	0.270349998	3	1
V	4	0	0.261849996	3	1
V	12	0.13	0.1097999995	3	0.809800388384755
V	11	0.13	0.109249994	3	0.809800388384755
V	10	0.13	0.1073000015	3	0.809800388384755
V	9	0.13	0.105649997	3	0.809800388384755
H	12	0.13	0.1014500075	3	0.809800388384755
H	11	0.13	0.1032000035	3	0.809800388384755
H	10	0.13	0.108200006	3	0.809800388384755
H	9	0.13	0.1041999985	3	0.809800388384755
H	8	0.13	0.1030000075	3	0.809800388384755
H	7	0.13	0.1101499945	3	0.809800388384755
H	6	0.13	0.1092	3	0.809800388384755
H	5	0.13	0.105649996	3	0.809800388384755
H	4	0.13	0.0985000025	3	0.809800388384755
V	7	0.13	0.0987499945	3	0.809800388384755
V	6	0.13	0.0992499965	3	0.809800388384755
V	5	0.13	0.10765	3	0.809800388384755
V	4	0.13	0.114949998	3	0.809800388384755
V	12	1.3	0.1117000015	3	0.79818510707804
V	11	1.3	0.114250004	3	0.79818510707804
V	10	1.3	0.1105999985	3	0.79818510707804
V	9	1.3	0.106250007	3	0.79818510707804
H	12	1.3	0.0951500045	3	0.79818510707804
H	11	1.3	0.1008999945	3	0.79818510707804
H	10	1.3	0.103299998	3	0.79818510707804
H	9	1.3	0.0993000045	3	0.79818510707804
H	8	1.3	0.1039999945	3	0.79818510707804
H	7	1.3	0.1077499985	3	0.79818510707804
H	6	1.3	0.105000004	3	0.79818510707804
H	5	1.3	0.098649997	3	0.79818510707804
H	4	1.3	0.0945999965	3	0.79818510707804
V	7	1.3	0.0996499955	3	0.79818510707804
V	6	1.3	0.0986500005	3	0.79818510707804
V	5	1.3	0.104150001	3	0.79818510707804
V	4	1.3	0.105249997	3	0.79818510707804
