# Supplementary material for: Ratiometric quorum sensing governs the trade-off between bacterial vertical and horizontal antibiotic resistance propagation
Source: PLoS Biol. 2020 Aug 14;18(8):e3000814. doi: 10.1371/journal.pbio.3000814 (PMC7449403; doi:10.1371/journal.pbio.3000814)
Supplement: S12 Data — (CSV) [file pbio.3000814.s020.csv]

Optical density (well mean)	Scanning orientation	position	Optical density (per position)	cCF10 (nM)	Strain	Time (h)
0.165	V	15	0.343800008	0.001	OG1RF(pCF10-GFP)	0
0.172	V	15	0.362100005	0.001	OG1RF(pCF10-GFP)	0.3
0.183	V	15	0.371399999	0.001	OG1RF(pCF10-GFP)	0.7
0.192	V	15	0.378800005	0.001	OG1RF(pCF10-GFP)	1
0.2	V	15	0.379400015	0.001	OG1RF(pCF10-GFP)	1.3
0.205	V	15	0.383700013	0.001	OG1RF(pCF10-GFP)	1.7
0.211	V	15	0.386299998	0.001	OG1RF(pCF10-GFP)	2
0.218	V	15	0.390700012	0.001	OG1RF(pCF10-GFP)	2.3
0.224	V	15	0.393700004	0.001	OG1RF(pCF10-GFP)	2.7
0.23	V	15	0.394800007	0.001	OG1RF(pCF10-GFP)	3
0.236	V	15	0.400200009	0.001	OG1RF(pCF10-GFP)	3.3
0.242	V	15	0.4014	0.001	OG1RF(pCF10-GFP)	3.7
0.248	V	15	0.402700007	0.001	OG1RF(pCF10-GFP)	4
0.254	V	15	0.404599994	0.001	OG1RF(pCF10-GFP)	4.3
0.26	V	15	0.406800002	0.001	OG1RF(pCF10-GFP)	4.7
0.266	V	15	0.409000009	0.001	OG1RF(pCF10-GFP)	5
0.271	V	15	0.408100009	0.001	OG1RF(pCF10-GFP)	5.3
0.277	V	15	0.412800014	0.001	OG1RF(pCF10-GFP)	5.7
0.283	V	15	0.409999996	0.001	OG1RF(pCF10-GFP)	6
0.288	V	15	0.41170001	0.001	OG1RF(pCF10-GFP)	6.3
0.293	V	15	0.409999996	0.001	OG1RF(pCF10-GFP)	6.7
0.298	V	15	0.41080001	0.001	OG1RF(pCF10-GFP)	7
0.303	V	15	0.40959999	0.001	OG1RF(pCF10-GFP)	7.3
0.307	V	15	0.407900006	0.001	OG1RF(pCF10-GFP)	7.7
0.311	V	15	0.407999992	0.001	OG1RF(pCF10-GFP)	8
0.165	V	14	0.249899998	0.001	OG1RF(pCF10-GFP)	0
0.172	V	14	0.267199993	0.001	OG1RF(pCF10-GFP)	0.3
0.183	V	14	0.280499995	0.001	OG1RF(pCF10-GFP)	0.7
0.192	V	14	0.285299987	0.001	OG1RF(pCF10-GFP)	1
0.2	V	14	0.289499998	0.001	OG1RF(pCF10-GFP)	1.3
0.205	V	14	0.292800009	0.001	OG1RF(pCF10-GFP)	1.7
0.211	V	14	0.296299994	0.001	OG1RF(pCF10-GFP)	2
0.218	V	14	0.302100003	0.001	OG1RF(pCF10-GFP)	2.3
0.224	V	14	0.305299997	0.001	OG1RF(pCF10-GFP)	2.7
0.23	V	14	0.305500001	0.001	OG1RF(pCF10-GFP)	3
0.236	V	14	0.307700008	0.001	OG1RF(pCF10-GFP)	3.3
0.242	V	14	0.31099999	0.001	OG1RF(pCF10-GFP)	3.7
0.248	V	14	0.312999994	0.001	OG1RF(pCF10-GFP)	4
0.254	V	14	0.316199988	0.001	OG1RF(pCF10-GFP)	4.3
0.26	V	14	0.318199992	0.001	OG1RF(pCF10-GFP)	4.7
0.266	V	14	0.323000014	0.001	OG1RF(pCF10-GFP)	5
0.271	V	14	0.323799998	0.001	OG1RF(pCF10-GFP)	5.3
0.277	V	14	0.329400003	0.001	OG1RF(pCF10-GFP)	5.7
0.283	V	14	0.33129999	0.001	OG1RF(pCF10-GFP)	6
0.288	V	14	0.333700001	0.001	OG1RF(pCF10-GFP)	6.3
0.293	V	14	0.333900005	0.001	OG1RF(pCF10-GFP)	6.7
0.298	V	14	0.335900009	0.001	OG1RF(pCF10-GFP)	7
0.303	V	14	0.337199986	0.001	OG1RF(pCF10-GFP)	7.3
0.307	V	14	0.337799996	0.001	OG1RF(pCF10-GFP)	7.7
0.311	V	14	0.339899987	0.001	OG1RF(pCF10-GFP)	8
0.165	V	13	0.191100001	0.001	OG1RF(pCF10-GFP)	0
0.172	V	13	0.203500003	0.001	OG1RF(pCF10-GFP)	0.3
0.183	V	13	0.217299998	0.001	OG1RF(pCF10-GFP)	0.7
0.192	V	13	0.224199995	0.001	OG1RF(pCF10-GFP)	1
0.2	V	13	0.2289	0.001	OG1RF(pCF10-GFP)	1.3
0.205	V	13	0.2333	0.001	OG1RF(pCF10-GFP)	1.7
0.211	V	13	0.236499995	0.001	OG1RF(pCF10-GFP)	2
0.218	V	13	0.241500005	0.001	OG1RF(pCF10-GFP)	2.3
0.224	V	13	0.2465	0.001	OG1RF(pCF10-GFP)	2.7
0.23	V	13	0.2491	0.001	OG1RF(pCF10-GFP)	3
0.236	V	13	0.255299985	0.001	OG1RF(pCF10-GFP)	3.3
0.242	V	13	0.258100003	0.001	OG1RF(pCF10-GFP)	3.7
0.248	V	13	0.263000011	0.001	OG1RF(pCF10-GFP)	4
0.254	V	13	0.268299997	0.001	OG1RF(pCF10-GFP)	4.3
0.26	V	13	0.271699995	0.001	OG1RF(pCF10-GFP)	4.7
0.266	V	13	0.278800011	0.001	OG1RF(pCF10-GFP)	5
0.271	V	13	0.282799989	0.001	OG1RF(pCF10-GFP)	5.3
0.277	V	13	0.287400007	0.001	OG1RF(pCF10-GFP)	5.7
0.283	V	13	0.292100012	0.001	OG1RF(pCF10-GFP)	6
0.288	V	13	0.296999991	0.001	OG1RF(pCF10-GFP)	6.3
0.293	V	13	0.298799992	0.001	OG1RF(pCF10-GFP)	6.7
0.298	V	13	0.300700009	0.001	OG1RF(pCF10-GFP)	7
0.303	V	13	0.302899987	0.001	OG1RF(pCF10-GFP)	7.3
0.307	V	13	0.303900003	0.001	OG1RF(pCF10-GFP)	7.7
0.311	V	13	0.305900007	0.001	OG1RF(pCF10-GFP)	8
0.165	V	12	0.138799995	0.001	OG1RF(pCF10-GFP)	0
0.172	V	12	0.152999997	0.001	OG1RF(pCF10-GFP)	0.3
0.183	V	12	0.164700001	0.001	OG1RF(pCF10-GFP)	0.7
0.192	V	12	0.173199996	0.001	OG1RF(pCF10-GFP)	1
0.2	V	12	0.182300001	0.001	OG1RF(pCF10-GFP)	1.3
0.205	V	12	0.1866	0.001	OG1RF(pCF10-GFP)	1.7
0.211	V	12	0.194999993	0.001	OG1RF(pCF10-GFP)	2
0.218	V	12	0.202700004	0.001	OG1RF(pCF10-GFP)	2.3
0.224	V	12	0.210899994	0.001	OG1RF(pCF10-GFP)	2.7
0.23	V	12	0.218199998	0.001	OG1RF(pCF10-GFP)	3
0.236	V	12	0.225899994	0.001	OG1RF(pCF10-GFP)	3.3
0.242	V	12	0.232600003	0.001	OG1RF(pCF10-GFP)	3.7
0.248	V	12	0.238700002	0.001	OG1RF(pCF10-GFP)	4
0.254	V	12	0.246199995	0.001	OG1RF(pCF10-GFP)	4.3
0.26	V	12	0.2509	0.001	OG1RF(pCF10-GFP)	4.7
0.266	V	12	0.257699996	0.001	OG1RF(pCF10-GFP)	5
0.271	V	12	0.262400001	0.001	OG1RF(pCF10-GFP)	5.3
0.277	V	12	0.267800003	0.001	OG1RF(pCF10-GFP)	5.7
0.283	V	12	0.272899985	0.001	OG1RF(pCF10-GFP)	6
0.288	V	12	0.27790001	0.001	OG1RF(pCF10-GFP)	6.3
0.293	V	12	0.281300008	0.001	OG1RF(pCF10-GFP)	6.7
0.298	V	12	0.285699993	0.001	OG1RF(pCF10-GFP)	7
0.303	V	12	0.288599998	0.001	OG1RF(pCF10-GFP)	7.3
0.307	V	12	0.292199999	0.001	OG1RF(pCF10-GFP)	7.7
0.311	V	12	0.296799988	0.001	OG1RF(pCF10-GFP)	8
0.165	V	11	0.130600005	0.001	OG1RF(pCF10-GFP)	0
0.172	V	11	0.144199997	0.001	OG1RF(pCF10-GFP)	0.3
0.183	V	11	0.156299993	0.001	OG1RF(pCF10-GFP)	0.7
0.192	V	11	0.167799994	0.001	OG1RF(pCF10-GFP)	1
0.2	V	11	0.181700006	0.001	OG1RF(pCF10-GFP)	1.3
0.205	V	11	0.189300001	0.001	OG1RF(pCF10-GFP)	1.7
0.211	V	11	0.200900003	0.001	OG1RF(pCF10-GFP)	2
0.218	V	11	0.212200001	0.001	OG1RF(pCF10-GFP)	2.3
0.224	V	11	0.221300006	0.001	OG1RF(pCF10-GFP)	2.7
0.23	V	11	0.229300007	0.001	OG1RF(pCF10-GFP)	3
0.236	V	11	0.236200005	0.001	OG1RF(pCF10-GFP)	3.3
0.242	V	11	0.242899999	0.001	OG1RF(pCF10-GFP)	3.7
0.248	V	11	0.248699993	0.001	OG1RF(pCF10-GFP)	4
0.254	V	11	0.255699992	0.001	OG1RF(pCF10-GFP)	4.3
0.26	V	11	0.261299998	0.001	OG1RF(pCF10-GFP)	4.7
0.266	V	11	0.265599996	0.001	OG1RF(pCF10-GFP)	5
0.271	V	11	0.273999989	0.001	OG1RF(pCF10-GFP)	5.3
0.277	V	11	0.279100001	0.001	OG1RF(pCF10-GFP)	5.7
0.283	V	11	0.285100013	0.001	OG1RF(pCF10-GFP)	6
0.288	V	11	0.291200012	0.001	OG1RF(pCF10-GFP)	6.3
0.293	V	11	0.296299994	0.001	OG1RF(pCF10-GFP)	6.7
0.298	V	11	0.303200006	0.001	OG1RF(pCF10-GFP)	7
0.303	V	11	0.310799986	0.001	OG1RF(pCF10-GFP)	7.3
0.307	V	11	0.316300005	0.001	OG1RF(pCF10-GFP)	7.7
0.311	V	11	0.321099997	0.001	OG1RF(pCF10-GFP)	8
0.165	V	10	0.128999993	0.001	OG1RF(pCF10-GFP)	0
0.172	V	10	0.142399997	0.001	OG1RF(pCF10-GFP)	0.3
0.183	V	10	0.155399993	0.001	OG1RF(pCF10-GFP)	0.7
0.192	V	10	0.167600006	0.001	OG1RF(pCF10-GFP)	1
0.2	V	10	0.182500005	0.001	OG1RF(pCF10-GFP)	1.3
0.205	V	10	0.189799994	0.001	OG1RF(pCF10-GFP)	1.7
0.211	V	10	0.2007	0.001	OG1RF(pCF10-GFP)	2
0.218	V	10	0.213200003	0.001	OG1RF(pCF10-GFP)	2.3
0.224	V	10	0.222299993	0.001	OG1RF(pCF10-GFP)	2.7
0.23	V	10	0.229699999	0.001	OG1RF(pCF10-GFP)	3
0.236	V	10	0.236900002	0.001	OG1RF(pCF10-GFP)	3.3
0.242	V	10	0.245499998	0.001	OG1RF(pCF10-GFP)	3.7
0.248	V	10	0.254000008	0.001	OG1RF(pCF10-GFP)	4
0.254	V	10	0.261000007	0.001	OG1RF(pCF10-GFP)	4.3
0.26	V	10	0.268099993	0.001	OG1RF(pCF10-GFP)	4.7
0.266	V	10	0.273200005	0.001	OG1RF(pCF10-GFP)	5
0.271	V	10	0.282400012	0.001	OG1RF(pCF10-GFP)	5.3
0.277	V	10	0.289499998	0.001	OG1RF(pCF10-GFP)	5.7
0.283	V	10	0.297699988	0.001	OG1RF(pCF10-GFP)	6
0.288	V	10	0.305900007	0.001	OG1RF(pCF10-GFP)	6.3
0.293	V	10	0.31310001	0.001	OG1RF(pCF10-GFP)	6.7
0.298	V	10	0.321999997	0.001	OG1RF(pCF10-GFP)	7
0.303	V	10	0.330599993	0.001	OG1RF(pCF10-GFP)	7.3
0.307	V	10	0.340000004	0.001	OG1RF(pCF10-GFP)	7.7
0.311	V	10	0.34799999	0.001	OG1RF(pCF10-GFP)	8
0.165	V	9	0.127700001	0.001	OG1RF(pCF10-GFP)	0
0.172	V	9	0.138999999	0.001	OG1RF(pCF10-GFP)	0.3
0.183	V	9	0.151199996	0.001	OG1RF(pCF10-GFP)	0.7
0.192	V	9	0.159500003	0.001	OG1RF(pCF10-GFP)	1
0.2	V	9	0.174199998	0.001	OG1RF(pCF10-GFP)	1.3
0.205	V	9	0.176899999	0.001	OG1RF(pCF10-GFP)	1.7
0.211	V	9	0.187000006	0.001	OG1RF(pCF10-GFP)	2
0.218	V	9	0.197699994	0.001	OG1RF(pCF10-GFP)	2.3
0.224	V	9	0.208800003	0.001	OG1RF(pCF10-GFP)	2.7
0.23	V	9	0.216399997	0.001	OG1RF(pCF10-GFP)	3
0.236	V	9	0.224800006	0.001	OG1RF(pCF10-GFP)	3.3
0.242	V	9	0.236100003	0.001	OG1RF(pCF10-GFP)	3.7
0.248	V	9	0.246800005	0.001	OG1RF(pCF10-GFP)	4
0.254	V	9	0.255499989	0.001	OG1RF(pCF10-GFP)	4.3
0.26	V	9	0.26699999	0.001	OG1RF(pCF10-GFP)	4.7
0.266	V	9	0.276800007	0.001	OG1RF(pCF10-GFP)	5
0.271	V	9	0.287600011	0.001	OG1RF(pCF10-GFP)	5.3
0.277	V	9	0.299899995	0.001	OG1RF(pCF10-GFP)	5.7
0.283	V	9	0.3134	0.001	OG1RF(pCF10-GFP)	6
0.288	V	9	0.326000005	0.001	OG1RF(pCF10-GFP)	6.3
0.293	V	9	0.338	0.001	OG1RF(pCF10-GFP)	6.7
0.298	V	9	0.352200001	0.001	OG1RF(pCF10-GFP)	7
0.303	V	9	0.3653	0.001	OG1RF(pCF10-GFP)	7.3
0.307	V	9	0.378199995	0.001	OG1RF(pCF10-GFP)	7.7
0.311	V	9	0.391400009	0.001	OG1RF(pCF10-GFP)	8
0.165	H	15	0.312999994	0.001	OG1RF(pCF10-GFP)	0
0.172	H	15	0.291500002	0.001	OG1RF(pCF10-GFP)	0.3
0.183	H	15	0.293099999	0.001	OG1RF(pCF10-GFP)	0.7
0.192	H	15	0.296400011	0.001	OG1RF(pCF10-GFP)	1
0.2	H	15	0.301400006	0.001	OG1RF(pCF10-GFP)	1.3
0.205	H	15	0.303600013	0.001	OG1RF(pCF10-GFP)	1.7
0.211	H	15	0.3037	0.001	OG1RF(pCF10-GFP)	2
0.218	H	15	0.308299989	0.001	OG1RF(pCF10-GFP)	2.3
0.224	H	15	0.307300001	0.001	OG1RF(pCF10-GFP)	2.7
0.23	H	15	0.311300009	0.001	OG1RF(pCF10-GFP)	3
0.236	H	15	0.314799994	0.001	OG1RF(pCF10-GFP)	3.3
0.242	H	15	0.312999994	0.001	OG1RF(pCF10-GFP)	3.7
0.248	H	15	0.314900011	0.001	OG1RF(pCF10-GFP)	4
0.254	H	15	0.314700007	0.001	OG1RF(pCF10-GFP)	4.3
0.26	H	15	0.320899993	0.001	OG1RF(pCF10-GFP)	4.7
0.266	H	15	0.318199992	0.001	OG1RF(pCF10-GFP)	5
0.271	H	15	0.324499995	0.001	OG1RF(pCF10-GFP)	5.3
0.277	H	15	0.318300009	0.001	OG1RF(pCF10-GFP)	5.7
0.283	H	15	0.32159999	0.001	OG1RF(pCF10-GFP)	6
0.288	H	15	0.316700011	0.001	OG1RF(pCF10-GFP)	6.3
0.293	H	15	0.318100005	0.001	OG1RF(pCF10-GFP)	6.7
0.298	H	15	0.316199988	0.001	OG1RF(pCF10-GFP)	7
0.303	H	15	0.314799994	0.001	OG1RF(pCF10-GFP)	7.3
0.307	H	15	0.314700007	0.001	OG1RF(pCF10-GFP)	7.7
0.311	H	15	0.312900007	0.001	OG1RF(pCF10-GFP)	8
0.165	H	14	0.234099999	0.001	OG1RF(pCF10-GFP)	0
0.172	H	14	0.213400006	0.001	OG1RF(pCF10-GFP)	0.3
0.183	H	14	0.217600003	0.001	OG1RF(pCF10-GFP)	0.7
0.192	H	14	0.216100007	0.001	OG1RF(pCF10-GFP)	1
0.2	H	14	0.221900001	0.001	OG1RF(pCF10-GFP)	1.3
0.205	H	14	0.228	0.001	OG1RF(pCF10-GFP)	1.7
0.211	H	14	0.230199993	0.001	OG1RF(pCF10-GFP)	2
0.218	H	14	0.233600006	0.001	OG1RF(pCF10-GFP)	2.3
0.224	H	14	0.2315	0.001	OG1RF(pCF10-GFP)	2.7
0.23	H	14	0.235300004	0.001	OG1RF(pCF10-GFP)	3
0.236	H	14	0.237599999	0.001	OG1RF(pCF10-GFP)	3.3
0.242	H	14	0.237299994	0.001	OG1RF(pCF10-GFP)	3.7
0.248	H	14	0.242400005	0.001	OG1RF(pCF10-GFP)	4
0.254	H	14	0.242200002	0.001	OG1RF(pCF10-GFP)	4.3
0.26	H	14	0.249400005	0.001	OG1RF(pCF10-GFP)	4.7
0.266	H	14	0.247400001	0.001	OG1RF(pCF10-GFP)	5
0.271	H	14	0.251800001	0.001	OG1RF(pCF10-GFP)	5.3
0.277	H	14	0.246399999	0.001	OG1RF(pCF10-GFP)	5.7
0.283	H	14	0.246999994	0.001	OG1RF(pCF10-GFP)	6
0.288	H	14	0.2465	0.001	OG1RF(pCF10-GFP)	6.3
0.293	H	14	0.25060001	0.001	OG1RF(pCF10-GFP)	6.7
0.298	H	14	0.248199999	0.001	OG1RF(pCF10-GFP)	7
0.303	H	14	0.247600004	0.001	OG1RF(pCF10-GFP)	7.3
0.307	H	14	0.246299997	0.001	OG1RF(pCF10-GFP)	7.7
0.311	H	14	0.246299997	0.001	OG1RF(pCF10-GFP)	8
0.165	H	13	0.162300006	0.001	OG1RF(pCF10-GFP)	0
0.172	H	13	0.151700005	0.001	OG1RF(pCF10-GFP)	0.3
0.183	H	13	0.159099996	0.001	OG1RF(pCF10-GFP)	0.7
0.192	H	13	0.161500007	0.001	OG1RF(pCF10-GFP)	1
0.2	H	13	0.1699	0.001	OG1RF(pCF10-GFP)	1.3
0.205	H	13	0.170900002	0.001	OG1RF(pCF10-GFP)	1.7
0.211	H	13	0.1752	0.001	OG1RF(pCF10-GFP)	2
0.218	H	13	0.179299995	0.001	OG1RF(pCF10-GFP)	2.3
0.224	H	13	0.182899997	0.001	OG1RF(pCF10-GFP)	2.7
0.23	H	13	0.185800001	0.001	OG1RF(pCF10-GFP)	3
0.236	H	13	0.190599993	0.001	OG1RF(pCF10-GFP)	3.3
0.242	H	13	0.192200005	0.001	OG1RF(pCF10-GFP)	3.7
0.248	H	13	0.203899994	0.001	OG1RF(pCF10-GFP)	4
0.254	H	13	0.1998	0.001	OG1RF(pCF10-GFP)	4.3
0.26	H	13	0.206900001	0.001	OG1RF(pCF10-GFP)	4.7
0.266	H	13	0.207200006	0.001	OG1RF(pCF10-GFP)	5
0.271	H	13	0.213200003	0.001	OG1RF(pCF10-GFP)	5.3
0.277	H	13	0.214200005	0.001	OG1RF(pCF10-GFP)	5.7
0.283	H	13	0.219400004	0.001	OG1RF(pCF10-GFP)	6
0.288	H	13	0.222499996	0.001	OG1RF(pCF10-GFP)	6.3
0.293	H	13	0.223900005	0.001	OG1RF(pCF10-GFP)	6.7
0.298	H	13	0.227300003	0.001	OG1RF(pCF10-GFP)	7
0.303	H	13	0.229399994	0.001	OG1RF(pCF10-GFP)	7.3
0.307	H	13	0.232899994	0.001	OG1RF(pCF10-GFP)	7.7
0.311	H	13	0.234300002	0.001	OG1RF(pCF10-GFP)	8
0.165	H	12	0.138600007	0.001	OG1RF(pCF10-GFP)	0
0.172	H	12	0.140699998	0.001	OG1RF(pCF10-GFP)	0.3
0.183	H	12	0.143999994	0.001	OG1RF(pCF10-GFP)	0.7
0.192	H	12	0.149599999	0.001	OG1RF(pCF10-GFP)	1
0.2	H	12	0.159899995	0.001	OG1RF(pCF10-GFP)	1.3
0.205	H	12	0.161899999	0.001	OG1RF(pCF10-GFP)	1.7
0.211	H	12	0.168599993	0.001	OG1RF(pCF10-GFP)	2
0.218	H	12	0.176799998	0.001	OG1RF(pCF10-GFP)	2.3
0.224	H	12	0.184400007	0.001	OG1RF(pCF10-GFP)	2.7
0.23	H	12	0.189899996	0.001	OG1RF(pCF10-GFP)	3
0.236	H	12	0.198300004	0.001	OG1RF(pCF10-GFP)	3.3
0.242	H	12	0.203299999	0.001	OG1RF(pCF10-GFP)	3.7
0.248	H	12	0.213799998	0.001	OG1RF(pCF10-GFP)	4
0.254	H	12	0.215299994	0.001	OG1RF(pCF10-GFP)	4.3
0.26	H	12	0.223800004	0.001	OG1RF(pCF10-GFP)	4.7
0.266	H	12	0.224700004	0.001	OG1RF(pCF10-GFP)	5
0.271	H	12	0.232700005	0.001	OG1RF(pCF10-GFP)	5.3
0.277	H	12	0.236000001	0.001	OG1RF(pCF10-GFP)	5.7
0.283	H	12	0.243200004	0.001	OG1RF(pCF10-GFP)	6
0.288	H	12	0.248300001	0.001	OG1RF(pCF10-GFP)	6.3
0.293	H	12	0.250400007	0.001	OG1RF(pCF10-GFP)	6.7
0.298	H	12	0.255499989	0.001	OG1RF(pCF10-GFP)	7
0.303	H	12	0.257800013	0.001	OG1RF(pCF10-GFP)	7.3
0.307	H	12	0.263000011	0.001	OG1RF(pCF10-GFP)	7.7
0.311	H	12	0.266000003	0.001	OG1RF(pCF10-GFP)	8
0.165	H	11	0.131699994	0.001	OG1RF(pCF10-GFP)	0
0.172	H	11	0.141100004	0.001	OG1RF(pCF10-GFP)	0.3
0.183	H	11	0.149499997	0.001	OG1RF(pCF10-GFP)	0.7
0.192	H	11	0.159299999	0.001	OG1RF(pCF10-GFP)	1
0.2	H	11	0.175300002	0.001	OG1RF(pCF10-GFP)	1.3
0.205	H	11	0.180199996	0.001	OG1RF(pCF10-GFP)	1.7
0.211	H	11	0.1919	0.001	OG1RF(pCF10-GFP)	2
0.218	H	11	0.203400001	0.001	OG1RF(pCF10-GFP)	2.3
0.224	H	11	0.214699998	0.001	OG1RF(pCF10-GFP)	2.7
0.23	H	11	0.225400001	0.001	OG1RF(pCF10-GFP)	3
0.236	H	11	0.236699998	0.001	OG1RF(pCF10-GFP)	3.3
0.242	H	11	0.245499998	0.001	OG1RF(pCF10-GFP)	3.7
0.248	H	11	0.254599988	0.001	OG1RF(pCF10-GFP)	4
0.254	H	11	0.261099994	0.001	OG1RF(pCF10-GFP)	4.3
0.26	H	11	0.271899998	0.001	OG1RF(pCF10-GFP)	4.7
0.266	H	11	0.275099993	0.001	OG1RF(pCF10-GFP)	5
0.271	H	11	0.285400003	0.001	OG1RF(pCF10-GFP)	5.3
0.277	H	11	0.290499985	0.001	OG1RF(pCF10-GFP)	5.7
0.283	H	11	0.299299985	0.001	OG1RF(pCF10-GFP)	6
0.288	H	11	0.307200015	0.001	OG1RF(pCF10-GFP)	6.3
0.293	H	11	0.312999994	0.001	OG1RF(pCF10-GFP)	6.7
0.298	H	11	0.321999997	0.001	OG1RF(pCF10-GFP)	7
0.303	H	11	0.327100009	0.001	OG1RF(pCF10-GFP)	7.3
0.307	H	11	0.333900005	0.001	OG1RF(pCF10-GFP)	7.7
0.311	H	11	0.342400014	0.001	OG1RF(pCF10-GFP)	8
0.165	H	10	0.129500002	0.001	OG1RF(pCF10-GFP)	0
0.172	H	10	0.141800001	0.001	OG1RF(pCF10-GFP)	0.3
0.183	H	10	0.155200005	0.001	OG1RF(pCF10-GFP)	0.7
0.192	H	10	0.167199999	0.001	OG1RF(pCF10-GFP)	1
0.2	H	10	0.186700001	0.001	OG1RF(pCF10-GFP)	1.3
0.205	H	10	0.189500004	0.001	OG1RF(pCF10-GFP)	1.7
0.211	H	10	0.200100005	0.001	OG1RF(pCF10-GFP)	2
0.218	H	10	0.209399998	0.001	OG1RF(pCF10-GFP)	2.3
0.224	H	10	0.2183	0.001	OG1RF(pCF10-GFP)	2.7
0.23	H	10	0.227699995	0.001	OG1RF(pCF10-GFP)	3
0.236	H	10	0.239700004	0.001	OG1RF(pCF10-GFP)	3.3
0.242	H	10	0.249899998	0.001	OG1RF(pCF10-GFP)	3.7
0.248	H	10	0.260199994	0.001	OG1RF(pCF10-GFP)	4
0.254	H	10	0.270700008	0.001	OG1RF(pCF10-GFP)	4.3
0.26	H	10	0.284700006	0.001	OG1RF(pCF10-GFP)	4.7
0.266	H	10	0.293799996	0.001	OG1RF(pCF10-GFP)	5
0.271	H	10	0.308499992	0.001	OG1RF(pCF10-GFP)	5.3
0.277	H	10	0.316700011	0.001	OG1RF(pCF10-GFP)	5.7
0.283	H	10	0.328900009	0.001	OG1RF(pCF10-GFP)	6
0.288	H	10	0.337599993	0.001	OG1RF(pCF10-GFP)	6.3
0.293	H	10	0.348800004	0.001	OG1RF(pCF10-GFP)	6.7
0.298	H	10	0.357499987	0.001	OG1RF(pCF10-GFP)	7
0.303	H	10	0.3662	0.001	OG1RF(pCF10-GFP)	7.3
0.307	H	10	0.3759	0.001	OG1RF(pCF10-GFP)	7.7
0.311	H	10	0.384000003	0.001	OG1RF(pCF10-GFP)	8
0.165	H	9	0.127900004	0.001	OG1RF(pCF10-GFP)	0
0.172	H	9	0.137600005	0.001	OG1RF(pCF10-GFP)	0.3
0.183	H	9	0.151500002	0.001	OG1RF(pCF10-GFP)	0.7
0.192	H	9	0.159899995	0.001	OG1RF(pCF10-GFP)	1
0.2	H	9	0.175699994	0.001	OG1RF(pCF10-GFP)	1.3
0.205	H	9	0.173099995	0.001	OG1RF(pCF10-GFP)	1.7
0.211	H	9	0.179800004	0.001	OG1RF(pCF10-GFP)	2
0.218	H	9	0.185900003	0.001	OG1RF(pCF10-GFP)	2.3
0.224	H	9	0.192499995	0.001	OG1RF(pCF10-GFP)	2.7
0.23	H	9	0.198500007	0.001	OG1RF(pCF10-GFP)	3
0.236	H	9	0.206	0.001	OG1RF(pCF10-GFP)	3.3
0.242	H	9	0.215000004	0.001	OG1RF(pCF10-GFP)	3.7
0.248	H	9	0.223900005	0.001	OG1RF(pCF10-GFP)	4
0.254	H	9	0.232700005	0.001	OG1RF(pCF10-GFP)	4.3
0.26	H	9	0.243799999	0.001	OG1RF(pCF10-GFP)	4.7
0.266	H	9	0.254799992	0.001	OG1RF(pCF10-GFP)	5
0.271	H	9	0.2685	0.001	OG1RF(pCF10-GFP)	5.3
0.277	H	9	0.280200005	0.001	OG1RF(pCF10-GFP)	5.7
0.283	H	9	0.294499993	0.001	OG1RF(pCF10-GFP)	6
0.288	H	9	0.308899999	0.001	OG1RF(pCF10-GFP)	6.3
0.293	H	9	0.32280001	0.001	OG1RF(pCF10-GFP)	6.7
0.298	H	9	0.337700009	0.001	OG1RF(pCF10-GFP)	7
0.303	H	9	0.354900002	0.001	OG1RF(pCF10-GFP)	7.3
0.307	H	9	0.368299991	0.001	OG1RF(pCF10-GFP)	7.7
0.311	H	9	0.386000007	0.001	OG1RF(pCF10-GFP)	8
0.165	H	8	0.127299994	0.001	OG1RF(pCF10-GFP)	0
0.172	H	8	0.137500003	0.001	OG1RF(pCF10-GFP)	0.3
0.183	H	8	0.148399994	0.001	OG1RF(pCF10-GFP)	0.7
0.192	H	8	0.1567	0.001	OG1RF(pCF10-GFP)	1
0.2	H	8	0.166500002	0.001	OG1RF(pCF10-GFP)	1.3
0.205	H	8	0.163100004	0.001	OG1RF(pCF10-GFP)	1.7
0.211	H	8	0.170599997	0.001	OG1RF(pCF10-GFP)	2
0.218	H	8	0.1778	0.001	OG1RF(pCF10-GFP)	2.3
0.224	H	8	0.185699999	0.001	OG1RF(pCF10-GFP)	2.7
0.23	H	8	0.194800004	0.001	OG1RF(pCF10-GFP)	3
0.236	H	8	0.202800006	0.001	OG1RF(pCF10-GFP)	3.3
0.242	H	8	0.213200003	0.001	OG1RF(pCF10-GFP)	3.7
0.248	H	8	0.223499998	0.001	OG1RF(pCF10-GFP)	4
0.254	H	8	0.235599995	0.001	OG1RF(pCF10-GFP)	4.3
0.26	H	8	0.245800003	0.001	OG1RF(pCF10-GFP)	4.7
0.266	H	8	0.258700013	0.001	OG1RF(pCF10-GFP)	5
0.271	H	8	0.269800007	0.001	OG1RF(pCF10-GFP)	5.3
0.277	H	8	0.283699989	0.001	OG1RF(pCF10-GFP)	5.7
0.283	H	8	0.301299989	0.001	OG1RF(pCF10-GFP)	6
0.288	H	8	0.32100001	0.001	OG1RF(pCF10-GFP)	6.3
0.293	H	8	0.333799988	0.001	OG1RF(pCF10-GFP)	6.7
0.298	H	8	0.352499992	0.001	OG1RF(pCF10-GFP)	7
0.303	H	8	0.368099988	0.001	OG1RF(pCF10-GFP)	7.3
0.307	H	8	0.379400015	0.001	OG1RF(pCF10-GFP)	7.7
0.311	H	8	0.394600004	0.001	OG1RF(pCF10-GFP)	8
0.165	H	7	0.128299996	0.001	OG1RF(pCF10-GFP)	0
0.172	H	7	0.142199993	0.001	OG1RF(pCF10-GFP)	0.3
0.183	H	7	0.155200005	0.001	OG1RF(pCF10-GFP)	0.7
0.192	H	7	0.170599997	0.001	OG1RF(pCF10-GFP)	1
0.2	H	7	0.178299993	0.001	OG1RF(pCF10-GFP)	1.3
0.205	H	7	0.184200004	0.001	OG1RF(pCF10-GFP)	1.7
0.211	H	7	0.199599996	0.001	OG1RF(pCF10-GFP)	2
0.218	H	7	0.215499997	0.001	OG1RF(pCF10-GFP)	2.3
0.224	H	7	0.229499996	0.001	OG1RF(pCF10-GFP)	2.7
0.23	H	7	0.244499996	0.001	OG1RF(pCF10-GFP)	3
0.236	H	7	0.256700009	0.001	OG1RF(pCF10-GFP)	3.3
0.242	H	7	0.273999989	0.001	OG1RF(pCF10-GFP)	3.7
0.248	H	7	0.285600007	0.001	OG1RF(pCF10-GFP)	4
0.254	H	7	0.301899999	0.001	OG1RF(pCF10-GFP)	4.3
0.26	H	7	0.314200014	0.001	OG1RF(pCF10-GFP)	4.7
0.266	H	7	0.330199987	0.001	OG1RF(pCF10-GFP)	5
0.271	H	7	0.337700009	0.001	OG1RF(pCF10-GFP)	5.3
0.277	H	7	0.351999998	0.001	OG1RF(pCF10-GFP)	5.7
0.283	H	7	0.361200005	0.001	OG1RF(pCF10-GFP)	6
0.288	H	7	0.37349999	0.001	OG1RF(pCF10-GFP)	6.3
0.293	H	7	0.380199999	0.001	OG1RF(pCF10-GFP)	6.7
0.298	H	7	0.388300002	0.001	OG1RF(pCF10-GFP)	7
0.303	H	7	0.395599991	0.001	OG1RF(pCF10-GFP)	7.3
0.307	H	7	0.399899989	0.001	OG1RF(pCF10-GFP)	7.7
0.311	H	7	0.404500008	0.001	OG1RF(pCF10-GFP)	8
0.165	H	6	0.130400002	0.001	OG1RF(pCF10-GFP)	0
0.172	H	6	0.144500002	0.001	OG1RF(pCF10-GFP)	0.3
0.183	H	6	0.162699997	0.001	OG1RF(pCF10-GFP)	0.7
0.192	H	6	0.183699995	0.001	OG1RF(pCF10-GFP)	1
0.2	H	6	0.191100001	0.001	OG1RF(pCF10-GFP)	1.3
0.205	H	6	0.201499999	0.001	OG1RF(pCF10-GFP)	1.7
0.211	H	6	0.214200005	0.001	OG1RF(pCF10-GFP)	2
0.218	H	6	0.224099994	0.001	OG1RF(pCF10-GFP)	2.3
0.224	H	6	0.233600006	0.001	OG1RF(pCF10-GFP)	2.7
0.23	H	6	0.243000001	0.001	OG1RF(pCF10-GFP)	3
0.236	H	6	0.251399994	0.001	OG1RF(pCF10-GFP)	3.3
0.242	H	6	0.2588	0.001	OG1RF(pCF10-GFP)	3.7
0.248	H	6	0.263999999	0.001	OG1RF(pCF10-GFP)	4
0.254	H	6	0.274599999	0.001	OG1RF(pCF10-GFP)	4.3
0.26	H	6	0.281500012	0.001	OG1RF(pCF10-GFP)	4.7
0.266	H	6	0.289900005	0.001	OG1RF(pCF10-GFP)	5
0.271	H	6	0.295399994	0.001	OG1RF(pCF10-GFP)	5.3
0.277	H	6	0.305000007	0.001	OG1RF(pCF10-GFP)	5.7
0.283	H	6	0.311800003	0.001	OG1RF(pCF10-GFP)	6
0.288	H	6	0.316000015	0.001	OG1RF(pCF10-GFP)	6.3
0.293	H	6	0.324400008	0.001	OG1RF(pCF10-GFP)	6.7
0.298	H	6	0.326400012	0.001	OG1RF(pCF10-GFP)	7
0.303	H	6	0.332300007	0.001	OG1RF(pCF10-GFP)	7.3
0.307	H	6	0.335599989	0.001	OG1RF(pCF10-GFP)	7.7
0.311	H	6	0.339700013	0.001	OG1RF(pCF10-GFP)	8
0.165	H	5	0.130799994	0.001	OG1RF(pCF10-GFP)	0
0.172	H	5	0.142199993	0.001	OG1RF(pCF10-GFP)	0.3
0.183	H	5	0.157700002	0.001	OG1RF(pCF10-GFP)	0.7
0.192	H	5	0.175099999	0.001	OG1RF(pCF10-GFP)	1
0.2	H	5	0.181700006	0.001	OG1RF(pCF10-GFP)	1.3
0.205	H	5	0.188500002	0.001	OG1RF(pCF10-GFP)	1.7
0.211	H	5	0.194800004	0.001	OG1RF(pCF10-GFP)	2
0.218	H	5	0.198599994	0.001	OG1RF(pCF10-GFP)	2.3
0.224	H	5	0.203999996	0.001	OG1RF(pCF10-GFP)	2.7
0.23	H	5	0.209299996	0.001	OG1RF(pCF10-GFP)	3
0.236	H	5	0.213100001	0.001	OG1RF(pCF10-GFP)	3.3
0.242	H	5	0.221599996	0.001	OG1RF(pCF10-GFP)	3.7
0.248	H	5	0.224399999	0.001	OG1RF(pCF10-GFP)	4
0.254	H	5	0.231999993	0.001	OG1RF(pCF10-GFP)	4.3
0.26	H	5	0.236499995	0.001	OG1RF(pCF10-GFP)	4.7
0.266	H	5	0.244499996	0.001	OG1RF(pCF10-GFP)	5
0.271	H	5	0.2465	0.001	OG1RF(pCF10-GFP)	5.3
0.277	H	5	0.253500015	0.001	OG1RF(pCF10-GFP)	5.7
0.283	H	5	0.259299994	0.001	OG1RF(pCF10-GFP)	6
0.288	H	5	0.262199998	0.001	OG1RF(pCF10-GFP)	6.3
0.293	H	5	0.269199997	0.001	OG1RF(pCF10-GFP)	6.7
0.298	H	5	0.270900011	0.001	OG1RF(pCF10-GFP)	7
0.303	H	5	0.274800003	0.001	OG1RF(pCF10-GFP)	7.3
0.307	H	5	0.27759999	0.001	OG1RF(pCF10-GFP)	7.7
0.311	H	5	0.280999988	0.001	OG1RF(pCF10-GFP)	8
0.165	H	4	0.132799998	0.001	OG1RF(pCF10-GFP)	0
0.172	H	4	0.140499994	0.001	OG1RF(pCF10-GFP)	0.3
0.183	H	4	0.147799999	0.001	OG1RF(pCF10-GFP)	0.7
0.192	H	4	0.157900006	0.001	OG1RF(pCF10-GFP)	1
0.2	H	4	0.160099998	0.001	OG1RF(pCF10-GFP)	1.3
0.205	H	4	0.162599996	0.001	OG1RF(pCF10-GFP)	1.7
0.211	H	4	0.167300001	0.001	OG1RF(pCF10-GFP)	2
0.218	H	4	0.1708	0.001	OG1RF(pCF10-GFP)	2.3
0.224	H	4	0.174700007	0.001	OG1RF(pCF10-GFP)	2.7
0.23	H	4	0.1787	0.001	OG1RF(pCF10-GFP)	3
0.236	H	4	0.181199998	0.001	OG1RF(pCF10-GFP)	3.3
0.242	H	4	0.186000004	0.001	OG1RF(pCF10-GFP)	3.7
0.248	H	4	0.187999994	0.001	OG1RF(pCF10-GFP)	4
0.254	H	4	0.192000002	0.001	OG1RF(pCF10-GFP)	4.3
0.26	H	4	0.194700003	0.001	OG1RF(pCF10-GFP)	4.7
0.266	H	4	0.200100005	0.001	OG1RF(pCF10-GFP)	5
0.271	H	4	0.201100007	0.001	OG1RF(pCF10-GFP)	5.3
0.277	H	4	0.205599993	0.001	OG1RF(pCF10-GFP)	5.7
0.283	H	4	0.208199993	0.001	OG1RF(pCF10-GFP)	6
0.288	H	4	0.209600002	0.001	OG1RF(pCF10-GFP)	6.3
0.293	H	4	0.213200003	0.001	OG1RF(pCF10-GFP)	6.7
0.298	H	4	0.214699998	0.001	OG1RF(pCF10-GFP)	7
0.303	H	4	0.216499999	0.001	OG1RF(pCF10-GFP)	7.3
0.307	H	4	0.217800006	0.001	OG1RF(pCF10-GFP)	7.7
0.311	H	4	0.2183	0.001	OG1RF(pCF10-GFP)	8
0.165	H	3	0.141399994	0.001	OG1RF(pCF10-GFP)	0
0.172	H	3	0.151299998	0.001	OG1RF(pCF10-GFP)	0.3
0.183	H	3	0.158800006	0.001	OG1RF(pCF10-GFP)	0.7
0.192	H	3	0.168699995	0.001	OG1RF(pCF10-GFP)	1
0.2	H	3	0.169200003	0.001	OG1RF(pCF10-GFP)	1.3
0.205	H	3	0.173299998	0.001	OG1RF(pCF10-GFP)	1.7
0.211	H	3	0.177000001	0.001	OG1RF(pCF10-GFP)	2
0.218	H	3	0.180199996	0.001	OG1RF(pCF10-GFP)	2.3
0.224	H	3	0.184	0.001	OG1RF(pCF10-GFP)	2.7
0.23	H	3	0.185499996	0.001	OG1RF(pCF10-GFP)	3
0.236	H	3	0.188800007	0.001	OG1RF(pCF10-GFP)	3.3
0.242	H	3	0.191599995	0.001	OG1RF(pCF10-GFP)	3.7
0.248	H	3	0.193800002	0.001	OG1RF(pCF10-GFP)	4
0.254	H	3	0.196099997	0.001	OG1RF(pCF10-GFP)	4.3
0.26	H	3	0.197099999	0.001	OG1RF(pCF10-GFP)	4.7
0.266	H	3	0.200299993	0.001	OG1RF(pCF10-GFP)	5
0.271	H	3	0.200399995	0.001	OG1RF(pCF10-GFP)	5.3
0.277	H	3	0.202700004	0.001	OG1RF(pCF10-GFP)	5.7
0.283	H	3	0.203299999	0.001	OG1RF(pCF10-GFP)	6
0.288	H	3	0.203099996	0.001	OG1RF(pCF10-GFP)	6.3
0.293	H	3	0.203700006	0.001	OG1RF(pCF10-GFP)	6.7
0.298	H	3	0.203700006	0.001	OG1RF(pCF10-GFP)	7
0.303	H	3	0.202700004	0.001	OG1RF(pCF10-GFP)	7.3
0.307	H	3	0.202099994	0.001	OG1RF(pCF10-GFP)	7.7
0.311	H	3	0.200100005	0.001	OG1RF(pCF10-GFP)	8
0.165	H	2	0.161699995	0.001	OG1RF(pCF10-GFP)	0
0.172	H	2	0.177100003	0.001	OG1RF(pCF10-GFP)	0.3
0.183	H	2	0.184	0.001	OG1RF(pCF10-GFP)	0.7
0.192	H	2	0.190899998	0.001	OG1RF(pCF10-GFP)	1
0.2	H	2	0.193000004	0.001	OG1RF(pCF10-GFP)	1.3
0.205	H	2	0.198599994	0.001	OG1RF(pCF10-GFP)	1.7
0.211	H	2	0.201199993	0.001	OG1RF(pCF10-GFP)	2
0.218	H	2	0.203799993	0.001	OG1RF(pCF10-GFP)	2.3
0.224	H	2	0.207300007	0.001	OG1RF(pCF10-GFP)	2.7
0.23	H	2	0.209099993	0.001	OG1RF(pCF10-GFP)	3
0.236	H	2	0.211400002	0.001	OG1RF(pCF10-GFP)	3.3
0.242	H	2	0.215000004	0.001	OG1RF(pCF10-GFP)	3.7
0.248	H	2	0.214200005	0.001	OG1RF(pCF10-GFP)	4
0.254	H	2	0.217899993	0.001	OG1RF(pCF10-GFP)	4.3
0.26	H	2	0.218099996	0.001	OG1RF(pCF10-GFP)	4.7
0.266	H	2	0.222800002	0.001	OG1RF(pCF10-GFP)	5
0.271	H	2	0.222100005	0.001	OG1RF(pCF10-GFP)	5.3
0.277	H	2	0.224600002	0.001	OG1RF(pCF10-GFP)	5.7
0.283	H	2	0.224600002	0.001	OG1RF(pCF10-GFP)	6
0.288	H	2	0.2245	0.001	OG1RF(pCF10-GFP)	6.3
0.293	H	2	0.222599998	0.001	OG1RF(pCF10-GFP)	6.7
0.298	H	2	0.222900003	0.001	OG1RF(pCF10-GFP)	7
0.303	H	2	0.222399995	0.001	OG1RF(pCF10-GFP)	7.3
0.307	H	2	0.222900003	0.001	OG1RF(pCF10-GFP)	7.7
0.311	H	2	0.219799995	0.001	OG1RF(pCF10-GFP)	8
0.165	H	1	0.236599997	0.001	OG1RF(pCF10-GFP)	0
0.172	H	1	0.264800012	0.001	OG1RF(pCF10-GFP)	0.3
0.183	H	1	0.272799999	0.001	OG1RF(pCF10-GFP)	0.7
0.192	H	1	0.279799998	0.001	OG1RF(pCF10-GFP)	1
0.2	H	1	0.279000014	0.001	OG1RF(pCF10-GFP)	1.3
0.205	H	1	0.284099996	0.001	OG1RF(pCF10-GFP)	1.7
0.211	H	1	0.28490001	0.001	OG1RF(pCF10-GFP)	2
0.218	H	1	0.287099987	0.001	OG1RF(pCF10-GFP)	2.3
0.224	H	1	0.291299999	0.001	OG1RF(pCF10-GFP)	2.7
0.23	H	1	0.290199995	0.001	OG1RF(pCF10-GFP)	3
0.236	H	1	0.293900013	0.001	OG1RF(pCF10-GFP)	3.3
0.242	H	1	0.298000008	0.001	OG1RF(pCF10-GFP)	3.7
0.248	H	1	0.288300008	0.001	OG1RF(pCF10-GFP)	4
0.254	H	1	0.298500001	0.001	OG1RF(pCF10-GFP)	4.3
0.26	H	1	0.295899987	0.001	OG1RF(pCF10-GFP)	4.7
0.266	H	1	0.300599992	0.001	OG1RF(pCF10-GFP)	5
0.271	H	1	0.299699992	0.001	OG1RF(pCF10-GFP)	5.3
0.277	H	1	0.30219999	0.001	OG1RF(pCF10-GFP)	5.7
0.283	H	1	0.304199994	0.001	OG1RF(pCF10-GFP)	6
0.288	H	1	0.3028	0.001	OG1RF(pCF10-GFP)	6.3
0.293	H	1	0.301499993	0.001	OG1RF(pCF10-GFP)	6.7
0.298	H	1	0.30219999	0.001	OG1RF(pCF10-GFP)	7
0.303	H	1	0.300599992	0.001	OG1RF(pCF10-GFP)	7.3
0.307	H	1	0.3028	0.001	OG1RF(pCF10-GFP)	7.7
0.311	H	1	0.295399994	0.001	OG1RF(pCF10-GFP)	8
0.165	V	7	0.127900004	0.001	OG1RF(pCF10-GFP)	0
0.172	V	7	0.138600007	0.001	OG1RF(pCF10-GFP)	0.3
0.183	V	7	0.149599999	0.001	OG1RF(pCF10-GFP)	0.7
0.192	V	7	0.159500003	0.001	OG1RF(pCF10-GFP)	1
0.2	V	7	0.166099995	0.001	OG1RF(pCF10-GFP)	1.3
0.205	V	7	0.163000003	0.001	OG1RF(pCF10-GFP)	1.7
0.211	V	7	0.169599995	0.001	OG1RF(pCF10-GFP)	2
0.218	V	7	0.177000001	0.001	OG1RF(pCF10-GFP)	2.3
0.224	V	7	0.184300005	0.001	OG1RF(pCF10-GFP)	2.7
0.23	V	7	0.193700001	0.001	OG1RF(pCF10-GFP)	3
0.236	V	7	0.201499999	0.001	OG1RF(pCF10-GFP)	3.3
0.242	V	7	0.210299999	0.001	OG1RF(pCF10-GFP)	3.7
0.248	V	7	0.219500005	0.001	OG1RF(pCF10-GFP)	4
0.254	V	7	0.228400007	0.001	OG1RF(pCF10-GFP)	4.3
0.26	V	7	0.239399999	0.001	OG1RF(pCF10-GFP)	4.7
0.266	V	7	0.250499994	0.001	OG1RF(pCF10-GFP)	5
0.271	V	7	0.2597	0.001	OG1RF(pCF10-GFP)	5.3
0.277	V	7	0.270900011	0.001	OG1RF(pCF10-GFP)	5.7
0.283	V	7	0.284399986	0.001	OG1RF(pCF10-GFP)	6
0.288	V	7	0.296000004	0.001	OG1RF(pCF10-GFP)	6.3
0.293	V	7	0.307900012	0.001	OG1RF(pCF10-GFP)	6.7
0.298	V	7	0.318699986	0.001	OG1RF(pCF10-GFP)	7
0.303	V	7	0.333200008	0.001	OG1RF(pCF10-GFP)	7.3
0.307	V	7	0.345600009	0.001	OG1RF(pCF10-GFP)	7.7
0.311	V	7	0.360599995	0.001	OG1RF(pCF10-GFP)	8
0.165	V	6	0.131500006	0.001	OG1RF(pCF10-GFP)	0
0.172	V	6	0.140900001	0.001	OG1RF(pCF10-GFP)	0.3
0.183	V	6	0.153400004	0.001	OG1RF(pCF10-GFP)	0.7
0.192	V	6	0.167600006	0.001	OG1RF(pCF10-GFP)	1
0.2	V	6	0.174899995	0.001	OG1RF(pCF10-GFP)	1.3
0.205	V	6	0.175500005	0.001	OG1RF(pCF10-GFP)	1.7
0.211	V	6	0.182999998	0.001	OG1RF(pCF10-GFP)	2
0.218	V	6	0.189600006	0.001	OG1RF(pCF10-GFP)	2.3
0.224	V	6	0.196099997	0.001	OG1RF(pCF10-GFP)	2.7
0.23	V	6	0.205300003	0.001	OG1RF(pCF10-GFP)	3
0.236	V	6	0.214200005	0.001	OG1RF(pCF10-GFP)	3.3
0.242	V	6	0.223000005	0.001	OG1RF(pCF10-GFP)	3.7
0.248	V	6	0.230499998	0.001	OG1RF(pCF10-GFP)	4
0.254	V	6	0.239600003	0.001	OG1RF(pCF10-GFP)	4.3
0.26	V	6	0.2491	0.001	OG1RF(pCF10-GFP)	4.7
0.266	V	6	0.258300006	0.001	OG1RF(pCF10-GFP)	5
0.271	V	6	0.264200002	0.001	OG1RF(pCF10-GFP)	5.3
0.277	V	6	0.274699986	0.001	OG1RF(pCF10-GFP)	5.7
0.283	V	6	0.282999992	0.001	OG1RF(pCF10-GFP)	6
0.288	V	6	0.290699989	0.001	OG1RF(pCF10-GFP)	6.3
0.293	V	6	0.299899995	0.001	OG1RF(pCF10-GFP)	6.7
0.298	V	6	0.306800008	0.001	OG1RF(pCF10-GFP)	7
0.303	V	6	0.317600012	0.001	OG1RF(pCF10-GFP)	7.3
0.307	V	6	0.325500011	0.001	OG1RF(pCF10-GFP)	7.7
0.311	V	6	0.334899992	0.001	OG1RF(pCF10-GFP)	8
0.165	V	5	0.131600007	0.001	OG1RF(pCF10-GFP)	0
0.172	V	5	0.143399999	0.001	OG1RF(pCF10-GFP)	0.3
0.183	V	5	0.159600005	0.001	OG1RF(pCF10-GFP)	0.7
0.192	V	5	0.176200002	0.001	OG1RF(pCF10-GFP)	1
0.2	V	5	0.1884	0.001	OG1RF(pCF10-GFP)	1.3
0.205	V	5	0.193200007	0.001	OG1RF(pCF10-GFP)	1.7
0.211	V	5	0.2007	0.001	OG1RF(pCF10-GFP)	2
0.218	V	5	0.204699993	0.001	OG1RF(pCF10-GFP)	2.3
0.224	V	5	0.210199997	0.001	OG1RF(pCF10-GFP)	2.7
0.23	V	5	0.218700007	0.001	OG1RF(pCF10-GFP)	3
0.236	V	5	0.224199995	0.001	OG1RF(pCF10-GFP)	3.3
0.242	V	5	0.232899994	0.001	OG1RF(pCF10-GFP)	3.7
0.248	V	5	0.238700002	0.001	OG1RF(pCF10-GFP)	4
0.254	V	5	0.247299999	0.001	OG1RF(pCF10-GFP)	4.3
0.26	V	5	0.254000008	0.001	OG1RF(pCF10-GFP)	4.7
0.266	V	5	0.262800008	0.001	OG1RF(pCF10-GFP)	5
0.271	V	5	0.265599996	0.001	OG1RF(pCF10-GFP)	5.3
0.277	V	5	0.273900002	0.001	OG1RF(pCF10-GFP)	5.7
0.283	V	5	0.279500008	0.001	OG1RF(pCF10-GFP)	6
0.288	V	5	0.284700006	0.001	OG1RF(pCF10-GFP)	6.3
0.293	V	5	0.291599989	0.001	OG1RF(pCF10-GFP)	6.7
0.298	V	5	0.296799988	0.001	OG1RF(pCF10-GFP)	7
0.303	V	5	0.30309999	0.001	OG1RF(pCF10-GFP)	7.3
0.307	V	5	0.307000011	0.001	OG1RF(pCF10-GFP)	7.7
0.311	V	5	0.311500013	0.001	OG1RF(pCF10-GFP)	8
0.165	V	4	0.1338	0.001	OG1RF(pCF10-GFP)	0
0.172	V	4	0.143399999	0.001	OG1RF(pCF10-GFP)	0.3
0.183	V	4	0.157000005	0.001	OG1RF(pCF10-GFP)	0.7
0.192	V	4	0.172999993	0.001	OG1RF(pCF10-GFP)	1
0.2	V	4	0.184200004	0.001	OG1RF(pCF10-GFP)	1.3
0.205	V	4	0.193000004	0.001	OG1RF(pCF10-GFP)	1.7
0.211	V	4	0.202399999	0.001	OG1RF(pCF10-GFP)	2
0.218	V	4	0.209999993	0.001	OG1RF(pCF10-GFP)	2.3
0.224	V	4	0.216999993	0.001	OG1RF(pCF10-GFP)	2.7
0.23	V	4	0.223700002	0.001	OG1RF(pCF10-GFP)	3
0.236	V	4	0.229000002	0.001	OG1RF(pCF10-GFP)	3.3
0.242	V	4	0.234200001	0.001	OG1RF(pCF10-GFP)	3.7
0.248	V	4	0.238600001	0.001	OG1RF(pCF10-GFP)	4
0.254	V	4	0.244299993	0.001	OG1RF(pCF10-GFP)	4.3
0.26	V	4	0.249500006	0.001	OG1RF(pCF10-GFP)	4.7
0.266	V	4	0.255499989	0.001	OG1RF(pCF10-GFP)	5
0.271	V	4	0.259000003	0.001	OG1RF(pCF10-GFP)	5.3
0.277	V	4	0.263900012	0.001	OG1RF(pCF10-GFP)	5.7
0.283	V	4	0.268700004	0.001	OG1RF(pCF10-GFP)	6
0.288	V	4	0.271800011	0.001	OG1RF(pCF10-GFP)	6.3
0.293	V	4	0.27610001	0.001	OG1RF(pCF10-GFP)	6.7
0.298	V	4	0.280800015	0.001	OG1RF(pCF10-GFP)	7
0.303	V	4	0.282900006	0.001	OG1RF(pCF10-GFP)	7.3
0.307	V	4	0.285299987	0.001	OG1RF(pCF10-GFP)	7.7
0.311	V	4	0.287200004	0.001	OG1RF(pCF10-GFP)	8
0.165	V	3	0.136600003	0.001	OG1RF(pCF10-GFP)	0
0.172	V	3	0.143600002	0.001	OG1RF(pCF10-GFP)	0.3
0.183	V	3	0.153099999	0.001	OG1RF(pCF10-GFP)	0.7
0.192	V	3	0.166299999	0.001	OG1RF(pCF10-GFP)	1
0.2	V	3	0.175600007	0.001	OG1RF(pCF10-GFP)	1.3
0.205	V	3	0.182699993	0.001	OG1RF(pCF10-GFP)	1.7
0.211	V	3	0.191499993	0.001	OG1RF(pCF10-GFP)	2
0.218	V	3	0.199399993	0.001	OG1RF(pCF10-GFP)	2.3
0.224	V	3	0.206900001	0.001	OG1RF(pCF10-GFP)	2.7
0.23	V	3	0.213599995	0.001	OG1RF(pCF10-GFP)	3
0.236	V	3	0.219699994	0.001	OG1RF(pCF10-GFP)	3.3
0.242	V	3	0.225799993	0.001	OG1RF(pCF10-GFP)	3.7
0.248	V	3	0.231000006	0.001	OG1RF(pCF10-GFP)	4
0.254	V	3	0.237800002	0.001	OG1RF(pCF10-GFP)	4.3
0.26	V	3	0.242799997	0.001	OG1RF(pCF10-GFP)	4.7
0.266	V	3	0.248099998	0.001	OG1RF(pCF10-GFP)	5
0.271	V	3	0.251800001	0.001	OG1RF(pCF10-GFP)	5.3
0.277	V	3	0.256900012	0.001	OG1RF(pCF10-GFP)	5.7
0.283	V	3	0.260899991	0.001	OG1RF(pCF10-GFP)	6
0.288	V	3	0.263599992	0.001	OG1RF(pCF10-GFP)	6.3
0.293	V	3	0.2667	0.001	OG1RF(pCF10-GFP)	6.7
0.298	V	3	0.268900007	0.001	OG1RF(pCF10-GFP)	7
0.303	V	3	0.270000011	0.001	OG1RF(pCF10-GFP)	7.3
0.307	V	3	0.270799994	0.001	OG1RF(pCF10-GFP)	7.7
0.311	V	3	0.272799999	0.001	OG1RF(pCF10-GFP)	8
0.165	V	2	0.157199994	0.001	OG1RF(pCF10-GFP)	0
0.172	V	2	0.156499997	0.001	OG1RF(pCF10-GFP)	0.3
0.183	V	2	0.163299993	0.001	OG1RF(pCF10-GFP)	0.7
0.192	V	2	0.172099993	0.001	OG1RF(pCF10-GFP)	1
0.2	V	2	0.178800002	0.001	OG1RF(pCF10-GFP)	1.3
0.205	V	2	0.182899997	0.001	OG1RF(pCF10-GFP)	1.7
0.211	V	2	0.189700007	0.001	OG1RF(pCF10-GFP)	2
0.218	V	2	0.194999993	0.001	OG1RF(pCF10-GFP)	2.3
0.224	V	2	0.199200004	0.001	OG1RF(pCF10-GFP)	2.7
0.23	V	2	0.204600006	0.001	OG1RF(pCF10-GFP)	3
0.236	V	2	0.2086	0.001	OG1RF(pCF10-GFP)	3.3
0.242	V	2	0.212699994	0.001	OG1RF(pCF10-GFP)	3.7
0.248	V	2	0.216199994	0.001	OG1RF(pCF10-GFP)	4
0.254	V	2	0.220899999	0.001	OG1RF(pCF10-GFP)	4.3
0.26	V	2	0.226600006	0.001	OG1RF(pCF10-GFP)	4.7
0.266	V	2	0.229300007	0.001	OG1RF(pCF10-GFP)	5
0.271	V	2	0.232099995	0.001	OG1RF(pCF10-GFP)	5.3
0.277	V	2	0.237299994	0.001	OG1RF(pCF10-GFP)	5.7
0.283	V	2	0.240899995	0.001	OG1RF(pCF10-GFP)	6
0.288	V	2	0.2447	0.001	OG1RF(pCF10-GFP)	6.3
0.293	V	2	0.246900007	0.001	OG1RF(pCF10-GFP)	6.7
0.298	V	2	0.249300003	0.001	OG1RF(pCF10-GFP)	7
0.303	V	2	0.252299994	0.001	OG1RF(pCF10-GFP)	7.3
0.307	V	2	0.253899992	0.001	OG1RF(pCF10-GFP)	7.7
0.311	V	2	0.255100012	0.001	OG1RF(pCF10-GFP)	8
0.165	V	1	0.216900006	0.001	OG1RF(pCF10-GFP)	0
0.172	V	1	0.204999998	0.001	OG1RF(pCF10-GFP)	0.3
0.183	V	1	0.209600002	0.001	OG1RF(pCF10-GFP)	0.7
0.192	V	1	0.215599999	0.001	OG1RF(pCF10-GFP)	1
0.2	V	1	0.2192	0.001	OG1RF(pCF10-GFP)	1.3
0.205	V	1	0.2236	0.001	OG1RF(pCF10-GFP)	1.7
0.211	V	1	0.229200006	0.001	OG1RF(pCF10-GFP)	2
0.218	V	1	0.232700005	0.001	OG1RF(pCF10-GFP)	2.3
0.224	V	1	0.235599995	0.001	OG1RF(pCF10-GFP)	2.7
0.23	V	1	0.238199994	0.001	OG1RF(pCF10-GFP)	3
0.236	V	1	0.240400001	0.001	OG1RF(pCF10-GFP)	3.3
0.242	V	1	0.243699998	0.001	OG1RF(pCF10-GFP)	3.7
0.248	V	1	0.245700002	0.001	OG1RF(pCF10-GFP)	4
0.254	V	1	0.245299995	0.001	OG1RF(pCF10-GFP)	4.3
0.26	V	1	0.25060001	0.001	OG1RF(pCF10-GFP)	4.7
0.266	V	1	0.250999987	0.001	OG1RF(pCF10-GFP)	5
0.271	V	1	0.252799988	0.001	OG1RF(pCF10-GFP)	5.3
0.277	V	1	0.253600001	0.001	OG1RF(pCF10-GFP)	5.7
0.283	V	1	0.254500002	0.001	OG1RF(pCF10-GFP)	6
0.288	V	1	0.255100012	0.001	OG1RF(pCF10-GFP)	6.3
0.293	V	1	0.257099986	0.001	OG1RF(pCF10-GFP)	6.7
0.298	V	1	0.256399989	0.001	OG1RF(pCF10-GFP)	7
0.303	V	1	0.257600009	0.001	OG1RF(pCF10-GFP)	7.3
0.307	V	1	0.256599993	0.001	OG1RF(pCF10-GFP)	7.7
0.311	V	1	0.257699996	0.001	OG1RF(pCF10-GFP)	8
0.163	V	15	0.346700013	0.013	OG1RF(pCF10-GFP)	0
0.171	V	15	0.374000013	0.013	OG1RF(pCF10-GFP)	0.3
0.178	V	15	0.379099995	0.013	OG1RF(pCF10-GFP)	0.7
0.185	V	15	0.388099998	0.013	OG1RF(pCF10-GFP)	1
0.19	V	15	0.397000015	0.013	OG1RF(pCF10-GFP)	1.3
0.193	V	15	0.397799999	0.013	OG1RF(pCF10-GFP)	1.7
0.2	V	15	0.403400004	0.013	OG1RF(pCF10-GFP)	2
0.205	V	15	0.40959999	0.013	OG1RF(pCF10-GFP)	2.3
0.209	V	15	0.409399986	0.013	OG1RF(pCF10-GFP)	2.7
0.213	V	15	0.415300012	0.013	OG1RF(pCF10-GFP)	3
0.217	V	15	0.418000013	0.013	OG1RF(pCF10-GFP)	3.3
0.221	V	15	0.421400011	0.013	OG1RF(pCF10-GFP)	3.7
0.224	V	15	0.427700013	0.013	OG1RF(pCF10-GFP)	4
0.227	V	15	0.4287	0.013	OG1RF(pCF10-GFP)	4.3
0.23	V	15	0.430200011	0.013	OG1RF(pCF10-GFP)	4.7
0.233	V	15	0.432000011	0.013	OG1RF(pCF10-GFP)	5
0.237	V	15	0.433699995	0.013	OG1RF(pCF10-GFP)	5.3
0.239	V	15	0.438199997	0.013	OG1RF(pCF10-GFP)	5.7
0.242	V	15	0.438800007	0.013	OG1RF(pCF10-GFP)	6
0.244	V	15	0.440200001	0.013	OG1RF(pCF10-GFP)	6.3
0.246	V	15	0.439799994	0.013	OG1RF(pCF10-GFP)	6.7
0.248	V	15	0.443800002	0.013	OG1RF(pCF10-GFP)	7
0.25	V	15	0.444599986	0.013	OG1RF(pCF10-GFP)	7.3
0.251	V	15	0.446999997	0.013	OG1RF(pCF10-GFP)	7.7
0.252	V	15	0.44569999	0.013	OG1RF(pCF10-GFP)	8
0.163	V	14	0.256199986	0.013	OG1RF(pCF10-GFP)	0
0.171	V	14	0.278699994	0.013	OG1RF(pCF10-GFP)	0.3
0.178	V	14	0.284799993	0.013	OG1RF(pCF10-GFP)	0.7
0.185	V	14	0.291599989	0.013	OG1RF(pCF10-GFP)	1
0.19	V	14	0.303299993	0.013	OG1RF(pCF10-GFP)	1.3
0.193	V	14	0.30250001	0.013	OG1RF(pCF10-GFP)	1.7
0.2	V	14	0.309199989	0.013	OG1RF(pCF10-GFP)	2
0.205	V	14	0.31220001	0.013	OG1RF(pCF10-GFP)	2.3
0.209	V	14	0.318599999	0.013	OG1RF(pCF10-GFP)	2.7
0.213	V	14	0.322100013	0.013	OG1RF(pCF10-GFP)	3
0.217	V	14	0.324299991	0.013	OG1RF(pCF10-GFP)	3.3
0.221	V	14	0.328999996	0.013	OG1RF(pCF10-GFP)	3.7
0.224	V	14	0.333600014	0.013	OG1RF(pCF10-GFP)	4
0.227	V	14	0.336499989	0.013	OG1RF(pCF10-GFP)	4.3
0.23	V	14	0.336600006	0.013	OG1RF(pCF10-GFP)	4.7
0.233	V	14	0.33919999	0.013	OG1RF(pCF10-GFP)	5
0.237	V	14	0.342500001	0.013	OG1RF(pCF10-GFP)	5.3
0.239	V	14	0.345499992	0.013	OG1RF(pCF10-GFP)	5.7
0.242	V	14	0.345899999	0.013	OG1RF(pCF10-GFP)	6
0.244	V	14	0.349900007	0.013	OG1RF(pCF10-GFP)	6.3
0.246	V	14	0.3495	0.013	OG1RF(pCF10-GFP)	6.7
0.248	V	14	0.352200001	0.013	OG1RF(pCF10-GFP)	7
0.25	V	14	0.353599995	0.013	OG1RF(pCF10-GFP)	7.3
0.251	V	14	0.354900002	0.013	OG1RF(pCF10-GFP)	7.7
0.252	V	14	0.354299992	0.013	OG1RF(pCF10-GFP)	8
0.163	V	13	0.194800004	0.013	OG1RF(pCF10-GFP)	0
0.171	V	13	0.210099995	0.013	OG1RF(pCF10-GFP)	0.3
0.178	V	13	0.218400002	0.013	OG1RF(pCF10-GFP)	0.7
0.185	V	13	0.226899996	0.013	OG1RF(pCF10-GFP)	1
0.19	V	13	0.238000005	0.013	OG1RF(pCF10-GFP)	1.3
0.193	V	13	0.238999993	0.013	OG1RF(pCF10-GFP)	1.7
0.2	V	13	0.246099994	0.013	OG1RF(pCF10-GFP)	2
0.205	V	13	0.25029999	0.013	OG1RF(pCF10-GFP)	2.3
0.209	V	13	0.254200011	0.013	OG1RF(pCF10-GFP)	2.7
0.213	V	13	0.259000003	0.013	OG1RF(pCF10-GFP)	3
0.217	V	13	0.263300002	0.013	OG1RF(pCF10-GFP)	3.3
0.221	V	13	0.266400009	0.013	OG1RF(pCF10-GFP)	3.7
0.224	V	13	0.270200014	0.013	OG1RF(pCF10-GFP)	4
0.227	V	13	0.274500012	0.013	OG1RF(pCF10-GFP)	4.3
0.23	V	13	0.275299996	0.013	OG1RF(pCF10-GFP)	4.7
0.233	V	13	0.278299987	0.013	OG1RF(pCF10-GFP)	5
0.237	V	13	0.282599986	0.013	OG1RF(pCF10-GFP)	5.3
0.239	V	13	0.284200013	0.013	OG1RF(pCF10-GFP)	5.7
0.242	V	13	0.28639999	0.013	OG1RF(pCF10-GFP)	6
0.244	V	13	0.289099991	0.013	OG1RF(pCF10-GFP)	6.3
0.246	V	13	0.289600015	0.013	OG1RF(pCF10-GFP)	6.7
0.248	V	13	0.292299986	0.013	OG1RF(pCF10-GFP)	7
0.25	V	13	0.293599993	0.013	OG1RF(pCF10-GFP)	7.3
0.251	V	13	0.29519999	0.013	OG1RF(pCF10-GFP)	7.7
0.252	V	13	0.295100003	0.013	OG1RF(pCF10-GFP)	8
0.163	V	12	0.141000003	0.013	OG1RF(pCF10-GFP)	0
0.171	V	12	0.154400006	0.013	OG1RF(pCF10-GFP)	0.3
0.178	V	12	0.163900003	0.013	OG1RF(pCF10-GFP)	0.7
0.185	V	12	0.172399998	0.013	OG1RF(pCF10-GFP)	1
0.19	V	12	0.183300003	0.013	OG1RF(pCF10-GFP)	1.3
0.193	V	12	0.184200004	0.013	OG1RF(pCF10-GFP)	1.7
0.2	V	12	0.191799998	0.013	OG1RF(pCF10-GFP)	2
0.205	V	12	0.197400004	0.013	OG1RF(pCF10-GFP)	2.3
0.209	V	12	0.201900005	0.013	OG1RF(pCF10-GFP)	2.7
0.213	V	12	0.206699997	0.013	OG1RF(pCF10-GFP)	3
0.217	V	12	0.211600006	0.013	OG1RF(pCF10-GFP)	3.3
0.221	V	12	0.215000004	0.013	OG1RF(pCF10-GFP)	3.7
0.224	V	12	0.218999997	0.013	OG1RF(pCF10-GFP)	4
0.227	V	12	0.223700002	0.013	OG1RF(pCF10-GFP)	4.3
0.23	V	12	0.225299999	0.013	OG1RF(pCF10-GFP)	4.7
0.233	V	12	0.229499996	0.013	OG1RF(pCF10-GFP)	5
0.237	V	12	0.232500002	0.013	OG1RF(pCF10-GFP)	5.3
0.239	V	12	0.235599995	0.013	OG1RF(pCF10-GFP)	5.7
0.242	V	12	0.237000003	0.013	OG1RF(pCF10-GFP)	6
0.244	V	12	0.239999995	0.013	OG1RF(pCF10-GFP)	6.3
0.246	V	12	0.241699994	0.013	OG1RF(pCF10-GFP)	6.7
0.248	V	12	0.244100004	0.013	OG1RF(pCF10-GFP)	7
0.25	V	12	0.245100006	0.013	OG1RF(pCF10-GFP)	7.3
0.251	V	12	0.247099996	0.013	OG1RF(pCF10-GFP)	7.7
0.252	V	12	0.248400003	0.013	OG1RF(pCF10-GFP)	8
0.163	V	11	0.130700007	0.013	OG1RF(pCF10-GFP)	0
0.171	V	11	0.141900003	0.013	OG1RF(pCF10-GFP)	0.3
0.178	V	11	0.1514	0.013	OG1RF(pCF10-GFP)	0.7
0.185	V	11	0.156200007	0.013	OG1RF(pCF10-GFP)	1
0.19	V	11	0.166600004	0.013	OG1RF(pCF10-GFP)	1.3
0.193	V	11	0.167600006	0.013	OG1RF(pCF10-GFP)	1.7
0.2	V	11	0.1752	0.013	OG1RF(pCF10-GFP)	2
0.205	V	11	0.180999994	0.013	OG1RF(pCF10-GFP)	2.3
0.209	V	11	0.185499996	0.013	OG1RF(pCF10-GFP)	2.7
0.213	V	11	0.190400004	0.013	OG1RF(pCF10-GFP)	3
0.217	V	11	0.194700003	0.013	OG1RF(pCF10-GFP)	3.3
0.221	V	11	0.198300004	0.013	OG1RF(pCF10-GFP)	3.7
0.224	V	11	0.202600002	0.013	OG1RF(pCF10-GFP)	4
0.227	V	11	0.206200004	0.013	OG1RF(pCF10-GFP)	4.3
0.23	V	11	0.209299996	0.013	OG1RF(pCF10-GFP)	4.7
0.233	V	11	0.212699994	0.013	OG1RF(pCF10-GFP)	5
0.237	V	11	0.216600001	0.013	OG1RF(pCF10-GFP)	5.3
0.239	V	11	0.220300004	0.013	OG1RF(pCF10-GFP)	5.7
0.242	V	11	0.222399995	0.013	OG1RF(pCF10-GFP)	6
0.244	V	11	0.224900007	0.013	OG1RF(pCF10-GFP)	6.3
0.246	V	11	0.226999998	0.013	OG1RF(pCF10-GFP)	6.7
0.248	V	11	0.229599997	0.013	OG1RF(pCF10-GFP)	7
0.25	V	11	0.231199995	0.013	OG1RF(pCF10-GFP)	7.3
0.251	V	11	0.2333	0.013	OG1RF(pCF10-GFP)	7.7
0.252	V	11	0.234400004	0.013	OG1RF(pCF10-GFP)	8
0.163	V	10	0.128900006	0.013	OG1RF(pCF10-GFP)	0
0.171	V	10	0.141499996	0.013	OG1RF(pCF10-GFP)	0.3
0.178	V	10	0.152899995	0.013	OG1RF(pCF10-GFP)	0.7
0.185	V	10	0.154300004	0.013	OG1RF(pCF10-GFP)	1
0.19	V	10	0.162699997	0.013	OG1RF(pCF10-GFP)	1.3
0.193	V	10	0.163299993	0.013	OG1RF(pCF10-GFP)	1.7
0.2	V	10	0.171100006	0.013	OG1RF(pCF10-GFP)	2
0.205	V	10	0.176699996	0.013	OG1RF(pCF10-GFP)	2.3
0.209	V	10	0.181299999	0.013	OG1RF(pCF10-GFP)	2.7
0.213	V	10	0.186199993	0.013	OG1RF(pCF10-GFP)	3
0.217	V	10	0.189899996	0.013	OG1RF(pCF10-GFP)	3.3
0.221	V	10	0.193800002	0.013	OG1RF(pCF10-GFP)	3.7
0.224	V	10	0.197699994	0.013	OG1RF(pCF10-GFP)	4
0.227	V	10	0.201499999	0.013	OG1RF(pCF10-GFP)	4.3
0.23	V	10	0.204600006	0.013	OG1RF(pCF10-GFP)	4.7
0.233	V	10	0.207599998	0.013	OG1RF(pCF10-GFP)	5
0.237	V	10	0.211700007	0.013	OG1RF(pCF10-GFP)	5.3
0.239	V	10	0.2148	0.013	OG1RF(pCF10-GFP)	5.7
0.242	V	10	0.217500001	0.013	OG1RF(pCF10-GFP)	6
0.244	V	10	0.220200002	0.013	OG1RF(pCF10-GFP)	6.3
0.246	V	10	0.222000003	0.013	OG1RF(pCF10-GFP)	6.7
0.248	V	10	0.225299999	0.013	OG1RF(pCF10-GFP)	7
0.25	V	10	0.226899996	0.013	OG1RF(pCF10-GFP)	7.3
0.251	V	10	0.229000002	0.013	OG1RF(pCF10-GFP)	7.7
0.252	V	10	0.229900002	0.013	OG1RF(pCF10-GFP)	8
0.163	V	9	0.126800001	0.013	OG1RF(pCF10-GFP)	0
0.171	V	9	0.137700006	0.013	OG1RF(pCF10-GFP)	0.3
0.178	V	9	0.148399994	0.013	OG1RF(pCF10-GFP)	0.7
0.185	V	9	0.152400002	0.013	OG1RF(pCF10-GFP)	1
0.19	V	9	0.158000007	0.013	OG1RF(pCF10-GFP)	1.3
0.193	V	9	0.159099996	0.013	OG1RF(pCF10-GFP)	1.7
0.2	V	9	0.166700006	0.013	OG1RF(pCF10-GFP)	2
0.205	V	9	0.172000006	0.013	OG1RF(pCF10-GFP)	2.3
0.209	V	9	0.176400006	0.013	OG1RF(pCF10-GFP)	2.7
0.213	V	9	0.181099996	0.013	OG1RF(pCF10-GFP)	3
0.217	V	9	0.184699997	0.013	OG1RF(pCF10-GFP)	3.3
0.221	V	9	0.188999996	0.013	OG1RF(pCF10-GFP)	3.7
0.224	V	9	0.193100005	0.013	OG1RF(pCF10-GFP)	4
0.227	V	9	0.196600005	0.013	OG1RF(pCF10-GFP)	4.3
0.23	V	9	0.200200006	0.013	OG1RF(pCF10-GFP)	4.7
0.233	V	9	0.203500003	0.013	OG1RF(pCF10-GFP)	5
0.237	V	9	0.206699997	0.013	OG1RF(pCF10-GFP)	5.3
0.239	V	9	0.209999993	0.013	OG1RF(pCF10-GFP)	5.7
0.242	V	9	0.213200003	0.013	OG1RF(pCF10-GFP)	6
0.244	V	9	0.216000006	0.013	OG1RF(pCF10-GFP)	6.3
0.246	V	9	0.218199998	0.013	OG1RF(pCF10-GFP)	6.7
0.248	V	9	0.221699998	0.013	OG1RF(pCF10-GFP)	7
0.25	V	9	0.223199993	0.013	OG1RF(pCF10-GFP)	7.3
0.251	V	9	0.224900007	0.013	OG1RF(pCF10-GFP)	7.7
0.252	V	9	0.225799993	0.013	OG1RF(pCF10-GFP)	8
0.163	H	15	0.29550001	0.013	OG1RF(pCF10-GFP)	0
0.171	H	15	0.277999997	0.013	OG1RF(pCF10-GFP)	0.3
0.178	H	15	0.281399995	0.013	OG1RF(pCF10-GFP)	0.7
0.185	H	15	0.283899993	0.013	OG1RF(pCF10-GFP)	1
0.19	H	15	0.287800014	0.013	OG1RF(pCF10-GFP)	1.3
0.193	H	15	0.291399986	0.013	OG1RF(pCF10-GFP)	1.7
0.2	H	15	0.294	0.013	OG1RF(pCF10-GFP)	2
0.205	H	15	0.298000008	0.013	OG1RF(pCF10-GFP)	2.3
0.209	H	15	0.298299998	0.013	OG1RF(pCF10-GFP)	2.7
0.213	H	15	0.303900003	0.013	OG1RF(pCF10-GFP)	3
0.217	H	15	0.305099994	0.013	OG1RF(pCF10-GFP)	3.3
0.221	H	15	0.310699999	0.013	OG1RF(pCF10-GFP)	3.7
0.224	H	15	0.308699995	0.013	OG1RF(pCF10-GFP)	4
0.227	H	15	0.310900003	0.013	OG1RF(pCF10-GFP)	4.3
0.23	H	15	0.314399987	0.013	OG1RF(pCF10-GFP)	4.7
0.233	H	15	0.318300009	0.013	OG1RF(pCF10-GFP)	5
0.237	H	15	0.318599999	0.013	OG1RF(pCF10-GFP)	5.3
0.239	H	15	0.321399987	0.013	OG1RF(pCF10-GFP)	5.7
0.242	H	15	0.320300013	0.013	OG1RF(pCF10-GFP)	6
0.244	H	15	0.326799989	0.013	OG1RF(pCF10-GFP)	6.3
0.246	H	15	0.326299995	0.013	OG1RF(pCF10-GFP)	6.7
0.248	H	15	0.325599998	0.013	OG1RF(pCF10-GFP)	7
0.25	H	15	0.327100009	0.013	OG1RF(pCF10-GFP)	7.3
0.251	H	15	0.328999996	0.013	OG1RF(pCF10-GFP)	7.7
0.252	H	15	0.327499986	0.013	OG1RF(pCF10-GFP)	8
0.163	H	14	0.2289	0.013	OG1RF(pCF10-GFP)	0
0.171	H	14	0.206499994	0.013	OG1RF(pCF10-GFP)	0.3
0.178	H	14	0.2086	0.013	OG1RF(pCF10-GFP)	0.7
0.185	H	14	0.214399993	0.013	OG1RF(pCF10-GFP)	1
0.19	H	14	0.214000002	0.013	OG1RF(pCF10-GFP)	1.3
0.193	H	14	0.216800004	0.013	OG1RF(pCF10-GFP)	1.7
0.2	H	14	0.221900001	0.013	OG1RF(pCF10-GFP)	2
0.205	H	14	0.223800004	0.013	OG1RF(pCF10-GFP)	2.3
0.209	H	14	0.231800005	0.013	OG1RF(pCF10-GFP)	2.7
0.213	H	14	0.231000006	0.013	OG1RF(pCF10-GFP)	3
0.217	H	14	0.237499997	0.013	OG1RF(pCF10-GFP)	3.3
0.221	H	14	0.237499997	0.013	OG1RF(pCF10-GFP)	3.7
0.224	H	14	0.237200007	0.013	OG1RF(pCF10-GFP)	4
0.227	H	14	0.242300004	0.013	OG1RF(pCF10-GFP)	4.3
0.23	H	14	0.244299993	0.013	OG1RF(pCF10-GFP)	4.7
0.233	H	14	0.245499998	0.013	OG1RF(pCF10-GFP)	5
0.237	H	14	0.25029999	0.013	OG1RF(pCF10-GFP)	5.3
0.239	H	14	0.251899987	0.013	OG1RF(pCF10-GFP)	5.7
0.242	H	14	0.252700001	0.013	OG1RF(pCF10-GFP)	6
0.244	H	14	0.253600001	0.013	OG1RF(pCF10-GFP)	6.3
0.246	H	14	0.254500002	0.013	OG1RF(pCF10-GFP)	6.7
0.248	H	14	0.256500006	0.013	OG1RF(pCF10-GFP)	7
0.25	H	14	0.257200003	0.013	OG1RF(pCF10-GFP)	7.3
0.251	H	14	0.261099994	0.013	OG1RF(pCF10-GFP)	7.7
0.252	H	14	0.265199989	0.013	OG1RF(pCF10-GFP)	8
0.163	H	13	0.163100004	0.013	OG1RF(pCF10-GFP)	0
0.171	H	13	0.150099993	0.013	OG1RF(pCF10-GFP)	0.3
0.178	H	13	0.154499993	0.013	OG1RF(pCF10-GFP)	0.7
0.185	H	13	0.164000005	0.013	OG1RF(pCF10-GFP)	1
0.19	H	13	0.164499998	0.013	OG1RF(pCF10-GFP)	1.3
0.193	H	13	0.167699993	0.013	OG1RF(pCF10-GFP)	1.7
0.2	H	13	0.172900006	0.013	OG1RF(pCF10-GFP)	2
0.205	H	13	0.176200002	0.013	OG1RF(pCF10-GFP)	2.3
0.209	H	13	0.180399999	0.013	OG1RF(pCF10-GFP)	2.7
0.213	H	13	0.185599998	0.013	OG1RF(pCF10-GFP)	3
0.217	H	13	0.188299999	0.013	OG1RF(pCF10-GFP)	3.3
0.221	H	13	0.190699995	0.013	OG1RF(pCF10-GFP)	3.7
0.224	H	13	0.192499995	0.013	OG1RF(pCF10-GFP)	4
0.227	H	13	0.196600005	0.013	OG1RF(pCF10-GFP)	4.3
0.23	H	13	0.199900001	0.013	OG1RF(pCF10-GFP)	4.7
0.233	H	13	0.201900005	0.013	OG1RF(pCF10-GFP)	5
0.237	H	13	0.203899994	0.013	OG1RF(pCF10-GFP)	5.3
0.239	H	13	0.205899999	0.013	OG1RF(pCF10-GFP)	5.7
0.242	H	13	0.209399998	0.013	OG1RF(pCF10-GFP)	6
0.244	H	13	0.211300001	0.013	OG1RF(pCF10-GFP)	6.3
0.246	H	13	0.213	0.013	OG1RF(pCF10-GFP)	6.7
0.248	H	13	0.215499997	0.013	OG1RF(pCF10-GFP)	7
0.25	H	13	0.215700001	0.013	OG1RF(pCF10-GFP)	7.3
0.251	H	13	0.216399997	0.013	OG1RF(pCF10-GFP)	7.7
0.252	H	13	0.219099998	0.013	OG1RF(pCF10-GFP)	8
0.163	H	12	0.136700004	0.013	OG1RF(pCF10-GFP)	0
0.171	H	12	0.136999995	0.013	OG1RF(pCF10-GFP)	0.3
0.178	H	12	0.144899994	0.013	OG1RF(pCF10-GFP)	0.7
0.185	H	12	0.151899993	0.013	OG1RF(pCF10-GFP)	1
0.19	H	12	0.155499995	0.013	OG1RF(pCF10-GFP)	1.3
0.193	H	12	0.158700004	0.013	OG1RF(pCF10-GFP)	1.7
0.2	H	12	0.163699999	0.013	OG1RF(pCF10-GFP)	2
0.205	H	12	0.169200003	0.013	OG1RF(pCF10-GFP)	2.3
0.209	H	12	0.172299996	0.013	OG1RF(pCF10-GFP)	2.7
0.213	H	12	0.176200002	0.013	OG1RF(pCF10-GFP)	3
0.217	H	12	0.179299995	0.013	OG1RF(pCF10-GFP)	3.3
0.221	H	12	0.183200002	0.013	OG1RF(pCF10-GFP)	3.7
0.224	H	12	0.185499996	0.013	OG1RF(pCF10-GFP)	4
0.227	H	12	0.188899994	0.013	OG1RF(pCF10-GFP)	4.3
0.23	H	12	0.1919	0.013	OG1RF(pCF10-GFP)	4.7
0.233	H	12	0.195299998	0.013	OG1RF(pCF10-GFP)	5
0.237	H	12	0.198200002	0.013	OG1RF(pCF10-GFP)	5.3
0.239	H	12	0.200800002	0.013	OG1RF(pCF10-GFP)	5.7
0.242	H	12	0.202999994	0.013	OG1RF(pCF10-GFP)	6
0.244	H	12	0.205200002	0.013	OG1RF(pCF10-GFP)	6.3
0.246	H	12	0.207300007	0.013	OG1RF(pCF10-GFP)	6.7
0.248	H	12	0.209399998	0.013	OG1RF(pCF10-GFP)	7
0.25	H	12	0.211199999	0.013	OG1RF(pCF10-GFP)	7.3
0.251	H	12	0.212200001	0.013	OG1RF(pCF10-GFP)	7.7
0.252	H	12	0.213499993	0.013	OG1RF(pCF10-GFP)	8
0.163	H	11	0.128999993	0.013	OG1RF(pCF10-GFP)	0
0.171	H	11	0.138600007	0.013	OG1RF(pCF10-GFP)	0.3
0.178	H	11	0.148000002	0.013	OG1RF(pCF10-GFP)	0.7
0.185	H	11	0.154200003	0.013	OG1RF(pCF10-GFP)	1
0.19	H	11	0.157800004	0.013	OG1RF(pCF10-GFP)	1.3
0.193	H	11	0.160699993	0.013	OG1RF(pCF10-GFP)	1.7
0.2	H	11	0.165900007	0.013	OG1RF(pCF10-GFP)	2
0.205	H	11	0.1708	0.013	OG1RF(pCF10-GFP)	2.3
0.209	H	11	0.1752	0.013	OG1RF(pCF10-GFP)	2.7
0.213	H	11	0.179199994	0.013	OG1RF(pCF10-GFP)	3
0.217	H	11	0.183899999	0.013	OG1RF(pCF10-GFP)	3.3
0.221	H	11	0.187700003	0.013	OG1RF(pCF10-GFP)	3.7
0.224	H	11	0.191499993	0.013	OG1RF(pCF10-GFP)	4
0.227	H	11	0.195199996	0.013	OG1RF(pCF10-GFP)	4.3
0.23	H	11	0.198599994	0.013	OG1RF(pCF10-GFP)	4.7
0.233	H	11	0.201700002	0.013	OG1RF(pCF10-GFP)	5
0.237	H	11	0.205899999	0.013	OG1RF(pCF10-GFP)	5.3
0.239	H	11	0.209299996	0.013	OG1RF(pCF10-GFP)	5.7
0.242	H	11	0.211199999	0.013	OG1RF(pCF10-GFP)	6
0.244	H	11	0.213699996	0.013	OG1RF(pCF10-GFP)	6.3
0.246	H	11	0.215700001	0.013	OG1RF(pCF10-GFP)	6.7
0.248	H	11	0.217899993	0.013	OG1RF(pCF10-GFP)	7
0.25	H	11	0.219699994	0.013	OG1RF(pCF10-GFP)	7.3
0.251	H	11	0.220799997	0.013	OG1RF(pCF10-GFP)	7.7
0.252	H	11	0.221399993	0.013	OG1RF(pCF10-GFP)	8
0.163	H	10	0.128199995	0.013	OG1RF(pCF10-GFP)	0
0.171	H	10	0.137999997	0.013	OG1RF(pCF10-GFP)	0.3
0.178	H	10	0.150099993	0.013	OG1RF(pCF10-GFP)	0.7
0.185	H	10	0.154899999	0.013	OG1RF(pCF10-GFP)	1
0.19	H	10	0.160500005	0.013	OG1RF(pCF10-GFP)	1.3
0.193	H	10	0.160300002	0.013	OG1RF(pCF10-GFP)	1.7
0.2	H	10	0.167199999	0.013	OG1RF(pCF10-GFP)	2
0.205	H	10	0.172399998	0.013	OG1RF(pCF10-GFP)	2.3
0.209	H	10	0.177100003	0.013	OG1RF(pCF10-GFP)	2.7
0.213	H	10	0.181199998	0.013	OG1RF(pCF10-GFP)	3
0.217	H	10	0.186000004	0.013	OG1RF(pCF10-GFP)	3.3
0.221	H	10	0.190200001	0.013	OG1RF(pCF10-GFP)	3.7
0.224	H	10	0.194000006	0.013	OG1RF(pCF10-GFP)	4
0.227	H	10	0.198699996	0.013	OG1RF(pCF10-GFP)	4.3
0.23	H	10	0.202000007	0.013	OG1RF(pCF10-GFP)	4.7
0.233	H	10	0.205300003	0.013	OG1RF(pCF10-GFP)	5
0.237	H	10	0.209000006	0.013	OG1RF(pCF10-GFP)	5.3
0.239	H	10	0.211899996	0.013	OG1RF(pCF10-GFP)	5.7
0.242	H	10	0.215100005	0.013	OG1RF(pCF10-GFP)	6
0.244	H	10	0.217199996	0.013	OG1RF(pCF10-GFP)	6.3
0.246	H	10	0.220100001	0.013	OG1RF(pCF10-GFP)	6.7
0.248	H	10	0.221900001	0.013	OG1RF(pCF10-GFP)	7
0.25	H	10	0.223900005	0.013	OG1RF(pCF10-GFP)	7.3
0.251	H	10	0.225199997	0.013	OG1RF(pCF10-GFP)	7.7
0.252	H	10	0.226400003	0.013	OG1RF(pCF10-GFP)	8
0.163	H	9	0.126499996	0.013	OG1RF(pCF10-GFP)	0
0.171	H	9	0.134800002	0.013	OG1RF(pCF10-GFP)	0.3
0.178	H	9	0.143900007	0.013	OG1RF(pCF10-GFP)	0.7
0.185	H	9	0.151899993	0.013	OG1RF(pCF10-GFP)	1
0.19	H	9	0.154899999	0.013	OG1RF(pCF10-GFP)	1.3
0.193	H	9	0.157000005	0.013	OG1RF(pCF10-GFP)	1.7
0.2	H	9	0.165399998	0.013	OG1RF(pCF10-GFP)	2
0.205	H	9	0.169200003	0.013	OG1RF(pCF10-GFP)	2.3
0.209	H	9	0.1734	0.013	OG1RF(pCF10-GFP)	2.7
0.213	H	9	0.177399993	0.013	OG1RF(pCF10-GFP)	3
0.217	H	9	0.181600004	0.013	OG1RF(pCF10-GFP)	3.3
0.221	H	9	0.185699999	0.013	OG1RF(pCF10-GFP)	3.7
0.224	H	9	0.188899994	0.013	OG1RF(pCF10-GFP)	4
0.227	H	9	0.192699999	0.013	OG1RF(pCF10-GFP)	4.3
0.23	H	9	0.196700007	0.013	OG1RF(pCF10-GFP)	4.7
0.233	H	9	0.199699998	0.013	OG1RF(pCF10-GFP)	5
0.237	H	9	0.205300003	0.013	OG1RF(pCF10-GFP)	5.3
0.239	H	9	0.206900001	0.013	OG1RF(pCF10-GFP)	5.7
0.242	H	9	0.210500002	0.013	OG1RF(pCF10-GFP)	6
0.244	H	9	0.213	0.013	OG1RF(pCF10-GFP)	6.3
0.246	H	9	0.215800002	0.013	OG1RF(pCF10-GFP)	6.7
0.248	H	9	0.217500001	0.013	OG1RF(pCF10-GFP)	7
0.25	H	9	0.219500005	0.013	OG1RF(pCF10-GFP)	7.3
0.251	H	9	0.220899999	0.013	OG1RF(pCF10-GFP)	7.7
0.252	H	9	0.222299993	0.013	OG1RF(pCF10-GFP)	8
0.163	H	8	0.1259	0.013	OG1RF(pCF10-GFP)	0
0.171	H	8	0.134499997	0.013	OG1RF(pCF10-GFP)	0.3
0.178	H	8	0.143099993	0.013	OG1RF(pCF10-GFP)	0.7
0.185	H	8	0.150999993	0.013	OG1RF(pCF10-GFP)	1
0.19	H	8	0.154400006	0.013	OG1RF(pCF10-GFP)	1.3
0.193	H	8	0.156100005	0.013	OG1RF(pCF10-GFP)	1.7
0.2	H	8	0.163299993	0.013	OG1RF(pCF10-GFP)	2
0.205	H	8	0.168599993	0.013	OG1RF(pCF10-GFP)	2.3
0.209	H	8	0.172800004	0.013	OG1RF(pCF10-GFP)	2.7
0.213	H	8	0.176899999	0.013	OG1RF(pCF10-GFP)	3
0.217	H	8	0.181199998	0.013	OG1RF(pCF10-GFP)	3.3
0.221	H	8	0.184699997	0.013	OG1RF(pCF10-GFP)	3.7
0.224	H	8	0.188800007	0.013	OG1RF(pCF10-GFP)	4
0.227	H	8	0.193700001	0.013	OG1RF(pCF10-GFP)	4.3
0.23	H	8	0.196099997	0.013	OG1RF(pCF10-GFP)	4.7
0.233	H	8	0.199499995	0.013	OG1RF(pCF10-GFP)	5
0.237	H	8	0.202600002	0.013	OG1RF(pCF10-GFP)	5.3
0.239	H	8	0.206200004	0.013	OG1RF(pCF10-GFP)	5.7
0.242	H	8	0.209399998	0.013	OG1RF(pCF10-GFP)	6
0.244	H	8	0.212400004	0.013	OG1RF(pCF10-GFP)	6.3
0.246	H	8	0.214399993	0.013	OG1RF(pCF10-GFP)	6.7
0.248	H	8	0.216600001	0.013	OG1RF(pCF10-GFP)	7
0.25	H	8	0.219099998	0.013	OG1RF(pCF10-GFP)	7.3
0.251	H	8	0.220500007	0.013	OG1RF(pCF10-GFP)	7.7
0.252	H	8	0.221399993	0.013	OG1RF(pCF10-GFP)	8
0.163	H	7	0.127800003	0.013	OG1RF(pCF10-GFP)	0
0.171	H	7	0.138999999	0.013	OG1RF(pCF10-GFP)	0.3
0.178	H	7	0.147799999	0.013	OG1RF(pCF10-GFP)	0.7
0.185	H	7	0.154400006	0.013	OG1RF(pCF10-GFP)	1
0.19	H	7	0.159400001	0.013	OG1RF(pCF10-GFP)	1.3
0.193	H	7	0.161799997	0.013	OG1RF(pCF10-GFP)	1.7
0.2	H	7	0.170499995	0.013	OG1RF(pCF10-GFP)	2
0.205	H	7	0.175899997	0.013	OG1RF(pCF10-GFP)	2.3
0.209	H	7	0.180500001	0.013	OG1RF(pCF10-GFP)	2.7
0.213	H	7	0.185399994	0.013	OG1RF(pCF10-GFP)	3
0.217	H	7	0.190099999	0.013	OG1RF(pCF10-GFP)	3.3
0.221	H	7	0.193700001	0.013	OG1RF(pCF10-GFP)	3.7
0.224	H	7	0.197899997	0.013	OG1RF(pCF10-GFP)	4
0.227	H	7	0.201800004	0.013	OG1RF(pCF10-GFP)	4.3
0.23	H	7	0.205799997	0.013	OG1RF(pCF10-GFP)	4.7
0.233	H	7	0.209299996	0.013	OG1RF(pCF10-GFP)	5
0.237	H	7	0.212699994	0.013	OG1RF(pCF10-GFP)	5.3
0.239	H	7	0.215700001	0.013	OG1RF(pCF10-GFP)	5.7
0.242	H	7	0.220300004	0.013	OG1RF(pCF10-GFP)	6
0.244	H	7	0.2227	0.013	OG1RF(pCF10-GFP)	6.3
0.246	H	7	0.224099994	0.013	OG1RF(pCF10-GFP)	6.7
0.248	H	7	0.226500005	0.013	OG1RF(pCF10-GFP)	7
0.25	H	7	0.228400007	0.013	OG1RF(pCF10-GFP)	7.3
0.251	H	7	0.230100006	0.013	OG1RF(pCF10-GFP)	7.7
0.252	H	7	0.230900005	0.013	OG1RF(pCF10-GFP)	8
0.163	H	6	0.1285	0.013	OG1RF(pCF10-GFP)	0
0.171	H	6	0.140400007	0.013	OG1RF(pCF10-GFP)	0.3
0.178	H	6	0.150000006	0.013	OG1RF(pCF10-GFP)	0.7
0.185	H	6	0.153099999	0.013	OG1RF(pCF10-GFP)	1
0.19	H	6	0.158800006	0.013	OG1RF(pCF10-GFP)	1.3
0.193	H	6	0.162799999	0.013	OG1RF(pCF10-GFP)	1.7
0.2	H	6	0.172199994	0.013	OG1RF(pCF10-GFP)	2
0.205	H	6	0.1778	0.013	OG1RF(pCF10-GFP)	2.3
0.209	H	6	0.182099998	0.013	OG1RF(pCF10-GFP)	2.7
0.213	H	6	0.187000006	0.013	OG1RF(pCF10-GFP)	3
0.217	H	6	0.1919	0.013	OG1RF(pCF10-GFP)	3.3
0.221	H	6	0.195600003	0.013	OG1RF(pCF10-GFP)	3.7
0.224	H	6	0.199399993	0.013	OG1RF(pCF10-GFP)	4
0.227	H	6	0.202800006	0.013	OG1RF(pCF10-GFP)	4.3
0.23	H	6	0.207499996	0.013	OG1RF(pCF10-GFP)	4.7
0.233	H	6	0.210500002	0.013	OG1RF(pCF10-GFP)	5
0.237	H	6	0.213499993	0.013	OG1RF(pCF10-GFP)	5.3
0.239	H	6	0.216700003	0.013	OG1RF(pCF10-GFP)	5.7
0.242	H	6	0.220200002	0.013	OG1RF(pCF10-GFP)	6
0.244	H	6	0.222299993	0.013	OG1RF(pCF10-GFP)	6.3
0.246	H	6	0.224900007	0.013	OG1RF(pCF10-GFP)	6.7
0.248	H	6	0.228400007	0.013	OG1RF(pCF10-GFP)	7
0.25	H	6	0.228699997	0.013	OG1RF(pCF10-GFP)	7.3
0.251	H	6	0.230599999	0.013	OG1RF(pCF10-GFP)	7.7
0.252	H	6	0.231800005	0.013	OG1RF(pCF10-GFP)	8
0.163	H	5	0.128700003	0.013	OG1RF(pCF10-GFP)	0
0.171	H	5	0.136800006	0.013	OG1RF(pCF10-GFP)	0.3
0.178	H	5	0.144500002	0.013	OG1RF(pCF10-GFP)	0.7
0.185	H	5	0.149200007	0.013	OG1RF(pCF10-GFP)	1
0.19	H	5	0.154599994	0.013	OG1RF(pCF10-GFP)	1.3
0.193	H	5	0.160600007	0.013	OG1RF(pCF10-GFP)	1.7
0.2	H	5	0.169699997	0.013	OG1RF(pCF10-GFP)	2
0.205	H	5	0.174700007	0.013	OG1RF(pCF10-GFP)	2.3
0.209	H	5	0.179100007	0.013	OG1RF(pCF10-GFP)	2.7
0.213	H	5	0.183400005	0.013	OG1RF(pCF10-GFP)	3
0.217	H	5	0.187800005	0.013	OG1RF(pCF10-GFP)	3.3
0.221	H	5	0.192399994	0.013	OG1RF(pCF10-GFP)	3.7
0.224	H	5	0.194800004	0.013	OG1RF(pCF10-GFP)	4
0.227	H	5	0.197500005	0.013	OG1RF(pCF10-GFP)	4.3
0.23	H	5	0.202399999	0.013	OG1RF(pCF10-GFP)	4.7
0.233	H	5	0.205300003	0.013	OG1RF(pCF10-GFP)	5
0.237	H	5	0.208000004	0.013	OG1RF(pCF10-GFP)	5.3
0.239	H	5	0.211199999	0.013	OG1RF(pCF10-GFP)	5.7
0.242	H	5	0.214399993	0.013	OG1RF(pCF10-GFP)	6
0.244	H	5	0.216199994	0.013	OG1RF(pCF10-GFP)	6.3
0.246	H	5	0.219300002	0.013	OG1RF(pCF10-GFP)	6.7
0.248	H	5	0.220200002	0.013	OG1RF(pCF10-GFP)	7
0.25	H	5	0.222000003	0.013	OG1RF(pCF10-GFP)	7.3
0.251	H	5	0.223399997	0.013	OG1RF(pCF10-GFP)	7.7
0.252	H	5	0.224700004	0.013	OG1RF(pCF10-GFP)	8
0.163	H	4	0.130199999	0.013	OG1RF(pCF10-GFP)	0
0.171	H	4	0.137199998	0.013	OG1RF(pCF10-GFP)	0.3
0.178	H	4	0.142700002	0.013	OG1RF(pCF10-GFP)	0.7
0.185	H	4	0.150099993	0.013	OG1RF(pCF10-GFP)	1
0.19	H	4	0.155499995	0.013	OG1RF(pCF10-GFP)	1.3
0.193	H	4	0.164499998	0.013	OG1RF(pCF10-GFP)	1.7
0.2	H	4	0.172099993	0.013	OG1RF(pCF10-GFP)	2
0.205	H	4	0.176499993	0.013	OG1RF(pCF10-GFP)	2.3
0.209	H	4	0.180399999	0.013	OG1RF(pCF10-GFP)	2.7
0.213	H	4	0.184400007	0.013	OG1RF(pCF10-GFP)	3
0.217	H	4	0.188299999	0.013	OG1RF(pCF10-GFP)	3.3
0.221	H	4	0.191200003	0.013	OG1RF(pCF10-GFP)	3.7
0.224	H	4	0.194499999	0.013	OG1RF(pCF10-GFP)	4
0.227	H	4	0.197300002	0.013	OG1RF(pCF10-GFP)	4.3
0.23	H	4	0.200900003	0.013	OG1RF(pCF10-GFP)	4.7
0.233	H	4	0.203099996	0.013	OG1RF(pCF10-GFP)	5
0.237	H	4	0.206200004	0.013	OG1RF(pCF10-GFP)	5.3
0.239	H	4	0.208700001	0.013	OG1RF(pCF10-GFP)	5.7
0.242	H	4	0.211899996	0.013	OG1RF(pCF10-GFP)	6
0.244	H	4	0.213499993	0.013	OG1RF(pCF10-GFP)	6.3
0.246	H	4	0.215800002	0.013	OG1RF(pCF10-GFP)	6.7
0.248	H	4	0.217299998	0.013	OG1RF(pCF10-GFP)	7
0.25	H	4	0.220200002	0.013	OG1RF(pCF10-GFP)	7.3
0.251	H	4	0.219699994	0.013	OG1RF(pCF10-GFP)	7.7
0.252	H	4	0.220699996	0.013	OG1RF(pCF10-GFP)	8
0.163	H	3	0.143099993	0.013	OG1RF(pCF10-GFP)	0
0.171	H	3	0.152899995	0.013	OG1RF(pCF10-GFP)	0.3
0.178	H	3	0.158999994	0.013	OG1RF(pCF10-GFP)	0.7
0.185	H	3	0.166700006	0.013	OG1RF(pCF10-GFP)	1
0.19	H	3	0.171100006	0.013	OG1RF(pCF10-GFP)	1.3
0.193	H	3	0.178599998	0.013	OG1RF(pCF10-GFP)	1.7
0.2	H	3	0.185900003	0.013	OG1RF(pCF10-GFP)	2
0.205	H	3	0.189999998	0.013	OG1RF(pCF10-GFP)	2.3
0.209	H	3	0.194199994	0.013	OG1RF(pCF10-GFP)	2.7
0.213	H	3	0.198300004	0.013	OG1RF(pCF10-GFP)	3
0.217	H	3	0.202099994	0.013	OG1RF(pCF10-GFP)	3.3
0.221	H	3	0.204600006	0.013	OG1RF(pCF10-GFP)	3.7
0.224	H	3	0.207900003	0.013	OG1RF(pCF10-GFP)	4
0.227	H	3	0.209199995	0.013	OG1RF(pCF10-GFP)	4.3
0.23	H	3	0.213699996	0.013	OG1RF(pCF10-GFP)	4.7
0.233	H	3	0.214699998	0.013	OG1RF(pCF10-GFP)	5
0.237	H	3	0.219099998	0.013	OG1RF(pCF10-GFP)	5.3
0.239	H	3	0.220599994	0.013	OG1RF(pCF10-GFP)	5.7
0.242	H	3	0.223199993	0.013	OG1RF(pCF10-GFP)	6
0.244	H	3	0.224099994	0.013	OG1RF(pCF10-GFP)	6.3
0.246	H	3	0.225799993	0.013	OG1RF(pCF10-GFP)	6.7
0.248	H	3	0.227400005	0.013	OG1RF(pCF10-GFP)	7
0.25	H	3	0.229499996	0.013	OG1RF(pCF10-GFP)	7.3
0.251	H	3	0.230599999	0.013	OG1RF(pCF10-GFP)	7.7
0.252	H	3	0.2333	0.013	OG1RF(pCF10-GFP)	8
0.163	H	2	0.165700004	0.013	OG1RF(pCF10-GFP)	0
0.171	H	2	0.181600004	0.013	OG1RF(pCF10-GFP)	0.3
0.178	H	2	0.187600002	0.013	OG1RF(pCF10-GFP)	0.7
0.185	H	2	0.1954	0.013	OG1RF(pCF10-GFP)	1
0.19	H	2	0.197899997	0.013	OG1RF(pCF10-GFP)	1.3
0.193	H	2	0.207900003	0.013	OG1RF(pCF10-GFP)	1.7
0.2	H	2	0.211600006	0.013	OG1RF(pCF10-GFP)	2
0.205	H	2	0.2148	0.013	OG1RF(pCF10-GFP)	2.3
0.209	H	2	0.221200004	0.013	OG1RF(pCF10-GFP)	2.7
0.213	H	2	0.225099996	0.013	OG1RF(pCF10-GFP)	3
0.217	H	2	0.228100002	0.013	OG1RF(pCF10-GFP)	3.3
0.221	H	2	0.231099993	0.013	OG1RF(pCF10-GFP)	3.7
0.224	H	2	0.234799996	0.013	OG1RF(pCF10-GFP)	4
0.227	H	2	0.235799998	0.013	OG1RF(pCF10-GFP)	4.3
0.23	H	2	0.234200001	0.013	OG1RF(pCF10-GFP)	4.7
0.233	H	2	0.240700006	0.013	OG1RF(pCF10-GFP)	5
0.237	H	2	0.244399995	0.013	OG1RF(pCF10-GFP)	5.3
0.239	H	2	0.245299995	0.013	OG1RF(pCF10-GFP)	5.7
0.242	H	2	0.246199995	0.013	OG1RF(pCF10-GFP)	6
0.244	H	2	0.248199999	0.013	OG1RF(pCF10-GFP)	6.3
0.246	H	2	0.248999998	0.013	OG1RF(pCF10-GFP)	6.7
0.248	H	2	0.25	0.013	OG1RF(pCF10-GFP)	7
0.25	H	2	0.252600014	0.013	OG1RF(pCF10-GFP)	7.3
0.251	H	2	0.254999995	0.013	OG1RF(pCF10-GFP)	7.7
0.252	H	2	0.255400002	0.013	OG1RF(pCF10-GFP)	8
0.163	H	1	0.243499994	0.013	OG1RF(pCF10-GFP)	0
0.171	H	1	0.278100014	0.013	OG1RF(pCF10-GFP)	0.3
0.178	H	1	0.281500012	0.013	OG1RF(pCF10-GFP)	0.7
0.185	H	1	0.290699989	0.013	OG1RF(pCF10-GFP)	1
0.19	H	1	0.293599993	0.013	OG1RF(pCF10-GFP)	1.3
0.193	H	1	0.299199998	0.013	OG1RF(pCF10-GFP)	1.7
0.2	H	1	0.301499993	0.013	OG1RF(pCF10-GFP)	2
0.205	H	1	0.306300014	0.013	OG1RF(pCF10-GFP)	2.3
0.209	H	1	0.31099999	0.013	OG1RF(pCF10-GFP)	2.7
0.213	H	1	0.315200001	0.013	OG1RF(pCF10-GFP)	3
0.217	H	1	0.315600008	0.013	OG1RF(pCF10-GFP)	3.3
0.221	H	1	0.320800006	0.013	OG1RF(pCF10-GFP)	3.7
0.224	H	1	0.329600006	0.013	OG1RF(pCF10-GFP)	4
0.227	H	1	0.322100013	0.013	OG1RF(pCF10-GFP)	4.3
0.23	H	1	0.322100013	0.013	OG1RF(pCF10-GFP)	4.7
0.233	H	1	0.327699989	0.013	OG1RF(pCF10-GFP)	5
0.237	H	1	0.334199995	0.013	OG1RF(pCF10-GFP)	5.3
0.239	H	1	0.332899988	0.013	OG1RF(pCF10-GFP)	5.7
0.242	H	1	0.338699996	0.013	OG1RF(pCF10-GFP)	6
0.244	H	1	0.341100007	0.013	OG1RF(pCF10-GFP)	6.3
0.246	H	1	0.336800009	0.013	OG1RF(pCF10-GFP)	6.7
0.248	H	1	0.337199986	0.013	OG1RF(pCF10-GFP)	7
0.25	H	1	0.341800004	0.013	OG1RF(pCF10-GFP)	7.3
0.251	H	1	0.342400014	0.013	OG1RF(pCF10-GFP)	7.7
0.252	H	1	0.343300015	0.013	OG1RF(pCF10-GFP)	8
0.163	V	7	0.126000002	0.013	OG1RF(pCF10-GFP)	0
0.171	V	7	0.134800002	0.013	OG1RF(pCF10-GFP)	0.3
0.178	V	7	0.140699998	0.013	OG1RF(pCF10-GFP)	0.7
0.185	V	7	0.150000006	0.013	OG1RF(pCF10-GFP)	1
0.19	V	7	0.152799994	0.013	OG1RF(pCF10-GFP)	1.3
0.193	V	7	0.155699998	0.013	OG1RF(pCF10-GFP)	1.7
0.2	V	7	0.162799999	0.013	OG1RF(pCF10-GFP)	2
0.205	V	7	0.167799994	0.013	OG1RF(pCF10-GFP)	2.3
0.209	V	7	0.171900004	0.013	OG1RF(pCF10-GFP)	2.7
0.213	V	7	0.175999999	0.013	OG1RF(pCF10-GFP)	3
0.217	V	7	0.180099994	0.013	OG1RF(pCF10-GFP)	3.3
0.221	V	7	0.184	0.013	OG1RF(pCF10-GFP)	3.7
0.224	V	7	0.1875	0.013	OG1RF(pCF10-GFP)	4
0.227	V	7	0.191100001	0.013	OG1RF(pCF10-GFP)	4.3
0.23	V	7	0.195099995	0.013	OG1RF(pCF10-GFP)	4.7
0.233	V	7	0.198100001	0.013	OG1RF(pCF10-GFP)	5
0.237	V	7	0.200800002	0.013	OG1RF(pCF10-GFP)	5.3
0.239	V	7	0.204099998	0.013	OG1RF(pCF10-GFP)	5.7
0.242	V	7	0.207399994	0.013	OG1RF(pCF10-GFP)	6
0.244	V	7	0.209800005	0.013	OG1RF(pCF10-GFP)	6.3
0.246	V	7	0.211899996	0.013	OG1RF(pCF10-GFP)	6.7
0.248	V	7	0.214300007	0.013	OG1RF(pCF10-GFP)	7
0.25	V	7	0.216900006	0.013	OG1RF(pCF10-GFP)	7.3
0.251	V	7	0.218500003	0.013	OG1RF(pCF10-GFP)	7.7
0.252	V	7	0.2192	0.013	OG1RF(pCF10-GFP)	8
0.163	V	6	0.126499996	0.013	OG1RF(pCF10-GFP)	0
0.171	V	6	0.135399997	0.013	OG1RF(pCF10-GFP)	0.3
0.178	V	6	0.140900001	0.013	OG1RF(pCF10-GFP)	0.7
0.185	V	6	0.151099995	0.013	OG1RF(pCF10-GFP)	1
0.19	V	6	0.152500004	0.013	OG1RF(pCF10-GFP)	1.3
0.193	V	6	0.1558	0.013	OG1RF(pCF10-GFP)	1.7
0.2	V	6	0.164100006	0.013	OG1RF(pCF10-GFP)	2
0.205	V	6	0.169300005	0.013	OG1RF(pCF10-GFP)	2.3
0.209	V	6	0.173700005	0.013	OG1RF(pCF10-GFP)	2.7
0.213	V	6	0.1778	0.013	OG1RF(pCF10-GFP)	3
0.217	V	6	0.181899995	0.013	OG1RF(pCF10-GFP)	3.3
0.221	V	6	0.185900003	0.013	OG1RF(pCF10-GFP)	3.7
0.224	V	6	0.188999996	0.013	OG1RF(pCF10-GFP)	4
0.227	V	6	0.192499995	0.013	OG1RF(pCF10-GFP)	4.3
0.23	V	6	0.196500003	0.013	OG1RF(pCF10-GFP)	4.7
0.233	V	6	0.199499995	0.013	OG1RF(pCF10-GFP)	5
0.237	V	6	0.202900007	0.013	OG1RF(pCF10-GFP)	5.3
0.239	V	6	0.205500007	0.013	OG1RF(pCF10-GFP)	5.7
0.242	V	6	0.208399996	0.013	OG1RF(pCF10-GFP)	6
0.244	V	6	0.210899994	0.013	OG1RF(pCF10-GFP)	6.3
0.246	V	6	0.213300005	0.013	OG1RF(pCF10-GFP)	6.7
0.248	V	6	0.215200007	0.013	OG1RF(pCF10-GFP)	7
0.25	V	6	0.218099996	0.013	OG1RF(pCF10-GFP)	7.3
0.251	V	6	0.219099998	0.013	OG1RF(pCF10-GFP)	7.7
0.252	V	6	0.220400006	0.013	OG1RF(pCF10-GFP)	8
0.163	V	5	0.128299996	0.013	OG1RF(pCF10-GFP)	0
0.171	V	5	0.138899997	0.013	OG1RF(pCF10-GFP)	0.3
0.178	V	5	0.144099995	0.013	OG1RF(pCF10-GFP)	0.7
0.185	V	5	0.152400002	0.013	OG1RF(pCF10-GFP)	1
0.19	V	5	0.154100001	0.013	OG1RF(pCF10-GFP)	1.3
0.193	V	5	0.158299997	0.013	OG1RF(pCF10-GFP)	1.7
0.2	V	5	0.165900007	0.013	OG1RF(pCF10-GFP)	2
0.205	V	5	0.171599999	0.013	OG1RF(pCF10-GFP)	2.3
0.209	V	5	0.176599994	0.013	OG1RF(pCF10-GFP)	2.7
0.213	V	5	0.180899993	0.013	OG1RF(pCF10-GFP)	3
0.217	V	5	0.185299993	0.013	OG1RF(pCF10-GFP)	3.3
0.221	V	5	0.189500004	0.013	OG1RF(pCF10-GFP)	3.7
0.224	V	5	0.1928	0.013	OG1RF(pCF10-GFP)	4
0.227	V	5	0.195800006	0.013	OG1RF(pCF10-GFP)	4.3
0.23	V	5	0.2007	0.013	OG1RF(pCF10-GFP)	4.7
0.233	V	5	0.203799993	0.013	OG1RF(pCF10-GFP)	5
0.237	V	5	0.207699999	0.013	OG1RF(pCF10-GFP)	5.3
0.239	V	5	0.210099995	0.013	OG1RF(pCF10-GFP)	5.7
0.242	V	5	0.213799998	0.013	OG1RF(pCF10-GFP)	6
0.244	V	5	0.216000006	0.013	OG1RF(pCF10-GFP)	6.3
0.246	V	5	0.2183	0.013	OG1RF(pCF10-GFP)	6.7
0.248	V	5	0.219500005	0.013	OG1RF(pCF10-GFP)	7
0.25	V	5	0.221499994	0.013	OG1RF(pCF10-GFP)	7.3
0.251	V	5	0.222800002	0.013	OG1RF(pCF10-GFP)	7.7
0.252	V	5	0.223900005	0.013	OG1RF(pCF10-GFP)	8
0.163	V	4	0.130600005	0.013	OG1RF(pCF10-GFP)	0
0.171	V	4	0.138899997	0.013	OG1RF(pCF10-GFP)	0.3
0.178	V	4	0.145699993	0.013	OG1RF(pCF10-GFP)	0.7
0.185	V	4	0.152600005	0.013	OG1RF(pCF10-GFP)	1
0.19	V	4	0.156800002	0.013	OG1RF(pCF10-GFP)	1.3
0.193	V	4	0.161699995	0.013	OG1RF(pCF10-GFP)	1.7
0.2	V	4	0.169300005	0.013	OG1RF(pCF10-GFP)	2
0.205	V	4	0.175899997	0.013	OG1RF(pCF10-GFP)	2.3
0.209	V	4	0.180399999	0.013	OG1RF(pCF10-GFP)	2.7
0.213	V	4	0.184499994	0.013	OG1RF(pCF10-GFP)	3
0.217	V	4	0.188600004	0.013	OG1RF(pCF10-GFP)	3.3
0.221	V	4	0.192599997	0.013	OG1RF(pCF10-GFP)	3.7
0.224	V	4	0.195999995	0.013	OG1RF(pCF10-GFP)	4
0.227	V	4	0.198699996	0.013	OG1RF(pCF10-GFP)	4.3
0.23	V	4	0.203299999	0.013	OG1RF(pCF10-GFP)	4.7
0.233	V	4	0.206200004	0.013	OG1RF(pCF10-GFP)	5
0.237	V	4	0.209099993	0.013	OG1RF(pCF10-GFP)	5.3
0.239	V	4	0.213699996	0.013	OG1RF(pCF10-GFP)	5.7
0.242	V	4	0.216100007	0.013	OG1RF(pCF10-GFP)	6
0.244	V	4	0.218500003	0.013	OG1RF(pCF10-GFP)	6.3
0.246	V	4	0.220599994	0.013	OG1RF(pCF10-GFP)	6.7
0.248	V	4	0.222100005	0.013	OG1RF(pCF10-GFP)	7
0.25	V	4	0.223100007	0.013	OG1RF(pCF10-GFP)	7.3
0.251	V	4	0.224099994	0.013	OG1RF(pCF10-GFP)	7.7
0.252	V	4	0.224600002	0.013	OG1RF(pCF10-GFP)	8
0.163	V	3	0.134000003	0.013	OG1RF(pCF10-GFP)	0
0.171	V	3	0.139799997	0.013	OG1RF(pCF10-GFP)	0.3
0.178	V	3	0.146300003	0.013	OG1RF(pCF10-GFP)	0.7
0.185	V	3	0.154100001	0.013	OG1RF(pCF10-GFP)	1
0.19	V	3	0.159299999	0.013	OG1RF(pCF10-GFP)	1.3
0.193	V	3	0.1646	0.013	OG1RF(pCF10-GFP)	1.7
0.2	V	3	0.172199994	0.013	OG1RF(pCF10-GFP)	2
0.205	V	3	0.178499997	0.013	OG1RF(pCF10-GFP)	2.3
0.209	V	3	0.183400005	0.013	OG1RF(pCF10-GFP)	2.7
0.213	V	3	0.187700003	0.013	OG1RF(pCF10-GFP)	3
0.217	V	3	0.192000002	0.013	OG1RF(pCF10-GFP)	3.3
0.221	V	3	0.195800006	0.013	OG1RF(pCF10-GFP)	3.7
0.224	V	3	0.199200004	0.013	OG1RF(pCF10-GFP)	4
0.227	V	3	0.202199996	0.013	OG1RF(pCF10-GFP)	4.3
0.23	V	3	0.206499994	0.013	OG1RF(pCF10-GFP)	4.7
0.233	V	3	0.209299996	0.013	OG1RF(pCF10-GFP)	5
0.237	V	3	0.211799994	0.013	OG1RF(pCF10-GFP)	5.3
0.239	V	3	0.215000004	0.013	OG1RF(pCF10-GFP)	5.7
0.242	V	3	0.218700007	0.013	OG1RF(pCF10-GFP)	6
0.244	V	3	0.220899999	0.013	OG1RF(pCF10-GFP)	6.3
0.246	V	3	0.223000005	0.013	OG1RF(pCF10-GFP)	6.7
0.248	V	3	0.224600002	0.013	OG1RF(pCF10-GFP)	7
0.25	V	3	0.225600004	0.013	OG1RF(pCF10-GFP)	7.3
0.251	V	3	0.226899996	0.013	OG1RF(pCF10-GFP)	7.7
0.252	V	3	0.226999998	0.013	OG1RF(pCF10-GFP)	8
0.163	V	2	0.150900006	0.013	OG1RF(pCF10-GFP)	0
0.171	V	2	0.151899993	0.013	OG1RF(pCF10-GFP)	0.3
0.178	V	2	0.156100005	0.013	OG1RF(pCF10-GFP)	0.7
0.185	V	2	0.163599998	0.013	OG1RF(pCF10-GFP)	1
0.19	V	2	0.168799996	0.013	OG1RF(pCF10-GFP)	1.3
0.193	V	2	0.174600005	0.013	OG1RF(pCF10-GFP)	1.7
0.2	V	2	0.1822	0.013	OG1RF(pCF10-GFP)	2
0.205	V	2	0.1875	0.013	OG1RF(pCF10-GFP)	2.3
0.209	V	2	0.1919	0.013	OG1RF(pCF10-GFP)	2.7
0.213	V	2	0.196099997	0.013	OG1RF(pCF10-GFP)	3
0.217	V	2	0.200399995	0.013	OG1RF(pCF10-GFP)	3.3
0.221	V	2	0.203899994	0.013	OG1RF(pCF10-GFP)	3.7
0.224	V	2	0.206499994	0.013	OG1RF(pCF10-GFP)	4
0.227	V	2	0.209800005	0.013	OG1RF(pCF10-GFP)	4.3
0.23	V	2	0.213599995	0.013	OG1RF(pCF10-GFP)	4.7
0.233	V	2	0.216299996	0.013	OG1RF(pCF10-GFP)	5
0.237	V	2	0.221000001	0.013	OG1RF(pCF10-GFP)	5.3
0.239	V	2	0.221799999	0.013	OG1RF(pCF10-GFP)	5.7
0.242	V	2	0.224999994	0.013	OG1RF(pCF10-GFP)	6
0.244	V	2	0.226899996	0.013	OG1RF(pCF10-GFP)	6.3
0.246	V	2	0.229000002	0.013	OG1RF(pCF10-GFP)	6.7
0.248	V	2	0.231900007	0.013	OG1RF(pCF10-GFP)	7
0.25	V	2	0.231999993	0.013	OG1RF(pCF10-GFP)	7.3
0.251	V	2	0.233500004	0.013	OG1RF(pCF10-GFP)	7.7
0.252	V	2	0.233099997	0.013	OG1RF(pCF10-GFP)	8
0.163	V	1	0.206400007	0.013	OG1RF(pCF10-GFP)	0
0.171	V	1	0.196899995	0.013	OG1RF(pCF10-GFP)	0.3
0.178	V	1	0.2007	0.013	OG1RF(pCF10-GFP)	0.7
0.185	V	1	0.205699995	0.013	OG1RF(pCF10-GFP)	1
0.19	V	1	0.211300001	0.013	OG1RF(pCF10-GFP)	1.3
0.193	V	1	0.216600001	0.013	OG1RF(pCF10-GFP)	1.7
0.2	V	1	0.2236	0.013	OG1RF(pCF10-GFP)	2
0.205	V	1	0.228599995	0.013	OG1RF(pCF10-GFP)	2.3
0.209	V	1	0.2324	0.013	OG1RF(pCF10-GFP)	2.7
0.213	V	1	0.235200003	0.013	OG1RF(pCF10-GFP)	3
0.217	V	1	0.238100007	0.013	OG1RF(pCF10-GFP)	3.3
0.221	V	1	0.241899997	0.013	OG1RF(pCF10-GFP)	3.7
0.224	V	1	0.242899999	0.013	OG1RF(pCF10-GFP)	4
0.227	V	1	0.245199993	0.013	OG1RF(pCF10-GFP)	4.3
0.23	V	1	0.249300003	0.013	OG1RF(pCF10-GFP)	4.7
0.233	V	1	0.250699997	0.013	OG1RF(pCF10-GFP)	5
0.237	V	1	0.253500015	0.013	OG1RF(pCF10-GFP)	5.3
0.239	V	1	0.255699992	0.013	OG1RF(pCF10-GFP)	5.7
0.242	V	1	0.258599997	0.013	OG1RF(pCF10-GFP)	6
0.244	V	1	0.261000007	0.013	OG1RF(pCF10-GFP)	6.3
0.246	V	1	0.261900008	0.013	OG1RF(pCF10-GFP)	6.7
0.248	V	1	0.261400014	0.013	OG1RF(pCF10-GFP)	7
0.25	V	1	0.264499992	0.013	OG1RF(pCF10-GFP)	7.3
0.251	V	1	0.264999986	0.013	OG1RF(pCF10-GFP)	7.7
0.252	V	1	0.264899999	0.013	OG1RF(pCF10-GFP)	8
0.162	V	15	0.352800012	0.13	OG1RF(pCF10-GFP)	0
0.17	V	15	0.376800001	0.13	OG1RF(pCF10-GFP)	0.3
0.177	V	15	0.382200003	0.13	OG1RF(pCF10-GFP)	0.7
0.181	V	15	0.386500001	0.13	OG1RF(pCF10-GFP)	1
0.179	V	15	0.386299998	0.13	OG1RF(pCF10-GFP)	1.3
0.182	V	15	0.391499996	0.13	OG1RF(pCF10-GFP)	1.7
0.185	V	15	0.396400005	0.13	OG1RF(pCF10-GFP)	2
0.188	V	15	0.397899985	0.13	OG1RF(pCF10-GFP)	2.3
0.19	V	15	0.399100006	0.13	OG1RF(pCF10-GFP)	2.7
0.193	V	15	0.404700011	0.13	OG1RF(pCF10-GFP)	3
0.196	V	15	0.403100014	0.13	OG1RF(pCF10-GFP)	3.3
0.198	V	15	0.405400008	0.13	OG1RF(pCF10-GFP)	3.7
0.2	V	15	0.408199996	0.13	OG1RF(pCF10-GFP)	4
0.201	V	15	0.412800014	0.13	OG1RF(pCF10-GFP)	4.3
0.204	V	15	0.412800014	0.13	OG1RF(pCF10-GFP)	4.7
0.205	V	15	0.416000009	0.13	OG1RF(pCF10-GFP)	5
0.207	V	15	0.415800005	0.13	OG1RF(pCF10-GFP)	5.3
0.209	V	15	0.418500006	0.13	OG1RF(pCF10-GFP)	5.7
0.211	V	15	0.417699993	0.13	OG1RF(pCF10-GFP)	6
0.212	V	15	0.419099987	0.13	OG1RF(pCF10-GFP)	6.3
0.214	V	15	0.417400002	0.13	OG1RF(pCF10-GFP)	6.7
0.215	V	15	0.423299998	0.13	OG1RF(pCF10-GFP)	7
0.217	V	15	0.4208	0.13	OG1RF(pCF10-GFP)	7.3
0.217	V	15	0.421799988	0.13	OG1RF(pCF10-GFP)	7.7
0.218	V	15	0.422699988	0.13	OG1RF(pCF10-GFP)	8
0.162	V	14	0.253899992	0.13	OG1RF(pCF10-GFP)	0
0.17	V	14	0.282099992	0.13	OG1RF(pCF10-GFP)	0.3
0.177	V	14	0.289900005	0.13	OG1RF(pCF10-GFP)	0.7
0.181	V	14	0.292699993	0.13	OG1RF(pCF10-GFP)	1
0.179	V	14	0.292100012	0.13	OG1RF(pCF10-GFP)	1.3
0.182	V	14	0.2958	0.13	OG1RF(pCF10-GFP)	1.7
0.185	V	14	0.299199998	0.13	OG1RF(pCF10-GFP)	2
0.188	V	14	0.301699996	0.13	OG1RF(pCF10-GFP)	2.3
0.19	V	14	0.301899999	0.13	OG1RF(pCF10-GFP)	2.7
0.193	V	14	0.305200011	0.13	OG1RF(pCF10-GFP)	3
0.196	V	14	0.305500001	0.13	OG1RF(pCF10-GFP)	3.3
0.198	V	14	0.307700008	0.13	OG1RF(pCF10-GFP)	3.7
0.2	V	14	0.31310001	0.13	OG1RF(pCF10-GFP)	4
0.201	V	14	0.312299997	0.13	OG1RF(pCF10-GFP)	4.3
0.204	V	14	0.316700011	0.13	OG1RF(pCF10-GFP)	4.7
0.205	V	14	0.315600008	0.13	OG1RF(pCF10-GFP)	5
0.207	V	14	0.318399996	0.13	OG1RF(pCF10-GFP)	5.3
0.209	V	14	0.318800002	0.13	OG1RF(pCF10-GFP)	5.7
0.211	V	14	0.321700007	0.13	OG1RF(pCF10-GFP)	6
0.212	V	14	0.320300013	0.13	OG1RF(pCF10-GFP)	6.3
0.214	V	14	0.3222	0.13	OG1RF(pCF10-GFP)	6.7
0.215	V	14	0.324499995	0.13	OG1RF(pCF10-GFP)	7
0.217	V	14	0.325599998	0.13	OG1RF(pCF10-GFP)	7.3
0.217	V	14	0.324699998	0.13	OG1RF(pCF10-GFP)	7.7
0.218	V	14	0.324900001	0.13	OG1RF(pCF10-GFP)	8
0.162	V	13	0.193100005	0.13	OG1RF(pCF10-GFP)	0
0.17	V	13	0.211500004	0.13	OG1RF(pCF10-GFP)	0.3
0.177	V	13	0.220799997	0.13	OG1RF(pCF10-GFP)	0.7
0.181	V	13	0.223800004	0.13	OG1RF(pCF10-GFP)	1
0.179	V	13	0.223299995	0.13	OG1RF(pCF10-GFP)	1.3
0.182	V	13	0.227699995	0.13	OG1RF(pCF10-GFP)	1.7
0.185	V	13	0.2324	0.13	OG1RF(pCF10-GFP)	2
0.188	V	13	0.233500004	0.13	OG1RF(pCF10-GFP)	2.3
0.19	V	13	0.235599995	0.13	OG1RF(pCF10-GFP)	2.7
0.193	V	13	0.240700006	0.13	OG1RF(pCF10-GFP)	3
0.196	V	13	0.241500005	0.13	OG1RF(pCF10-GFP)	3.3
0.198	V	13	0.242699996	0.13	OG1RF(pCF10-GFP)	3.7
0.2	V	13	0.246700004	0.13	OG1RF(pCF10-GFP)	4
0.201	V	13	0.248799995	0.13	OG1RF(pCF10-GFP)	4.3
0.204	V	13	0.251100004	0.13	OG1RF(pCF10-GFP)	4.7
0.205	V	13	0.251199991	0.13	OG1RF(pCF10-GFP)	5
0.207	V	13	0.252999991	0.13	OG1RF(pCF10-GFP)	5.3
0.209	V	13	0.254799992	0.13	OG1RF(pCF10-GFP)	5.7
0.211	V	13	0.255199999	0.13	OG1RF(pCF10-GFP)	6
0.212	V	13	0.257499993	0.13	OG1RF(pCF10-GFP)	6.3
0.214	V	13	0.25940001	0.13	OG1RF(pCF10-GFP)	6.7
0.215	V	13	0.260500014	0.13	OG1RF(pCF10-GFP)	7
0.217	V	13	0.261599988	0.13	OG1RF(pCF10-GFP)	7.3
0.217	V	13	0.262600005	0.13	OG1RF(pCF10-GFP)	7.7
0.218	V	13	0.263700008	0.13	OG1RF(pCF10-GFP)	8
0.162	V	12	0.141100004	0.13	OG1RF(pCF10-GFP)	0
0.17	V	12	0.154799998	0.13	OG1RF(pCF10-GFP)	0.3
0.177	V	12	0.163800001	0.13	OG1RF(pCF10-GFP)	0.7
0.181	V	12	0.167500004	0.13	OG1RF(pCF10-GFP)	1
0.179	V	12	0.167500004	0.13	OG1RF(pCF10-GFP)	1.3
0.182	V	12	0.171800002	0.13	OG1RF(pCF10-GFP)	1.7
0.185	V	12	0.175799996	0.13	OG1RF(pCF10-GFP)	2
0.188	V	12	0.178900003	0.13	OG1RF(pCF10-GFP)	2.3
0.19	V	12	0.181299999	0.13	OG1RF(pCF10-GFP)	2.7
0.193	V	12	0.185399994	0.13	OG1RF(pCF10-GFP)	3
0.196	V	12	0.187800005	0.13	OG1RF(pCF10-GFP)	3.3
0.198	V	12	0.189500004	0.13	OG1RF(pCF10-GFP)	3.7
0.2	V	12	0.192900002	0.13	OG1RF(pCF10-GFP)	4
0.201	V	12	0.194499999	0.13	OG1RF(pCF10-GFP)	4.3
0.204	V	12	0.197099999	0.13	OG1RF(pCF10-GFP)	4.7
0.205	V	12	0.197999999	0.13	OG1RF(pCF10-GFP)	5
0.207	V	12	0.200399995	0.13	OG1RF(pCF10-GFP)	5.3
0.209	V	12	0.202399999	0.13	OG1RF(pCF10-GFP)	5.7
0.211	V	12	0.204500005	0.13	OG1RF(pCF10-GFP)	6
0.212	V	12	0.207100004	0.13	OG1RF(pCF10-GFP)	6.3
0.214	V	12	0.207000002	0.13	OG1RF(pCF10-GFP)	6.7
0.215	V	12	0.208900005	0.13	OG1RF(pCF10-GFP)	7
0.217	V	12	0.210899994	0.13	OG1RF(pCF10-GFP)	7.3
0.217	V	12	0.211700007	0.13	OG1RF(pCF10-GFP)	7.7
0.218	V	12	0.213400006	0.13	OG1RF(pCF10-GFP)	8
0.162	V	11	0.129199997	0.13	OG1RF(pCF10-GFP)	0
0.17	V	11	0.139699996	0.13	OG1RF(pCF10-GFP)	0.3
0.177	V	11	0.148200005	0.13	OG1RF(pCF10-GFP)	0.7
0.181	V	11	0.151299998	0.13	OG1RF(pCF10-GFP)	1
0.179	V	11	0.150700003	0.13	OG1RF(pCF10-GFP)	1.3
0.182	V	11	0.155900002	0.13	OG1RF(pCF10-GFP)	1.7
0.185	V	11	0.158000007	0.13	OG1RF(pCF10-GFP)	2
0.188	V	11	0.161500007	0.13	OG1RF(pCF10-GFP)	2.3
0.19	V	11	0.164700001	0.13	OG1RF(pCF10-GFP)	2.7
0.193	V	11	0.167699993	0.13	OG1RF(pCF10-GFP)	3
0.196	V	11	0.170599997	0.13	OG1RF(pCF10-GFP)	3.3
0.198	V	11	0.172700003	0.13	OG1RF(pCF10-GFP)	3.7
0.2	V	11	0.174899995	0.13	OG1RF(pCF10-GFP)	4
0.201	V	11	0.176799998	0.13	OG1RF(pCF10-GFP)	4.3
0.204	V	11	0.179299995	0.13	OG1RF(pCF10-GFP)	4.7
0.205	V	11	0.180800006	0.13	OG1RF(pCF10-GFP)	5
0.207	V	11	0.182799995	0.13	OG1RF(pCF10-GFP)	5.3
0.209	V	11	0.185000002	0.13	OG1RF(pCF10-GFP)	5.7
0.211	V	11	0.186900005	0.13	OG1RF(pCF10-GFP)	6
0.212	V	11	0.188500002	0.13	OG1RF(pCF10-GFP)	6.3
0.214	V	11	0.190200001	0.13	OG1RF(pCF10-GFP)	6.7
0.215	V	11	0.192000002	0.13	OG1RF(pCF10-GFP)	7
0.217	V	11	0.194600001	0.13	OG1RF(pCF10-GFP)	7.3
0.217	V	11	0.194499999	0.13	OG1RF(pCF10-GFP)	7.7
0.218	V	11	0.195800006	0.13	OG1RF(pCF10-GFP)	8
0.162	V	10	0.129600003	0.13	OG1RF(pCF10-GFP)	0
0.17	V	10	0.140100002	0.13	OG1RF(pCF10-GFP)	0.3
0.177	V	10	0.145500004	0.13	OG1RF(pCF10-GFP)	0.7
0.181	V	10	0.149100006	0.13	OG1RF(pCF10-GFP)	1
0.179	V	10	0.1479	0.13	OG1RF(pCF10-GFP)	1.3
0.182	V	10	0.1514	0.13	OG1RF(pCF10-GFP)	1.7
0.185	V	10	0.154799998	0.13	OG1RF(pCF10-GFP)	2
0.188	V	10	0.158399999	0.13	OG1RF(pCF10-GFP)	2.3
0.19	V	10	0.162	0.13	OG1RF(pCF10-GFP)	2.7
0.193	V	10	0.165000007	0.13	OG1RF(pCF10-GFP)	3
0.196	V	10	0.167600006	0.13	OG1RF(pCF10-GFP)	3.3
0.198	V	10	0.169699997	0.13	OG1RF(pCF10-GFP)	3.7
0.2	V	10	0.173199996	0.13	OG1RF(pCF10-GFP)	4
0.201	V	10	0.173999995	0.13	OG1RF(pCF10-GFP)	4.3
0.204	V	10	0.176699996	0.13	OG1RF(pCF10-GFP)	4.7
0.205	V	10	0.178200006	0.13	OG1RF(pCF10-GFP)	5
0.207	V	10	0.180399999	0.13	OG1RF(pCF10-GFP)	5.3
0.209	V	10	0.182400003	0.13	OG1RF(pCF10-GFP)	5.7
0.211	V	10	0.184300005	0.13	OG1RF(pCF10-GFP)	6
0.212	V	10	0.186000004	0.13	OG1RF(pCF10-GFP)	6.3
0.214	V	10	0.187600002	0.13	OG1RF(pCF10-GFP)	6.7
0.215	V	10	0.189199999	0.13	OG1RF(pCF10-GFP)	7
0.217	V	10	0.190599993	0.13	OG1RF(pCF10-GFP)	7.3
0.217	V	10	0.191499993	0.13	OG1RF(pCF10-GFP)	7.7
0.218	V	10	0.192900002	0.13	OG1RF(pCF10-GFP)	8
0.162	V	9	0.126000002	0.13	OG1RF(pCF10-GFP)	0
0.17	V	9	0.1382	0.13	OG1RF(pCF10-GFP)	0.3
0.177	V	9	0.1426	0.13	OG1RF(pCF10-GFP)	0.7
0.181	V	9	0.147	0.13	OG1RF(pCF10-GFP)	1
0.179	V	9	0.143700004	0.13	OG1RF(pCF10-GFP)	1.3
0.182	V	9	0.147300005	0.13	OG1RF(pCF10-GFP)	1.7
0.185	V	9	0.150700003	0.13	OG1RF(pCF10-GFP)	2
0.188	V	9	0.153699994	0.13	OG1RF(pCF10-GFP)	2.3
0.19	V	9	0.157199994	0.13	OG1RF(pCF10-GFP)	2.7
0.193	V	9	0.160500005	0.13	OG1RF(pCF10-GFP)	3
0.196	V	9	0.162699997	0.13	OG1RF(pCF10-GFP)	3.3
0.198	V	9	0.164900005	0.13	OG1RF(pCF10-GFP)	3.7
0.2	V	9	0.167199999	0.13	OG1RF(pCF10-GFP)	4
0.201	V	9	0.169	0.13	OG1RF(pCF10-GFP)	4.3
0.204	V	9	0.171399996	0.13	OG1RF(pCF10-GFP)	4.7
0.205	V	9	0.173099995	0.13	OG1RF(pCF10-GFP)	5
0.207	V	9	0.175400004	0.13	OG1RF(pCF10-GFP)	5.3
0.209	V	9	0.177200004	0.13	OG1RF(pCF10-GFP)	5.7
0.211	V	9	0.179100007	0.13	OG1RF(pCF10-GFP)	6
0.212	V	9	0.180600002	0.13	OG1RF(pCF10-GFP)	6.3
0.214	V	9	0.1822	0.13	OG1RF(pCF10-GFP)	6.7
0.215	V	9	0.183699995	0.13	OG1RF(pCF10-GFP)	7
0.217	V	9	0.185000002	0.13	OG1RF(pCF10-GFP)	7.3
0.217	V	9	0.186199993	0.13	OG1RF(pCF10-GFP)	7.7
0.218	V	9	0.1875	0.13	OG1RF(pCF10-GFP)	8
0.162	H	15	0.293199986	0.13	OG1RF(pCF10-GFP)	0
0.17	H	15	0.274199992	0.13	OG1RF(pCF10-GFP)	0.3
0.177	H	15	0.278699994	0.13	OG1RF(pCF10-GFP)	0.7
0.181	H	15	0.278699994	0.13	OG1RF(pCF10-GFP)	1
0.179	H	15	0.280699998	0.13	OG1RF(pCF10-GFP)	1.3
0.182	H	15	0.280299991	0.13	OG1RF(pCF10-GFP)	1.7
0.185	H	15	0.280900002	0.13	OG1RF(pCF10-GFP)	2
0.188	H	15	0.282599986	0.13	OG1RF(pCF10-GFP)	2.3
0.19	H	15	0.284200013	0.13	OG1RF(pCF10-GFP)	2.7
0.193	H	15	0.284799993	0.13	OG1RF(pCF10-GFP)	3
0.196	H	15	0.289400011	0.13	OG1RF(pCF10-GFP)	3.3
0.198	H	15	0.289000005	0.13	OG1RF(pCF10-GFP)	3.7
0.2	H	15	0.290100008	0.13	OG1RF(pCF10-GFP)	4
0.201	H	15	0.292299986	0.13	OG1RF(pCF10-GFP)	4.3
0.204	H	15	0.29429999	0.13	OG1RF(pCF10-GFP)	4.7
0.205	H	15	0.29460001	0.13	OG1RF(pCF10-GFP)	5
0.207	H	15	0.296000004	0.13	OG1RF(pCF10-GFP)	5.3
0.209	H	15	0.297399998	0.13	OG1RF(pCF10-GFP)	5.7
0.211	H	15	0.298299998	0.13	OG1RF(pCF10-GFP)	6
0.212	H	15	0.302100003	0.13	OG1RF(pCF10-GFP)	6.3
0.214	H	15	0.302899987	0.13	OG1RF(pCF10-GFP)	6.7
0.215	H	15	0.30309999	0.13	OG1RF(pCF10-GFP)	7
0.217	H	15	0.30399999	0.13	OG1RF(pCF10-GFP)	7.3
0.217	H	15	0.304699987	0.13	OG1RF(pCF10-GFP)	7.7
0.218	H	15	0.305599988	0.13	OG1RF(pCF10-GFP)	8
0.162	H	14	0.216499999	0.13	OG1RF(pCF10-GFP)	0
0.17	H	14	0.195199996	0.13	OG1RF(pCF10-GFP)	0.3
0.177	H	14	0.202900007	0.13	OG1RF(pCF10-GFP)	0.7
0.181	H	14	0.208100006	0.13	OG1RF(pCF10-GFP)	1
0.179	H	14	0.202800006	0.13	OG1RF(pCF10-GFP)	1.3
0.182	H	14	0.206900001	0.13	OG1RF(pCF10-GFP)	1.7
0.185	H	14	0.206900001	0.13	OG1RF(pCF10-GFP)	2
0.188	H	14	0.210500002	0.13	OG1RF(pCF10-GFP)	2.3
0.19	H	14	0.213499993	0.13	OG1RF(pCF10-GFP)	2.7
0.193	H	14	0.213799998	0.13	OG1RF(pCF10-GFP)	3
0.196	H	14	0.216499999	0.13	OG1RF(pCF10-GFP)	3.3
0.198	H	14	0.224800006	0.13	OG1RF(pCF10-GFP)	3.7
0.2	H	14	0.217700005	0.13	OG1RF(pCF10-GFP)	4
0.201	H	14	0.221900001	0.13	OG1RF(pCF10-GFP)	4.3
0.204	H	14	0.223100007	0.13	OG1RF(pCF10-GFP)	4.7
0.205	H	14	0.225799993	0.13	OG1RF(pCF10-GFP)	5
0.207	H	14	0.225600004	0.13	OG1RF(pCF10-GFP)	5.3
0.209	H	14	0.228200004	0.13	OG1RF(pCF10-GFP)	5.7
0.211	H	14	0.232700005	0.13	OG1RF(pCF10-GFP)	6
0.212	H	14	0.230700001	0.13	OG1RF(pCF10-GFP)	6.3
0.214	H	14	0.231900007	0.13	OG1RF(pCF10-GFP)	6.7
0.215	H	14	0.2324	0.13	OG1RF(pCF10-GFP)	7
0.217	H	14	0.234899998	0.13	OG1RF(pCF10-GFP)	7.3
0.217	H	14	0.234999999	0.13	OG1RF(pCF10-GFP)	7.7
0.218	H	14	0.236100003	0.13	OG1RF(pCF10-GFP)	8
0.162	H	13	0.154300004	0.13	OG1RF(pCF10-GFP)	0
0.17	H	13	0.145099998	0.13	OG1RF(pCF10-GFP)	0.3
0.177	H	13	0.152700007	0.13	OG1RF(pCF10-GFP)	0.7
0.181	H	13	0.157000005	0.13	OG1RF(pCF10-GFP)	1
0.179	H	13	0.155300006	0.13	OG1RF(pCF10-GFP)	1.3
0.182	H	13	0.159299999	0.13	OG1RF(pCF10-GFP)	1.7
0.185	H	13	0.161699995	0.13	OG1RF(pCF10-GFP)	2
0.188	H	13	0.1646	0.13	OG1RF(pCF10-GFP)	2.3
0.19	H	13	0.166600004	0.13	OG1RF(pCF10-GFP)	2.7
0.193	H	13	0.168599993	0.13	OG1RF(pCF10-GFP)	3
0.196	H	13	0.171499997	0.13	OG1RF(pCF10-GFP)	3.3
0.198	H	13	0.174400002	0.13	OG1RF(pCF10-GFP)	3.7
0.2	H	13	0.175300002	0.13	OG1RF(pCF10-GFP)	4
0.201	H	13	0.177300006	0.13	OG1RF(pCF10-GFP)	4.3
0.204	H	13	0.179900005	0.13	OG1RF(pCF10-GFP)	4.7
0.205	H	13	0.180099994	0.13	OG1RF(pCF10-GFP)	5
0.207	H	13	0.181799993	0.13	OG1RF(pCF10-GFP)	5.3
0.209	H	13	0.184900001	0.13	OG1RF(pCF10-GFP)	5.7
0.211	H	13	0.187399998	0.13	OG1RF(pCF10-GFP)	6
0.212	H	13	0.187700003	0.13	OG1RF(pCF10-GFP)	6.3
0.214	H	13	0.190200001	0.13	OG1RF(pCF10-GFP)	6.7
0.215	H	13	0.190200001	0.13	OG1RF(pCF10-GFP)	7
0.217	H	13	0.192200005	0.13	OG1RF(pCF10-GFP)	7.3
0.217	H	13	0.192699999	0.13	OG1RF(pCF10-GFP)	7.7
0.218	H	13	0.193700001	0.13	OG1RF(pCF10-GFP)	8
0.162	H	12	0.133000001	0.13	OG1RF(pCF10-GFP)	0
0.17	H	12	0.136099994	0.13	OG1RF(pCF10-GFP)	0.3
0.177	H	12	0.142299995	0.13	OG1RF(pCF10-GFP)	0.7
0.181	H	12	0.146500006	0.13	OG1RF(pCF10-GFP)	1
0.179	H	12	0.146200001	0.13	OG1RF(pCF10-GFP)	1.3
0.182	H	12	0.151199996	0.13	OG1RF(pCF10-GFP)	1.7
0.185	H	12	0.152999997	0.13	OG1RF(pCF10-GFP)	2
0.188	H	12	0.157199994	0.13	OG1RF(pCF10-GFP)	2.3
0.19	H	12	0.158899993	0.13	OG1RF(pCF10-GFP)	2.7
0.193	H	12	0.160999998	0.13	OG1RF(pCF10-GFP)	3
0.196	H	12	0.163599998	0.13	OG1RF(pCF10-GFP)	3.3
0.198	H	12	0.165900007	0.13	OG1RF(pCF10-GFP)	3.7
0.2	H	12	0.167999998	0.13	OG1RF(pCF10-GFP)	4
0.201	H	12	0.169799998	0.13	OG1RF(pCF10-GFP)	4.3
0.204	H	12	0.171700001	0.13	OG1RF(pCF10-GFP)	4.7
0.205	H	12	0.1734	0.13	OG1RF(pCF10-GFP)	5
0.207	H	12	0.1752	0.13	OG1RF(pCF10-GFP)	5.3
0.209	H	12	0.177499995	0.13	OG1RF(pCF10-GFP)	5.7
0.211	H	12	0.180399999	0.13	OG1RF(pCF10-GFP)	6
0.212	H	12	0.181899995	0.13	OG1RF(pCF10-GFP)	6.3
0.214	H	12	0.1822	0.13	OG1RF(pCF10-GFP)	6.7
0.215	H	12	0.183899999	0.13	OG1RF(pCF10-GFP)	7
0.217	H	12	0.185200006	0.13	OG1RF(pCF10-GFP)	7.3
0.217	H	12	0.186000004	0.13	OG1RF(pCF10-GFP)	7.7
0.218	H	12	0.187099993	0.13	OG1RF(pCF10-GFP)	8
0.162	H	11	0.127599999	0.13	OG1RF(pCF10-GFP)	0
0.17	H	11	0.138400003	0.13	OG1RF(pCF10-GFP)	0.3
0.177	H	11	0.142299995	0.13	OG1RF(pCF10-GFP)	0.7
0.181	H	11	0.147799999	0.13	OG1RF(pCF10-GFP)	1
0.179	H	11	0.145799994	0.13	OG1RF(pCF10-GFP)	1.3
0.182	H	11	0.150600001	0.13	OG1RF(pCF10-GFP)	1.7
0.185	H	11	0.152899995	0.13	OG1RF(pCF10-GFP)	2
0.188	H	11	0.1567	0.13	OG1RF(pCF10-GFP)	2.3
0.19	H	11	0.159799993	0.13	OG1RF(pCF10-GFP)	2.7
0.193	H	11	0.162599996	0.13	OG1RF(pCF10-GFP)	3
0.196	H	11	0.165399998	0.13	OG1RF(pCF10-GFP)	3.3
0.198	H	11	0.167699993	0.13	OG1RF(pCF10-GFP)	3.7
0.2	H	11	0.170000002	0.13	OG1RF(pCF10-GFP)	4
0.201	H	11	0.171900004	0.13	OG1RF(pCF10-GFP)	4.3
0.204	H	11	0.174099997	0.13	OG1RF(pCF10-GFP)	4.7
0.205	H	11	0.175999999	0.13	OG1RF(pCF10-GFP)	5
0.207	H	11	0.178000003	0.13	OG1RF(pCF10-GFP)	5.3
0.209	H	11	0.180099994	0.13	OG1RF(pCF10-GFP)	5.7
0.211	H	11	0.181899995	0.13	OG1RF(pCF10-GFP)	6
0.212	H	11	0.183899999	0.13	OG1RF(pCF10-GFP)	6.3
0.214	H	11	0.185299993	0.13	OG1RF(pCF10-GFP)	6.7
0.215	H	11	0.186499998	0.13	OG1RF(pCF10-GFP)	7
0.217	H	11	0.187800005	0.13	OG1RF(pCF10-GFP)	7.3
0.217	H	11	0.189099997	0.13	OG1RF(pCF10-GFP)	7.7
0.218	H	11	0.190099999	0.13	OG1RF(pCF10-GFP)	8
0.162	H	10	0.126900002	0.13	OG1RF(pCF10-GFP)	0
0.17	H	10	0.140100002	0.13	OG1RF(pCF10-GFP)	0.3
0.177	H	10	0.142800003	0.13	OG1RF(pCF10-GFP)	0.7
0.181	H	10	0.147200003	0.13	OG1RF(pCF10-GFP)	1
0.179	H	10	0.145099998	0.13	OG1RF(pCF10-GFP)	1.3
0.182	H	10	0.149200007	0.13	OG1RF(pCF10-GFP)	1.7
0.185	H	10	0.152099997	0.13	OG1RF(pCF10-GFP)	2
0.188	H	10	0.1567	0.13	OG1RF(pCF10-GFP)	2.3
0.19	H	10	0.159099996	0.13	OG1RF(pCF10-GFP)	2.7
0.193	H	10	0.162100002	0.13	OG1RF(pCF10-GFP)	3
0.196	H	10	0.164900005	0.13	OG1RF(pCF10-GFP)	3.3
0.198	H	10	0.167400002	0.13	OG1RF(pCF10-GFP)	3.7
0.2	H	10	0.169499993	0.13	OG1RF(pCF10-GFP)	4
0.201	H	10	0.171700001	0.13	OG1RF(pCF10-GFP)	4.3
0.204	H	10	0.174099997	0.13	OG1RF(pCF10-GFP)	4.7
0.205	H	10	0.176400006	0.13	OG1RF(pCF10-GFP)	5
0.207	H	10	0.178100005	0.13	OG1RF(pCF10-GFP)	5.3
0.209	H	10	0.181700006	0.13	OG1RF(pCF10-GFP)	5.7
0.211	H	10	0.182500005	0.13	OG1RF(pCF10-GFP)	6
0.212	H	10	0.185699999	0.13	OG1RF(pCF10-GFP)	6.3
0.214	H	10	0.186000004	0.13	OG1RF(pCF10-GFP)	6.7
0.215	H	10	0.187399998	0.13	OG1RF(pCF10-GFP)	7
0.217	H	10	0.188500002	0.13	OG1RF(pCF10-GFP)	7.3
0.217	H	10	0.189899996	0.13	OG1RF(pCF10-GFP)	7.7
0.218	H	10	0.190699995	0.13	OG1RF(pCF10-GFP)	8
0.162	H	9	0.125499994	0.13	OG1RF(pCF10-GFP)	0
0.17	H	9	0.1347	0.13	OG1RF(pCF10-GFP)	0.3
0.177	H	9	0.140599996	0.13	OG1RF(pCF10-GFP)	0.7
0.181	H	9	0.144500002	0.13	OG1RF(pCF10-GFP)	1
0.179	H	9	0.141399994	0.13	OG1RF(pCF10-GFP)	1.3
0.182	H	9	0.144600004	0.13	OG1RF(pCF10-GFP)	1.7
0.185	H	9	0.147699997	0.13	OG1RF(pCF10-GFP)	2
0.188	H	9	0.1505	0.13	OG1RF(pCF10-GFP)	2.3
0.19	H	9	0.153899997	0.13	OG1RF(pCF10-GFP)	2.7
0.193	H	9	0.156399995	0.13	OG1RF(pCF10-GFP)	3
0.196	H	9	0.160600007	0.13	OG1RF(pCF10-GFP)	3.3
0.198	H	9	0.161400005	0.13	OG1RF(pCF10-GFP)	3.7
0.2	H	9	0.163299993	0.13	OG1RF(pCF10-GFP)	4
0.201	H	9	0.165399998	0.13	OG1RF(pCF10-GFP)	4.3
0.204	H	9	0.167600006	0.13	OG1RF(pCF10-GFP)	4.7
0.205	H	9	0.169599995	0.13	OG1RF(pCF10-GFP)	5
0.207	H	9	0.171200007	0.13	OG1RF(pCF10-GFP)	5.3
0.209	H	9	0.173299998	0.13	OG1RF(pCF10-GFP)	5.7
0.211	H	9	0.175300002	0.13	OG1RF(pCF10-GFP)	6
0.212	H	9	0.177200004	0.13	OG1RF(pCF10-GFP)	6.3
0.214	H	9	0.178900003	0.13	OG1RF(pCF10-GFP)	6.7
0.215	H	9	0.180199996	0.13	OG1RF(pCF10-GFP)	7
0.217	H	9	0.181299999	0.13	OG1RF(pCF10-GFP)	7.3
0.217	H	9	0.182400003	0.13	OG1RF(pCF10-GFP)	7.7
0.218	H	9	0.1831	0.13	OG1RF(pCF10-GFP)	8
0.162	H	8	0.126499996	0.13	OG1RF(pCF10-GFP)	0
0.17	H	8	0.135700002	0.13	OG1RF(pCF10-GFP)	0.3
0.177	H	8	0.140799999	0.13	OG1RF(pCF10-GFP)	0.7
0.181	H	8	0.145300001	0.13	OG1RF(pCF10-GFP)	1
0.179	H	8	0.140900001	0.13	OG1RF(pCF10-GFP)	1.3
0.182	H	8	0.144800007	0.13	OG1RF(pCF10-GFP)	1.7
0.185	H	8	0.146500006	0.13	OG1RF(pCF10-GFP)	2
0.188	H	8	0.149800003	0.13	OG1RF(pCF10-GFP)	2.3
0.19	H	8	0.152799994	0.13	OG1RF(pCF10-GFP)	2.7
0.193	H	8	0.155599996	0.13	OG1RF(pCF10-GFP)	3
0.196	H	8	0.158999994	0.13	OG1RF(pCF10-GFP)	3.3
0.198	H	8	0.160400003	0.13	OG1RF(pCF10-GFP)	3.7
0.2	H	8	0.162400007	0.13	OG1RF(pCF10-GFP)	4
0.201	H	8	0.164100006	0.13	OG1RF(pCF10-GFP)	4.3
0.204	H	8	0.166600004	0.13	OG1RF(pCF10-GFP)	4.7
0.205	H	8	0.168200001	0.13	OG1RF(pCF10-GFP)	5
0.207	H	8	0.170200005	0.13	OG1RF(pCF10-GFP)	5.3
0.209	H	8	0.172199994	0.13	OG1RF(pCF10-GFP)	5.7
0.211	H	8	0.174199998	0.13	OG1RF(pCF10-GFP)	6
0.212	H	8	0.175799996	0.13	OG1RF(pCF10-GFP)	6.3
0.214	H	8	0.177200004	0.13	OG1RF(pCF10-GFP)	6.7
0.215	H	8	0.178499997	0.13	OG1RF(pCF10-GFP)	7
0.217	H	8	0.181400001	0.13	OG1RF(pCF10-GFP)	7.3
0.217	H	8	0.180999994	0.13	OG1RF(pCF10-GFP)	7.7
0.218	H	8	0.183300003	0.13	OG1RF(pCF10-GFP)	8
0.162	H	7	0.126000002	0.13	OG1RF(pCF10-GFP)	0
0.17	H	7	0.138099998	0.13	OG1RF(pCF10-GFP)	0.3
0.177	H	7	0.145699993	0.13	OG1RF(pCF10-GFP)	0.7
0.181	H	7	0.149900004	0.13	OG1RF(pCF10-GFP)	1
0.179	H	7	0.144999996	0.13	OG1RF(pCF10-GFP)	1.3
0.182	H	7	0.148000002	0.13	OG1RF(pCF10-GFP)	1.7
0.185	H	7	0.151500002	0.13	OG1RF(pCF10-GFP)	2
0.188	H	7	0.154400006	0.13	OG1RF(pCF10-GFP)	2.3
0.19	H	7	0.158199996	0.13	OG1RF(pCF10-GFP)	2.7
0.193	H	7	0.161200002	0.13	OG1RF(pCF10-GFP)	3
0.196	H	7	0.163699999	0.13	OG1RF(pCF10-GFP)	3.3
0.198	H	7	0.166099995	0.13	OG1RF(pCF10-GFP)	3.7
0.2	H	7	0.168599993	0.13	OG1RF(pCF10-GFP)	4
0.201	H	7	0.170100003	0.13	OG1RF(pCF10-GFP)	4.3
0.204	H	7	0.172600001	0.13	OG1RF(pCF10-GFP)	4.7
0.205	H	7	0.174199998	0.13	OG1RF(pCF10-GFP)	5
0.207	H	7	0.176499993	0.13	OG1RF(pCF10-GFP)	5.3
0.209	H	7	0.178599998	0.13	OG1RF(pCF10-GFP)	5.7
0.211	H	7	0.180500001	0.13	OG1RF(pCF10-GFP)	6
0.212	H	7	0.182099998	0.13	OG1RF(pCF10-GFP)	6.3
0.214	H	7	0.1831	0.13	OG1RF(pCF10-GFP)	6.7
0.215	H	7	0.184900001	0.13	OG1RF(pCF10-GFP)	7
0.217	H	7	0.186499998	0.13	OG1RF(pCF10-GFP)	7.3
0.217	H	7	0.1875	0.13	OG1RF(pCF10-GFP)	7.7
0.218	H	7	0.188700005	0.13	OG1RF(pCF10-GFP)	8
0.162	H	6	0.127900004	0.13	OG1RF(pCF10-GFP)	0
0.17	H	6	0.138999999	0.13	OG1RF(pCF10-GFP)	0.3
0.177	H	6	0.146799996	0.13	OG1RF(pCF10-GFP)	0.7
0.181	H	6	0.149900004	0.13	OG1RF(pCF10-GFP)	1
0.179	H	6	0.145699993	0.13	OG1RF(pCF10-GFP)	1.3
0.182	H	6	0.148399994	0.13	OG1RF(pCF10-GFP)	1.7
0.185	H	6	0.151800007	0.13	OG1RF(pCF10-GFP)	2
0.188	H	6	0.154599994	0.13	OG1RF(pCF10-GFP)	2.3
0.19	H	6	0.157800004	0.13	OG1RF(pCF10-GFP)	2.7
0.193	H	6	0.160500005	0.13	OG1RF(pCF10-GFP)	3
0.196	H	6	0.163100004	0.13	OG1RF(pCF10-GFP)	3.3
0.198	H	6	0.1655	0.13	OG1RF(pCF10-GFP)	3.7
0.2	H	6	0.166999996	0.13	OG1RF(pCF10-GFP)	4
0.201	H	6	0.169	0.13	OG1RF(pCF10-GFP)	4.3
0.204	H	6	0.171299994	0.13	OG1RF(pCF10-GFP)	4.7
0.205	H	6	0.173600003	0.13	OG1RF(pCF10-GFP)	5
0.207	H	6	0.175300002	0.13	OG1RF(pCF10-GFP)	5.3
0.209	H	6	0.177300006	0.13	OG1RF(pCF10-GFP)	5.7
0.211	H	6	0.179100007	0.13	OG1RF(pCF10-GFP)	6
0.212	H	6	0.180800006	0.13	OG1RF(pCF10-GFP)	6.3
0.214	H	6	0.1822	0.13	OG1RF(pCF10-GFP)	6.7
0.215	H	6	0.183899999	0.13	OG1RF(pCF10-GFP)	7
0.217	H	6	0.185100004	0.13	OG1RF(pCF10-GFP)	7.3
0.217	H	6	0.186199993	0.13	OG1RF(pCF10-GFP)	7.7
0.218	H	6	0.187000006	0.13	OG1RF(pCF10-GFP)	8
0.162	H	5	0.127700001	0.13	OG1RF(pCF10-GFP)	0
0.17	H	5	0.135399997	0.13	OG1RF(pCF10-GFP)	0.3
0.177	H	5	0.143700004	0.13	OG1RF(pCF10-GFP)	0.7
0.181	H	5	0.147499993	0.13	OG1RF(pCF10-GFP)	1
0.179	H	5	0.143700004	0.13	OG1RF(pCF10-GFP)	1.3
0.182	H	5	0.145600006	0.13	OG1RF(pCF10-GFP)	1.7
0.185	H	5	0.148200005	0.13	OG1RF(pCF10-GFP)	2
0.188	H	5	0.150700003	0.13	OG1RF(pCF10-GFP)	2.3
0.19	H	5	0.153500006	0.13	OG1RF(pCF10-GFP)	2.7
0.193	H	5	0.155699998	0.13	OG1RF(pCF10-GFP)	3
0.196	H	5	0.158000007	0.13	OG1RF(pCF10-GFP)	3.3
0.198	H	5	0.1602	0.13	OG1RF(pCF10-GFP)	3.7
0.2	H	5	0.161300004	0.13	OG1RF(pCF10-GFP)	4
0.201	H	5	0.163200006	0.13	OG1RF(pCF10-GFP)	4.3
0.204	H	5	0.165399998	0.13	OG1RF(pCF10-GFP)	4.7
0.205	H	5	0.167500004	0.13	OG1RF(pCF10-GFP)	5
0.207	H	5	0.169100001	0.13	OG1RF(pCF10-GFP)	5.3
0.209	H	5	0.171000004	0.13	OG1RF(pCF10-GFP)	5.7
0.211	H	5	0.172700003	0.13	OG1RF(pCF10-GFP)	6
0.212	H	5	0.173899993	0.13	OG1RF(pCF10-GFP)	6.3
0.214	H	5	0.175799996	0.13	OG1RF(pCF10-GFP)	6.7
0.215	H	5	0.177000001	0.13	OG1RF(pCF10-GFP)	7
0.217	H	5	0.178599998	0.13	OG1RF(pCF10-GFP)	7.3
0.217	H	5	0.179399997	0.13	OG1RF(pCF10-GFP)	7.7
0.218	H	5	0.180199996	0.13	OG1RF(pCF10-GFP)	8
0.162	H	4	0.1294	0.13	OG1RF(pCF10-GFP)	0
0.17	H	4	0.136299998	0.13	OG1RF(pCF10-GFP)	0.3
0.177	H	4	0.144400001	0.13	OG1RF(pCF10-GFP)	0.7
0.181	H	4	0.148599997	0.13	OG1RF(pCF10-GFP)	1
0.179	H	4	0.146300003	0.13	OG1RF(pCF10-GFP)	1.3
0.182	H	4	0.149200007	0.13	OG1RF(pCF10-GFP)	1.7
0.185	H	4	0.1505	0.13	OG1RF(pCF10-GFP)	2
0.188	H	4	0.151899993	0.13	OG1RF(pCF10-GFP)	2.3
0.19	H	4	0.154499993	0.13	OG1RF(pCF10-GFP)	2.7
0.193	H	4	0.157299995	0.13	OG1RF(pCF10-GFP)	3
0.196	H	4	0.159099996	0.13	OG1RF(pCF10-GFP)	3.3
0.198	H	4	0.161899999	0.13	OG1RF(pCF10-GFP)	3.7
0.2	H	4	0.162200004	0.13	OG1RF(pCF10-GFP)	4
0.201	H	4	0.164199993	0.13	OG1RF(pCF10-GFP)	4.3
0.204	H	4	0.166299999	0.13	OG1RF(pCF10-GFP)	4.7
0.205	H	4	0.166700006	0.13	OG1RF(pCF10-GFP)	5
0.207	H	4	0.168300003	0.13	OG1RF(pCF10-GFP)	5.3
0.209	H	4	0.170399994	0.13	OG1RF(pCF10-GFP)	5.7
0.211	H	4	0.172299996	0.13	OG1RF(pCF10-GFP)	6
0.212	H	4	0.173600003	0.13	OG1RF(pCF10-GFP)	6.3
0.214	H	4	0.175300002	0.13	OG1RF(pCF10-GFP)	6.7
0.215	H	4	0.176400006	0.13	OG1RF(pCF10-GFP)	7
0.217	H	4	0.1778	0.13	OG1RF(pCF10-GFP)	7.3
0.217	H	4	0.1787	0.13	OG1RF(pCF10-GFP)	7.7
0.218	H	4	0.179499999	0.13	OG1RF(pCF10-GFP)	8
0.162	H	3	0.139599994	0.13	OG1RF(pCF10-GFP)	0
0.17	H	3	0.152799994	0.13	OG1RF(pCF10-GFP)	0.3
0.177	H	3	0.161699995	0.13	OG1RF(pCF10-GFP)	0.7
0.181	H	3	0.165399998	0.13	OG1RF(pCF10-GFP)	1
0.179	H	3	0.165399998	0.13	OG1RF(pCF10-GFP)	1.3
0.182	H	3	0.167899996	0.13	OG1RF(pCF10-GFP)	1.7
0.185	H	3	0.169200003	0.13	OG1RF(pCF10-GFP)	2
0.188	H	3	0.169499993	0.13	OG1RF(pCF10-GFP)	2.3
0.19	H	3	0.171599999	0.13	OG1RF(pCF10-GFP)	2.7
0.193	H	3	0.175699994	0.13	OG1RF(pCF10-GFP)	3
0.196	H	3	0.178499997	0.13	OG1RF(pCF10-GFP)	3.3
0.198	H	3	0.178900003	0.13	OG1RF(pCF10-GFP)	3.7
0.2	H	3	0.181600004	0.13	OG1RF(pCF10-GFP)	4
0.201	H	3	0.181799993	0.13	OG1RF(pCF10-GFP)	4.3
0.204	H	3	0.184900001	0.13	OG1RF(pCF10-GFP)	4.7
0.205	H	3	0.184200004	0.13	OG1RF(pCF10-GFP)	5
0.207	H	3	0.186399996	0.13	OG1RF(pCF10-GFP)	5.3
0.209	H	3	0.188899994	0.13	OG1RF(pCF10-GFP)	5.7
0.211	H	3	0.189799994	0.13	OG1RF(pCF10-GFP)	6
0.212	H	3	0.190899998	0.13	OG1RF(pCF10-GFP)	6.3
0.214	H	3	0.193200007	0.13	OG1RF(pCF10-GFP)	6.7
0.215	H	3	0.193200007	0.13	OG1RF(pCF10-GFP)	7
0.217	H	3	0.193599999	0.13	OG1RF(pCF10-GFP)	7.3
0.217	H	3	0.194900006	0.13	OG1RF(pCF10-GFP)	7.7
0.218	H	3	0.195999995	0.13	OG1RF(pCF10-GFP)	8
0.162	H	2	0.165099993	0.13	OG1RF(pCF10-GFP)	0
0.17	H	2	0.179100007	0.13	OG1RF(pCF10-GFP)	0.3
0.177	H	2	0.191200003	0.13	OG1RF(pCF10-GFP)	0.7
0.181	H	2	0.195700005	0.13	OG1RF(pCF10-GFP)	1
0.179	H	2	0.195700005	0.13	OG1RF(pCF10-GFP)	1.3
0.182	H	2	0.199100003	0.13	OG1RF(pCF10-GFP)	1.7
0.185	H	2	0.201900005	0.13	OG1RF(pCF10-GFP)	2
0.188	H	2	0.199399993	0.13	OG1RF(pCF10-GFP)	2.3
0.19	H	2	0.201000005	0.13	OG1RF(pCF10-GFP)	2.7
0.193	H	2	0.208900005	0.13	OG1RF(pCF10-GFP)	3
0.196	H	2	0.209800005	0.13	OG1RF(pCF10-GFP)	3.3
0.198	H	2	0.211700007	0.13	OG1RF(pCF10-GFP)	3.7
0.2	H	2	0.213699996	0.13	OG1RF(pCF10-GFP)	4
0.201	H	2	0.214300007	0.13	OG1RF(pCF10-GFP)	4.3
0.204	H	2	0.217800006	0.13	OG1RF(pCF10-GFP)	4.7
0.205	H	2	0.215299994	0.13	OG1RF(pCF10-GFP)	5
0.207	H	2	0.213699996	0.13	OG1RF(pCF10-GFP)	5.3
0.209	H	2	0.219799995	0.13	OG1RF(pCF10-GFP)	5.7
0.211	H	2	0.221900001	0.13	OG1RF(pCF10-GFP)	6
0.212	H	2	0.221200004	0.13	OG1RF(pCF10-GFP)	6.3
0.214	H	2	0.224600002	0.13	OG1RF(pCF10-GFP)	6.7
0.215	H	2	0.224299997	0.13	OG1RF(pCF10-GFP)	7
0.217	H	2	0.226799995	0.13	OG1RF(pCF10-GFP)	7.3
0.217	H	2	0.222900003	0.13	OG1RF(pCF10-GFP)	7.7
0.218	H	2	0.229599997	0.13	OG1RF(pCF10-GFP)	8
0.162	H	1	0.250699997	0.13	OG1RF(pCF10-GFP)	0
0.17	H	1	0.278400004	0.13	OG1RF(pCF10-GFP)	0.3
0.177	H	1	0.287699997	0.13	OG1RF(pCF10-GFP)	0.7
0.181	H	1	0.292800009	0.13	OG1RF(pCF10-GFP)	1
0.179	H	1	0.289400011	0.13	OG1RF(pCF10-GFP)	1.3
0.182	H	1	0.297699988	0.13	OG1RF(pCF10-GFP)	1.7
0.185	H	1	0.297800004	0.13	OG1RF(pCF10-GFP)	2
0.188	H	1	0.29339999	0.13	OG1RF(pCF10-GFP)	2.3
0.19	H	1	0.295300007	0.13	OG1RF(pCF10-GFP)	2.7
0.193	H	1	0.306699991	0.13	OG1RF(pCF10-GFP)	3
0.196	H	1	0.311300009	0.13	OG1RF(pCF10-GFP)	3.3
0.198	H	1	0.311300009	0.13	OG1RF(pCF10-GFP)	3.7
0.2	H	1	0.315800011	0.13	OG1RF(pCF10-GFP)	4
0.201	H	1	0.3125	0.13	OG1RF(pCF10-GFP)	4.3
0.204	H	1	0.317799985	0.13	OG1RF(pCF10-GFP)	4.7
0.205	H	1	0.319200009	0.13	OG1RF(pCF10-GFP)	5
0.207	H	1	0.313300014	0.13	OG1RF(pCF10-GFP)	5.3
0.209	H	1	0.318399996	0.13	OG1RF(pCF10-GFP)	5.7
0.211	H	1	0.320499986	0.13	OG1RF(pCF10-GFP)	6
0.212	H	1	0.317999989	0.13	OG1RF(pCF10-GFP)	6.3
0.214	H	1	0.324099988	0.13	OG1RF(pCF10-GFP)	6.7
0.215	H	1	0.3222	0.13	OG1RF(pCF10-GFP)	7
0.217	H	1	0.329299986	0.13	OG1RF(pCF10-GFP)	7.3
0.217	H	1	0.319599986	0.13	OG1RF(pCF10-GFP)	7.7
[truncated: 8,151 more rows]
