# Supplementary material for: Ratiometric quorum sensing governs the trade-off between bacterial vertical and horizontal antibiotic resistance propagation
Source: PLoS Biol. 2020 Aug 14;18(8):e3000814. doi: 10.1371/journal.pbio.3000814 (PMC7449403; doi:10.1371/journal.pbio.3000814)
Supplement: S13 Data — Time traces 1–8 correspond to lowest to highest initial densities in the legend of S7 Fig. (CSV) [file pbio.3000814.s021.csv]

Time (h)	Trace1	Trace 2	Trace 3	Trace 4	Trace 5	Trace 6	Trace 7	Trace 8
0.0	0.85	0.29	0.15	0.99	0.43	0.01	0.71	0.57
0.07207207207207207	0.860537584459747	0.305084237710094	0.159347107234157	0.99076477678038	0.448629648920664	0.0105481015520634	0.708039602244662	0.545556741240706
0.14414414414414414	0.870446786809731	0.320892252277283	0.169159305385477	0.991467985650027	0.467318953003225	0.0111261087266236	0.705977618575863	0.523011104888748
0.21621621621621623	0.879749419100042	0.337913593841103	0.179445248649631	0.992114494214278	0.486007967998854	0.0117356291500776	0.703818852832845	0.502226790529745
0.2882882882882883	0.888468757455088	0.356408481933213	0.190211796400796	0.992708790497762	0.504636686706131	0.0123783488159354	0.701568640203662	0.483072351739616
0.36036036036036034	0.896629222198681	0.37588673413462	0.201463894188131	0.993255017112771	0.523145826495241	0.0130560231607447	0.699232222390485	0.465423453133898
0.43243243243243246	0.904256017498506	0.395915989295594	0.213204370469723	0.993756994865846	0.541477550951177	0.0137704936314969	0.696814575376145	0.449163244868027
0.5045045045045046	0.911374770614171	0.416326258257208	0.225433689545722	0.994218247555202	0.559576088773917	0.0145237037258763	0.694320643213846	0.434183600430109
0.5765765765765766	0.918011255415704	0.437028154492357	0.238149807321762	0.99464202186064	0.5773885815247	0.015317680284736	0.69175530656226	0.420386583565942
0.6486486486486487	0.92419113914859	0.457946742923538	0.251348143818602	0.9950313129754	0.594865486369587	0.0161545567650117	0.689122935807066	0.40768685611152
0.7207207207207207	0.929939769366355	0.479007774587804	0.265022170502864	0.995388878249178	0.611960998869452	0.0170365647062906	0.686428317274972	0.396016456202088
0.7927927927927929	0.935281997186843	0.500136754867112	0.27916566978021	0.995717255700268	0.628633820522432	0.017966042577963	0.68367601920888	0.38533482373134
0.8648648648648649	0.940242025658194	0.521257424065379	0.293784954707354	0.996018780031579	0.644846961443885	0.0189454383892878	0.680870025329648	0.375643848504868
0.9369369369369369	0.944843303341659	0.542293959042364	0.308943988242569	0.996295601248872	0.660568130035316	0.0199773104936503	0.678014885989414	0.367003427485444
1.0090090090090091	0.949108424965625	0.563171707772572	0.324895571878356	0.996549703012366	0.675770030843346	0.021064335876219	0.6751142713652	0.359529632768565
1.0810810810810811	0.95305907449903	0.583818215493962	0.342130824438567	0.996782903820016	0.690430182572082	0.0222093099159382	0.672172527337849	0.353345447645578
1.1531531531531531	0.956715962699701	0.604164297362146	0.360705191574754	0.996996874693152	0.704530743654032	0.023415151024276	0.669193246350024	0.348496431711866
1.2252252252252254	0.960098818963984	0.624144873129398	0.380095713297386	0.997193154860395	0.718058553932617	0.0246849075176058	0.666180359059742	0.344897518103171
1.2972972972972974	0.963226372711385	0.643699789079535	0.39996275470095	0.997373156633241	0.731004787370398	0.0260217549174247	0.663137548476119	0.342363234385818
1.3693693693693694	0.966116344590589	0.662774404525428	0.420170472792267	0.997538182222585	0.743364757916415	0.0274290043051465	0.660068184538423	0.340675989844403
1.4414414414414414	0.968785462137046	0.681320085655249	0.440637429322667	0.997689423151072	0.755137644435941	0.0289101002757984	0.656975824288214	0.339634857151488
1.5135135135135136	0.97124947998159	0.699294548955318	0.461292005472086	0.997827973485676	0.766326068537684	0.0304686277734246	0.653863818650494	0.339075992183168
1.5855855855855858	0.973523201644385	0.716662041786704	0.482061813470797	0.997954838561653	0.776935773414608	0.032108309257619	0.650735457641139	0.338874599366403
1.6576576576576578	0.975620503560231	0.733393420371754	0.502873344339847	0.998070941000184	0.786975273064185	0.0338330117279846	0.647593864040484	0.338937513210128
1.7297297297297298	0.97755438090757	0.749466025601621	0.523652950133977	0.998177127626104	0.796455438893605	0.0356467419543648	0.644442041118554	0.339195524288048
1.8018018018018018	0.979336979083581	0.764863515616886	0.544327338216191	0.998274174596749	0.805389186742338	0.0375536530963596	0.641282960924033	0.339597850152903
1.8738738738738738	0.980979626496351	0.779575498379378	0.564824550248803	0.998362793148168	0.813791100605753	0.0395580389272156	0.638119454164409	0.34010730623407
1.945945945945946	0.982492885005028	0.793597227092846	0.585075091440148	0.998443634843167	0.821677135557729	0.0416643388664116	0.634954251596775	0.340696760842573
2.0180180180180183	0.983886585355773	0.806929129610304	0.605012895434468	0.998517296681659	0.829064277847135	0.0438771302592847	0.63178998649626	0.341346414713347
2.0900900900900905	0.985169863686811	0.819576283414273	0.62457611711782	0.998584325000482	0.835970289343985	0.0462011283451204	0.628629232773044	0.342041817983364
2.1621621621621623	0.986351207918815	0.831547958802451	0.643707781385354	0.998645219598154	0.842413480788355	0.0486411867191926	0.625474438553902	0.342772525017665
2.2342342342342345	0.987438494402878	0.84285706404765	0.66235635611335	0.998700437544661	0.848412378993825	0.0512022846405989	0.622327941834154	0.343531079847197
2.3063063063063063	0.988439021923057	0.853519612398865	0.680476229360573	0.998750397843716	0.853985688590008	0.0538895268787249	0.619192047051014	0.344312204282115
2.3783783783783785	0.989359553619107	0.863554239951951	0.698027958922819	0.998795479534343	0.85915198221133	0.0567081363567936	0.616068926220242	0.345112227225231
2.4504504504504507	0.990206350391646	0.872981700719967	0.714978403865018	0.998836031171712	0.863929580501484	0.0596634435241759	0.612960666555589	0.345928641432189
2.5225225225225225	0.990985201691757	0.88182442237118	0.7313007793672	0.998872370493185	0.868336506020022	0.0627608754530135	0.609869264570641	0.346759783539102
2.5945945945945947	0.991701461584684	0.890106094193843	0.746974508947006	0.998904786750745	0.872390293355987	0.0660059466262538	0.606796629327135	0.347604687532415
2.6666666666666665	0.992360076944958	0.897851278478528	0.761985027534357	0.998933543054056	0.876107894236509	0.0694042483006793	0.603744578535277	0.348462905781159
2.7387387387387387	0.992965615063046	0.905085076262473	0.776323455609239	0.998958878333934	0.879505708704677	0.0729614161462462	0.600714839942711	0.349334355731335
2.810810810810811	0.993522292860195	0.911832830073586	0.789986214020342	0.998981009829254	0.882599440459676	0.0766831389016914	0.597709089758919	0.350219222270069
2.8828828828828827	0.994034001047857	0.918119859994399	0.802974633983412	0.999000134465345	0.885404101145377	0.0805751241758565	0.594728876396954	0.351117906956984
2.9549549549549554	0.994504327232833	0.923971234045718	0.815294434762321	0.999016430988493	0.887933953790924	0.0846430581360675	0.591775676067575	0.352030906580129
3.027027027027027	0.994936579746564	0.929411611875864	0.826955247450711	0.99903006101409	0.890202587574341	0.0888926281422211	0.588850879626869	0.352958861577736
3.0990990990990994	0.99533380728325	0.934465042232851	0.837970193086527	0.999041170434964	0.892222860332952	0.0933294553898921	0.585955841421942	0.353902493588067
3.1711711711711716	0.995698819020804	0.939154889268739	0.848355195804552	0.999049890720317	0.894006909314646	0.0979590657037646	0.583091786027056	0.354862562131206
3.2432432432432434	0.996034202612695	0.943503698504264	0.858128639455525	0.999056340113784	0.895566144094024	0.102786906872974	0.580259875416786	0.355839899741143
3.3153153153153156	0.996342340894695	0.947533130448643	0.867310897118711	0.999060624692567	0.896911275575625	0.107818241683011	0.577461195118207	0.356835343397142
3.3873873873873874	0.996625427406633	0.951263941784545	0.875923834075897	0.999062839541122	0.898052339978691	0.113058170259337	0.574696785990336	0.357849738274919
3.4594594594594597	0.996885481949871	0.954715900706241	0.883990536792006	0.999063069416696	0.898998726483348	0.118511595723027	0.571967587086629	0.358883920440411
3.531531531531532	0.997124361562834	0.957907803572248	0.891534834109249	0.999061389597867	0.899759196313842	0.124183091077762	0.569274476791716	0.359938700756862
3.6036036036036037	0.997343777335728	0.960857465066836	0.898581036619164	0.999057866862849	0.900341945992918	0.130077006151192	0.566618267356968	0.361014868802635
3.675675675675676	0.997545300949566	0.963581699091074	0.905153681358145	0.999052559782421	0.900754595063039	0.136197318419412	0.563999706703387	0.362113152353826
3.7477477477477477	0.997730379497593	0.966096375612416	0.911277181720495	0.999045519555254	0.901004235770678	0.142547565900225	0.561419479256303	0.363234260540272
3.81981981981982	0.997900342870328	0.968416400196854	0.916975783974064	0.999036790634071	0.901097480095719	0.149130939815674	0.558878209260624	0.364378817493362
3.891891891891892	0.998056413603247	0.970555759250493	0.922273216387827	0.999026411115753	0.901040434430628	0.155950074824219	0.556376463032769	0.365547405161615
3.963963963963964	0.998199716811303	0.972527555399542	0.927192638137738	0.999014413229813	0.900838808657701	0.163007087224141	0.553914732001041	0.366740522050426
4.036036036036037	0.998331285318549	0.974344039346108	0.931756510412414	0.999000823830758	0.90049786986737	0.17030358862876	0.551493469500797	0.36795858918098
4.108108108108109	0.998452069439536	0.97601664301879	0.935986515252587	0.998985664690971	0.900022516200435	0.17784041975816	0.549113073313145	0.369201941504659
4.180180180180181	0.998562942085645	0.977556020007877	0.939903476049097	0.998968952839971	0.89941732937607	0.185617900061128	0.546773889757752	0.37047081899826
4.252252252252252	0.998664704704473	0.97897209067724	0.943527307415487	0.9989507009001	0.89868650065811	0.19363561490428	0.544476190258179	0.371765360153351
4.324324324324325	0.99875809500048	0.980274070235227	0.946876983090733	0.998930917304561	0.897833971642393	0.20189231092848	0.54222022289671	0.373085600951341
4.396396396396397	0.998843789392069	0.981470513615006	0.949970519701829	0.998909606618592	0.896863389919805	0.210386048062332	0.540006187710206	0.374431471091672
4.468468468468469	0.998922409318717	0.982569355937158	0.95282497212737	0.998886769665842	0.895778144680375	0.219113961274603	0.537834239771745	0.375802788625835
4.540540540540541	0.998994525631237	0.983577945196274	0.955456436819094	0.998862403785746	0.894581420128143	0.228072410693269	0.535704475683723	0.377199272887273
4.612612612612613	0.999060662339968	0.984503080606004	0.957880070226012	0.998836503049644	0.893276183532481	0.237256700454997	0.533616949256108	0.378620512800764
4.684684684684685	0.999121300506306	0.985351047738893	0.96011010261591	0.998809058170229	0.891865183588499	0.24666122356801	0.531571697495134	0.380066011541978
4.756756756756757	0.999176881778982	0.986127649879034	0.962159868819464	0.998780056957741	0.890351032030676	0.256279212111979	0.529568712590917	0.381535158320237
4.828828828828829	0.999227811403266	0.986838242350949	0.96404183772825	0.998749484120619	0.888736161916145	0.266101671634377	0.527607946506877	0.383027227783297
4.9009009009009015	0.999274461104532	0.987487761923519	0.965767639318719	0.998717321589408	0.887022871310245	0.276115464288509	0.525689286064344	0.384541431357195
4.972972972972973	0.999317171861009	0.988080752179253	0.967348112139518	0.998683548554657	0.885213322807177	0.286297687572024	0.523812632153265	0.386076855180404
5.045045045045045	0.999356256388675	0.988621396580922	0.968793329770119	0.998648141384851	0.883309564947076	0.296600274089484	0.521977840555006	0.387632513354052
5.117117117117117	0.999392001319637	0.989113541294851	0.970112642013186	0.99861107398766	0.881313565499884	0.306915317830667	0.52018474079549	0.389207353244872
5.1891891891891895	0.999424669421661	0.989560717251552	0.971314717695357	0.99857231744838	0.879227176840549	0.317019802208303	0.518433092700161	0.390800229591817
5.261261261261262	0.999454501280756	0.989966165313294	0.972407577562679	0.998531840528306	0.877052215806152	0.326564271550142	0.516722673386942	0.392409950506988
5.333333333333333	0.999481717368319	0.990332856968749	0.973398630644607	0.998489609354906	0.874790395934007	0.335249064123679	0.515053229938192	0.394035261082297
5.405405405405405	0.999506519446915	0.990663514174801	0.974294709230994	0.998445587431303	0.872443416738276	0.343038342714813	0.513424485068482	0.395674854664822
5.4774774774774775	0.999529092030338	0.990960625757486	0.975102110384221	0.998399735931109	0.870012894826537	0.350111282804351	0.511836117529624	0.397327391641767
5.54954954954955	0.999549604108001	0.991226467997633	0.975826626788029	0.998352013526726	0.867500447780592	0.356683264808381	0.510287784700762	0.398991492838699
5.621621621621622	0.999568210002664	0.99146311944333	0.976473578128489	0.998302376336101	0.864907627028487	0.362919789945874	0.508779151986784	0.400665753381613
5.693693693693693	0.999585050583728	0.991672475944546	0.977047844991667	0.998250778056216	0.86223600202575	0.368929070127365	0.507309856391287	0.402348748847527
5.7657657657657655	0.999600254860546	0.991856264506404	0.977553899078473	0.998197169797667	0.859487090806412	0.374776908862251	0.505879512191639	0.404039046340421
5.837837837837839	0.999613940060034	0.992016056588253	0.977995830189752	0.998141500163307	0.856662434916727	0.380501733193401	0.504487686223866	0.405735206207499
5.909909909909911	0.999626213079392	0.992153280048077	0.97837737344108	0.998083715224567	0.853763555878649	0.386125185072732	0.503133977999361	0.407435771133534
5.981981981981983	0.999637171375324	0.992269230394865	0.978701935364434	0.998023758445518	0.850791988497454	0.391658489822132	0.501817957932104	0.409139312832216
6.054054054054054	0.999646903966838	0.992365081115383	0.978972617988039	0.997961570715594	0.847749279521089	0.397106719205526	0.500539186125875	0.41084441079189
6.126126126126127	0.999655491648869	0.99244189326594	0.979192240705613	0.997897090245483	0.844636984249085	0.402471247994843	0.499297177284199	0.412549633805407
6.198198198198199	0.99966300768222	0.992500625443405	0.979363360726858	0.997830252595196	0.841456685517646	0.407751231227209	0.498091468818017	0.414253587343398
6.270270270270271	0.999669518546757	0.992542140100815	0.979488296336596	0.997760990597911	0.838209981037891	0.412944536274208	0.496921582971462	0.415954909691343
6.342342342342343	0.99967508464096	0.992567212936913	0.979569143300107	0.997689234272249	0.834898501669326	0.41804836578701	0.49578703208936	0.417652250719625
6.414414414414415	0.999679760553954	0.992576539506381	0.979607788904404	0.997614910865976	0.831523901862502	0.423059617948587	0.494687297531665	0.419344269851788
6.486486486486487	0.999683594643858	0.992570739693997	0.979605932978871	0.997537944690238	0.828087872446555	0.427975078205233	0.493621874759539	0.421029694063001
6.558558558558559	0.99968663189048	0.992550365784238	0.979565099995544	0.997458257125615	0.824592135364522	0.43279154302083	0.492590250285755	0.422707275558855
6.630630630630631	0.999688912297134	0.992515907182639	0.979486650416708	0.997375766551845	0.821038450268746	0.437505911807573	0.491591903898952	0.424375765364854
6.7027027027027035	0.999690471673448	0.992467795091985	0.979371795445593	0.997290388226133	0.817428614284945	0.442115256919846	0.490626293118272	0.426033993579064
6.774774774774775	0.999691341985046	0.992406404286121	0.979221613882102	0.997202034321784	0.8137644644681	0.446616833695093	0.489692886525074	0.427680819214783
6.846846846846847	0.99969155191213	0.992332065667599	0.979037050385544	0.997110613705928	0.81004787136218	0.451008205577631	0.488791148258687	0.429315127810683
6.918918918918919	0.999691126978507	0.992245058562323	0.978818931514642	0.997016032042564	0.80628075529603	0.455287109315109	0.487920538582292	0.430935849006797
6.9909909909909915	0.999690089760971	0.992145624799293	0.978567986589564	0.996918191390139	0.802465077852972	0.459451617363478	0.487080499462992	0.432541965847626
7.063063063063064	0.999688460108537	0.992033966095306	0.978284836837836	0.996816990645881	0.798602821473015	0.463500011008338	0.486270484413726	0.434132496070634
7.135135135135135	0.999686255383566	0.991910241569777	0.977970006998045	0.996712325192909	0.794696033448069	0.467430833143331	0.485489945794293	0.435706487548041
7.207207207207207	0.999683490668128	0.991774586900378	0.977623948029168	0.996604086185808	0.790746798315042	0.471242890108818	0.48473833401865	0.437263054336865
7.2792792792792795	0.999680178919837	0.991627093928808	0.9772470165001	0.996492161747164	0.786757206868994	0.474935205187605	0.484015084904604	0.438801348794168
7.351351351351352	0.999676331118046	0.991467833118576	0.976839506533586	0.996376436120057	0.782729424080221	0.478507064018768	0.483319645587444	0.44032056357572
7.423423423423424	0.999671956469538	0.991296843803476	0.976401636308857	0.996256788967928	0.778665644449745	0.481957979872591	0.482651464640016	0.441819919401901
7.495495495495495	0.999667062423078	0.991114138841148	0.975933562510599	0.996133096490212	0.774568059442711	0.485287695973813	0.482009990123547	0.443298707448486
7.5675675675675675	0.999661654868018	0.990919703731415	0.975435374159389	0.996005230847758	0.770438932133766	0.488496185936666	0.48139466035164	0.444756255208961
7.63963963963964	0.999655738185883	0.990713503806294	0.974907115144019	0.995873059413475	0.766280546640621	0.491583625989578	0.48080492334229	0.4461919300339
7.711711711711712	0.999649315379884	0.990495477747137	0.974348763241223	0.995736445432509	0.762095179896177	0.494550388911564	0.480240230486755	0.447605127134109
7.783783783783784	0.999642388144183	0.990265547076845	0.97376026139166	0.99559524793643	0.75788516838761	0.497397081154437	0.479700034121729	0.44899530819359
7.8558558558558556	0.999634956917986	0.990023609497187	0.973141492848658	0.995449320968098	0.753652861139636	0.500124493081135	0.479183777439311	0.450361969491322
7.927927927927928	0.999627020989874	0.989769545825291	0.972492309961911	0.995298513841007	0.749400592578486	0.502733486153876	0.478690917035855	0.451704646287723
8.0	0.999618578482717	0.989503215773886	0.971812512562131	0.995142671374834	0.745130747818288	0.505225217224192	0.478220914341465	0.453022904362423
8.072072072072073	0.999609626513105	0.989224462221623	0.971101872339841	0.994981633124988	0.740845716155225	0.507600974036432	0.477773232621595	0.454316365241234
8.144144144144144	0.99960016107882	0.988933108557627	0.970360113731178	0.9948152333803	0.736547866868913	0.509862105893622	0.47734733990922	0.455584684745153
8.216216216216218	0.999590177307032	0.988628962005774	0.969586936803811	0.994643301613095	0.732239592164357	0.512010135425304	0.47694269309402	0.456827555692907
8.288288288288289	0.999579669229177	0.988311812495495	0.968781998218989	0.994465661609905	0.727923289906077	0.514046755837576	0.476558764374852	0.458044702113971
8.360360360360362	0.999568630096652	0.987981433356327	0.967944933801209	0.99428213129423	0.723601337261579	0.515973731069707	0.47619503615059	0.459235894900194
8.432432432432433	0.999557052110526	0.987637582367616	0.967075340561187	0.994092523643013	0.719276098390628	0.517792868323193	0.475850991849417	0.460400937915699
8.504504504504505	0.999544926722539	0.987280000790264	0.966172796361682	0.993896645715261	0.714949943671505	0.519506170395047	0.475526120791321	0.461539669262149
8.576576576576576	0.999532244390468	0.986908414857048	0.965236845730711	0.993694297897689	0.710625218280145	0.521115703033888	0.475219903765455	0.462651955408957
8.64864864864865	0.999518994832673	0.986522535016844	0.964267014564135	0.99348527475463	0.706304235615352	0.522623510629517	0.474931833656299	0.463737701929377
8.72072072072072	0.999505166795372	0.986122056706659	0.963262800570279	0.993269365083474	0.701989300630203	0.524031817852865	0.47466141772007	0.464796844151816
8.792792792792794	0.999490748299764	0.985706660587626	0.962223683593735	0.993046351162179	0.697682686052137	0.525342886007563	0.47440816387163	0.465829347857565
8.864864864864865	0.99947572641391	0.985276011909819	0.961149119544421	0.992816007317432	0.693386630341219	0.526558975414083	0.474171586387378	0.466835207578258
8.936936936936938	0.999460087473331	0.984829763192281	0.960038547805825	0.992578102605857	0.689103340057584	0.527682412752497	0.473951196956843	0.467814449653048
9.00900900900901	0.99944381688652	0.984367548440792	0.958891387730522	0.992332398774593	0.684834982345334	0.528715618837957	0.473746515129557	0.468767127884938
9.081081081081082	0.999426899296142	0.983888991604722	0.957707045158964	0.99207865033312	0.680583688942817	0.529661001339862	0.47355707505929	0.469693323804198
9.153153153153152	0.999409318442395	0.983393698512357	0.956484907625027	0.991816603846057	0.67635154301165	0.530520887812698	0.473382412908323	0.470593145938285
9.225225225225225	0.999391057256049	0.982881260884429	0.955224348281585	0.991545999348403	0.672140579116678	0.531297804728445	0.473222071478507	0.471466692752133
9.297297297297298	0.999372097774448	0.982351260438491	0.953924732613651	0.991266568972531	0.667952791548412	0.531994250638682	0.473075596274962	0.472314133762045
9.36936936936937	0.999352421185675	0.981803256691802	0.952585409369331	0.990978036770896	0.663790122238595	0.532612532872375	0.47294253887723	0.473135649017536
9.441441441441443	0.999332007776959	0.981236805765643	0.951205719504672	0.990680118742177	0.65965444672726	0.53315521820305	0.472822462980117	0.473931440547312
9.513513513513514	0.999310836954475	0.980651439288275	0.949784998418504	0.990372523068035	0.65554758529677	0.533624821582166	0.472714936535847	0.474701733450881
9.585585585585587	0.999288887192913	0.980046679914316	0.94832257157292	0.990054949472766	0.651471323686706	0.534023672842727	0.472619534469222	0.475446727831749
9.657657657657658	0.999266136039765	0.979422038181412	0.946817760738645	0.989727088767703	0.64742737051262	0.534354241978866	0.472535836778595	0.476166667325715
9.729729729729732	0.999242560101014	0.978777007271754	0.945269884418813	0.989388623360963	0.64341736181985	0.534619036379854	0.472463429364389	0.476861849600495
9.801801801801803	0.999218135016813	0.978111066702343	0.943678259276748	0.989039226760967	0.639442871090313	0.534820407485707	0.472401908914371	0.477532570318725
9.873873873873874	0.999192835440143	0.977423683513412	0.942042200654116	0.988678563321529	0.635505454330594	0.534960668514329	0.472350877620597	0.478179144220169
9.945945945945946	0.999166634982916	0.976714310887365	0.940361026133166	0.988306287744944	0.631606551577476	0.535042285028285	0.472309944916352	0.478801874298708
10.018018018018019	0.999139506289357	0.975982388228378	0.938634057051599	0.987922045813998	0.627747542390624	0.5350676065485	0.472278724813402	0.479401015862319
10.09009009009009	0.999111420920034	0.975227342344692	0.936860617603547	0.987525473498169	0.62392974050294	0.535038807781793	0.472256836665616	0.479976970490449
10.162162162162163	0.999082349277502	0.974448587163053	0.93504004075795	0.987116196970018	0.620154445748081	0.534958214763812	0.472243914097396	0.480530101023124
10.234234234234235	0.999052260787815	0.973645521004866	0.93317166764621	0.986693832397862	0.616422822963625	0.53482805620329	0.472239594809397	0.481060785307205
10.306306306306308	0.999021123669455	0.972817532113735	0.931254848907196	0.986257985643806	0.612735987186599	0.534650561928858	0.472243523916937	0.481569415958152
10.378378378378379	0.998988904886432	0.971963995619898	0.929288949800495	0.985808252352047	0.609094992116374	0.534427870427114	0.47225535400304	0.482056269122641
10.450450450450452	0.998955570361956	0.971084272488954	0.927273350506303	0.985344217568307	0.605500860683165	0.534162095317085	0.472274745167439	0.482521786341955
10.522522522522523	0.998921084687274	0.970177712850037	0.925207444920787	0.984865455606509	0.601954494783617	0.533855304460073	0.472301360429095	0.482966368524296
10.594594594594595	0.998885411123499	0.969243654796545	0.923090650051996	0.984371530346975	0.598456745105549	0.533509535831718	0.472334865870352	0.483390419061579
10.666666666666666	0.998848511773508	0.968281424666992	0.920922404145651	0.983861995234049	0.595008409365786	0.533126815366192	0.47237494814768	0.483794347414211
10.73873873873874	0.998810347266802	0.967290337493374	0.918702165389157	0.983336391124727	0.591610236656438	0.532709054457434	0.472421295097746	0.484178566375239
10.81081081081081	0.998770876838053	0.96626969748367	0.916429420443328	0.982794248025361	0.588262877025591	0.532258137404855	0.47247360186528	0.484543494008769
10.882882882882884	0.998730058451191	0.965218798961157	0.914103685841146	0.982235084341425	0.584966928104714	0.531775893202032	0.472531570904367	0.484889553710291
10.954954954954955	0.998687848529475	0.964136926204767	0.911724506024248	0.981658408615273	0.581722940523494	0.531264153761533	0.472594911975951	0.48521717134711
11.027027027027028	0.99864420180353	0.963023353817104	0.909291457250203	0.981063718524806	0.578531405128456	0.530724713204417	0.472663338494136	0.485526775458483
11.0990990990991	0.998599071754078	0.961877348335766	0.906804155310861	0.980450496551283	0.575392737640505	0.530159256026394	0.4727365666609	0.48581878252454
11.171171171171173	0.998552410215607	0.96069816811482	0.904262251916997	0.979818214563594	0.572307301467994	0.529569443138874	0.472814331444372	0.486093620434596
11.243243243243244	0.998504167026212	0.959485063254391	0.901665434969277	0.979166332180256	0.569275421422207	0.528956930694021	0.472896369431745	0.486351718458461
11.315315315315315	0.998454290737178	0.958237277320944	0.89901344103306	0.978494301034623	0.5662973494606	0.528323298010199	0.472982424120009	0.486593502170438
11.387387387387387	0.998402728081343	0.956954049748882	0.896306050720551	0.977801560209232	0.563373289014983	0.527670073359284	0.473072245872373	0.486819395494112
11.45945945945946	0.998349423750481	0.955634612124441	0.893543084748447	0.977087532085066	0.560503394049542	0.526998744020677	0.473165591871479	0.487029837646423
11.531531531531531	0.998294320740824	0.954278192093916	0.890724422364947	0.976351628897621	0.557687773775594	0.526310773610553	0.473262224850619	0.487225246981197
11.603603603603604	0.998237360223779	0.9528840157997	0.887849993874841	0.975593250348631	0.554926482229542	0.525607551694384	0.47336191239761	0.487406044200344
11.675675675675677	0.998178481256049	0.951451306710931	0.884919772379286	0.974811792547975	0.552219529588813	0.52489042800044	0.473464433111109	0.487572648096416
11.747747747747749	0.998117620793777	0.949979284388916	0.881933798153904	0.974006634357206	0.549566882705223	0.524160711480076	0.473569570099719	0.487725475018117
11.819819819819822	0.998054713918329	0.948467168887313	0.878892172878555	0.973177137755395	0.546968465429133	0.523419686708994	0.473677112895805	0.487864954245243
11.891891891891893	0.9979896934654	0.946914186928205	0.875795060415817	0.972322655290549	0.544424160201917	0.522668558807997	0.473786857384642	0.487991490605882
11.963963963963966	0.997922489837909	0.945319560016142	0.872642658644261	0.971442526860309	0.541933810768046	0.521908496180784	0.473898605731063	0.488105492790884
12.036036036036036	0.997853031445155	0.943682514656131	0.869435261094362	0.970536094526785	0.539497219242343	0.52114064330717	0.474012166534797	0.488207365402963
12.108108108108109	0.997781244290009	0.94200228616979	0.866173224773144	0.969602679361456	0.537114157029162	0.520366107761447	0.474127354959343	0.488297509583527
12.18018018018018	0.997707051519848	0.940278115580323	0.862856976837354	0.968641587459574	0.534784360538854	0.519585924560037	0.474243991280132	0.488376325810302
12.252252252252253	0.997630374293859	0.938509247807982	0.85948696630994	0.967652118152043	0.53250753115413	0.518801096208706	0.474361902179273	0.4884442036481
12.324324324324325	0.997551131080111	0.936694938876153	0.856063770193761	0.966633575669426	0.530283335454523	0.518012613398807	0.474480920245	0.488501529711719
12.396396396396398	0.997469237663273	0.934834462757964	0.852588022689396	0.965585232181154	0.528111418957284	0.517221408686005	0.474600883887315	0.488548685044976
12.468468468468469	0.997384606582834	0.932927097627768	0.849060431428761	0.964506355552994	0.525991397864078	0.516428370325991	0.474721637251827	0.488586046464647
12.540540540540542	0.997297148251811	0.930972138325171	0.845481726961139	0.963396216303217	0.523922847346992	0.515634353461878	0.474843030369145	0.488613986934233
12.612612612612613	0.997206770004071	0.928968900860502	0.841852778934567	0.962254075791217	0.521905330989949	0.514840202639152	0.474964919373504	0.488632868599511
12.684684684684687	0.997113376017794	0.926916717979115	0.838174514529874	0.961079170604655	0.519938392480365	0.514046688668302	0.47508716477255	0.48864304887767
12.756756756756756	0.997016867030515	0.924814939196416	0.834447931407395	0.959870733199851	0.518021552887955	0.513254557659611	0.475209632959112	0.488644878283472
12.82882882882883	0.996917141234355	0.922662937179494	0.830674052718277	0.958628027305279	0.51615430729129	0.512464518307223	0.475332195637135	0.488638712230682
12.9009009009009	0.996814093370429	0.92046011845681	0.826854045042109	0.957350263974826	0.514336107877569	0.511677269995036	0.475454729728651	0.488624896730628
12.972972972972974	0.996707614514639	0.9182059053729	0.822989130675944	0.956036658214087	0.512566429616661	0.510893477485081	0.475577117279563	0.488603755640915
13.045045045045045	0.99659759220669	0.91589975189502	0.819080591332173	0.954686431772089	0.510844718609276	0.510113735282132	0.475699245246738	0.488575613587617
13.117117117117118	0.996483910808941	0.913541144354114	0.815129734263551	0.953298825022014	0.509170408712092	0.5093386189682	0.475821005209567	0.488540787371703
13.18918918918919	0.996366450880997	0.911129606980955	0.811138024662507	0.951873033858445	0.50754288646163	0.508568670040383	0.475942294211547	0.488499585676954
13.261261261261263	0.996245088772137	0.908664692568869	0.80710697648829	0.950408262814729	0.505961550045707	0.507804492643369	0.476063013745749	0.488452308774607
13.333333333333334	0.996119697174003	0.906145994000893	0.803038139269873	0.948903749990732	0.504425796523222	0.507046533000157	0.476183069932496	0.488399283965968
13.405405405405407	0.995990144917187	0.90357314652977	0.798933072223569	0.947358700823123	0.502935006364792	0.5062952484531	0.476302373419199	0.488340811518854
13.477477477477477	0.995856296649668	0.900945827761569	0.79479351582066	0.945772306531974	0.501488544753526	0.505551063128937	0.47642083927951	0.488277157913102
13.54954954954955	0.995718012154109	0.89826375882722	0.790621244805282	0.944143839134238	0.500085734388734	0.504814425506199	0.476538386911863	0.488208599258106
13.621621621621621	0.995575147463758	0.895526709183145	0.786417946724862	0.942472500469585	0.498725942101663	0.504085760256395	0.476654939459194	0.488135403508475
13.693693693693694	0.995427553999954	0.892734495855425	0.782185546942672	0.94075748029036	0.49740851070119	0.503365385876502	0.47677042475849	0.488057830257209
13.765765765765765	0.995275078500865	0.889886990441543	0.777925985224722	0.938998067161597	0.496132779223553	0.502653626852123	0.476884774557601	0.48797613052545
13.837837837837839	0.995117562224486	0.886984118698228	0.77364116174117	0.937193484912344	0.494898055182683	0.501950778247348	0.47699792443766	0.487890595177655
13.909909909909912	0.994954842467226	0.884025861416035	0.769333045487987	0.935343012261199	0.49370365740605	0.50125722703769	0.477109813779259	0.487801468549734
13.981981981981983	0.994786751212615	0.881012252003186	0.765003748217368	0.933445921386091	0.492548913436274	0.500573197465738	0.477220385657999	0.487708970740173
14.054054054054056	0.994613115330923	0.877943393923096	0.7606553613573	0.931501492809397	0.49143314156098	0.499898941130597	0.477329586739786	0.487613331140478
14.126126126126128	0.994433755379592	0.874819451516002	0.756289859537375	0.929509052047659	0.490355654826331	0.49923468932364	0.477437367745404	0.48751477157593
14.1981981981982	0.994248487530647	0.871640641149445	0.751909486635988	0.927467877824429	0.489315736862518	0.498580650288016	0.477543682936315	0.48741350620449
14.27027027027027	0.994057122103963	0.868407249166448	0.747516461324351	0.925377365821266	0.48831271080284	0.497937012625698	0.477648488782273	0.487309741412793
14.342342342342343	0.993859463661405	0.865119642215238	0.743112855747002	0.923236852932981	0.487345886132572	0.497303951352615	0.477751745510678	0.487203717500715
14.414414414414415	0.993655310101728	0.861778253683268	0.738700889478885	0.921045735297411	0.486414574162697	0.496681621462108	0.477853416448388	0.487095625726969
14.486486486486488	0.993444453732939	0.858383578004039	0.734282794187102	0.918803410497819	0.485518069938083	0.496070160975026	0.477953467918411	0.486985648723979
14.558558558558559	0.993226680810708	0.854936154912076	0.729860793986664	0.916509333830108	0.484655676752297	0.495469692547817	0.478051869136567	0.486873971959416
14.630630630630632	0.993001771057238	0.85143664665064	0.725437118775957	0.914162984567104	0.483826710866143	0.494880325950788	0.478148592200024	0.486760774161378
14.702702702702704	0.992769497187524	0.847885775580713	0.721013997337514	0.911763858478523	0.483030485545715	0.494302152267309	0.478243615394143	0.486646227295867
14.774774774774777	0.992529625155575	0.844284343102106	0.716593655588777	0.909311521568774	0.482266312355477	0.493735250488361	0.478336914423316	0.486530496542089
14.846846846846848	0.992281914470734	0.840633146130358	0.712178286579485	0.906805539609639	0.481533493458793	0.493179686661399	0.478428469611926	0.486413768434769
14.918918918918921	0.992026117355048	0.836933157296681	0.707770085566078	0.904245543685876	0.480831355336027	0.492635514391118	0.478518263741591	0.486296190198202
14.99099099099099	0.991761978558343	0.833185395821707	0.703371224346991	0.901631198353465	0.48015922104255	0.492102748562146	0.478606281952991	0.486177908577849
15.063063063063064	0.991489235082854	0.829390962548308	0.698983854259867	0.898962200722241	0.479516418635531	0.491581426766423	0.478692511647822	0.486059068105118
15.135135135135135	0.991207616876793	0.825550969482207	0.694610123496559	0.896238320811382	0.478902264445371	0.491071562947596	0.478776942390858	0.485939807326719
15.207207207207208	0.990916845868401	0.821666643288591	0.690252114381376	0.893459355549949	0.478316097943307	0.490573160545817	0.478859568581829	0.485820258826961
15.27927927927928	0.990616635930746	0.817739312427517	0.6859118833124	0.89062516021389	0.477757258894106	0.490086213200627	0.478940384775427	0.485700549248564
15.351351351351353	0.990306692371402	0.813770366503222	0.681591476938559	0.887735642633666	0.477225092471815	0.48961068539939	0.479019385902557	0.48558082588337
15.423423423423424	0.989986712652818	0.809761250027816	0.67729289262926	0.884790766065925	0.476718942919449	0.489146548541237	0.479096570007241	0.48546119258269
15.495495495495497	0.989656385499307	0.805713441259873	0.67301806639123	0.88179055215822	0.476238161360355	0.488693767154647	0.479171936917209	0.485341759390039
15.567567567567568	0.989315390894227	0.801628535209522	0.668768895471502	0.878735080925342	0.475782111219776	0.488252293202662	0.479245488153099	0.485222632200957
15.639639639639642	0.988963399623761	0.797508171214774	0.664547264945445	0.875624495878844	0.475350159566625	0.487822070750909	0.47931722683783	0.485103911176892
15.711711711711711	0.988600073703542	0.79335403671349	0.660354964297386	0.872459007356331	0.47494167849368	0.48740302836446	0.479387158603931	0.484985690746281
15.783783783783784	0.988225065712287	0.789167893949684	0.656193739595271	0.86923889303552	0.474556040047295	0.486995086927097	0.479455293584409	0.484868060163312
15.855855855855856	0.987838018727259	0.784951557279164	0.652065294281579	0.865964484896388	0.474192633292291	0.486598170464287	0.479521637337779	0.484751165886116
15.927927927927929	0.987438566131642	0.780706888099823	0.647971283955186	0.862636182172687	0.473850850828217	0.48621219161912	0.479586199346262	0.484635053997977
16.0	0.987026331883331	0.776435808682064	0.643913273432813	0.859254475708078	0.473530092774602	0.485837057181082	0.479648990361931	0.484519803052642
16.07207207207207	0.986600929503884	0.77214028972616	0.639892771330446	0.855819923324157	0.473229760062845	0.485472665034036	0.479710022324055	0.484405486454339
16.144144144144146	0.986161962193183	0.767822326121549	0.635911265791451	0.852333139044835	0.472949267711947	0.485118899197249	0.479769308276626	0.484292172454839
16.216216216216218	0.985709022799382	0.763483974725971	0.631970141119481	0.848794793219441	0.472688037233687	0.484775654091346	0.479826862286054	0.484179924150037
16.28828828828829	0.98524169351667	0.759127327746932	0.628070717047011	0.845205675181559	0.472445497509334	0.484442813570862	0.479882705648631	0.484068801601184
16.36036036036036	0.984759546925289	0.754754491392617	0.624214263373815	0.841566636734252	0.472221081917529	0.48412025754383	0.479936852798105	0.483958926447927
16.432432432432435	0.984262144971498	0.750367611190834	0.620402004081963	0.837878591307593	0.472014232220227	0.483807861721665	0.479989320221424	0.483850312318838
16.504504504504506	0.983749036579987	0.745968861784262	0.61663505785954	0.834142490139073	0.471824402256381	0.483505472951813	0.480040126288504	0.483743009572407
16.576576576576578	0.983219760240217	0.741560427192517	0.612914485969792	0.830359426236484	0.471651052102246	0.48321297109327	0.480089290104739	0.48363706405096
16.64864864864865	0.982673842916455	0.737144506171078	0.609241324303211	0.826530548454595	0.47149365027776	0.482930219507926	0.480136831435834	0.483532517075569
16.720720720720724	0.982110800966337	0.73272331432084	0.605616499910547	0.822657069748429	0.471351673681087	0.482657079259067	0.480182770632776	0.483429405440765
16.792792792792792	0.981530143536892	0.728299070725551	0.602040882130473	0.818740212410497	0.471224598679595	0.482393409584518	0.480227128556943	0.483327765560644
16.864864864864867	0.98093136078598	0.723873996042286	0.598515287175327	0.814781378171093	0.471111922262618	0.482139068374158	0.480269930686704	0.483227701108144
16.936936936936938	0.980313933637978	0.719450308114009	0.595040476096683	0.81078201212913	0.471013145528133	0.481893878373831	0.480311205037155	0.483129197547545
17.00900900900901	0.979677330829787	0.715030217085136	0.591617122568167	0.806743627526233	0.47092777822874	0.481657697807759	0.480350969736809	0.48303228256297
17.081081081081084	0.979021008717716	0.710615931261931	0.588245843628583	0.802667669277128	0.470855338857109	0.481430379316047	0.480389248481153	0.48293698003894
17.153153153153152	0.978344419020182	0.706209635457092	0.584927221686182	0.798555832716552	0.470795351232182	0.481211769651149	0.480426065290585	0.482843310054897
17.225225225225227	0.977646993437192	0.70181349405865	0.58166174801905	0.794409830802414	0.470747347690668	0.481001715023126	0.480461444445942	0.482751288879705
17.2972972972973	0.976928153473019	0.697429650711977	0.578449862086592	0.790231369241576	0.470710873653477	0.480800061489868	0.480495410424111	0.482660934874805
17.369369369369373	0.976187308646491	0.693060237962673	0.575291953720273	0.786022198327188	0.470685480953408	0.480606631291794	0.480527987833748	0.482572330134269
17.44144144144144	0.975423860618052	0.688707334367226	0.572188358832857	0.781784245437309	0.470670730089154	0.480421259395261	0.480559201351082	0.482485442717086
17.513513513513512	0.974637196992897	0.684372988275837	0.569139345893845	0.777519464914564	0.470666190234159	0.480243795276593	0.480589089865571	0.482400282671833
17.585585585585587	0.973826691444224	0.680059225036766	0.566145134169037	0.773229646857997	0.470671435777976	0.4800740781595	0.480617671754185	0.482316856965493
17.65765765765766	0.972991706743337	0.67576802974131	0.563205905502999	0.768916880402335	0.470686054155764	0.479911947504998	0.480644972697696	0.482235169478609
17.72972972972973	0.972131596744346	0.671501321976636	0.560321773035713	0.764583257850983	0.470709639716938	0.479757243308532	0.480671018989584	0.482155221000513
17.8018018018018	0.971245705852098	0.667260977011143	0.557492806245156	0.760230840811354	0.470741795339998	0.4796097954311	0.480695836903955	0.482077014830554
17.873873873873876	0.970333361205024	0.663048865232012	0.55471902856088	0.755861601743464	0.47078213240903	0.479469428731401	0.480719452643501	0.482000599715611
17.945945945945947	0.969393880688725	0.658866755658708	0.552000425759872	0.751477803639695	0.470830271211933	0.479335991160011	0.480741892287513	0.481925945357075
18.01801801801802	0.968426572619157	0.654716369368905	0.549336929083056	0.747081672562455	0.47088584058998	0.47920932074467	0.480763181739952	0.481853050825049
18.09009009009009	0.967430743006129	0.650599380209519	0.546728431368761	0.742675330369222	0.470948477199484	0.479089256420736	0.480783353496833	0.48178191365376
18.162162162162165	0.966405675438958	0.646517436973579	0.544174785780359	0.738260959084544	0.471017826405713	0.478975638259792	0.48080243770186	0.481712529936215
18.234234234234236	0.965350647325032	0.642472074758833	0.541675808170816	0.733840786122346	0.471093541932266	0.478868304114007	0.480820456049394	0.481644894419025
18.306306306306304	0.964264925710376	0.638464779173248	0.539231276329488	0.729416989742766	0.471175285808708	0.478767080572864	0.480837435075838	0.481578999214647
18.37837837837838	0.963147784240885	0.63449699952739	0.536840934240656	0.724991807471771	0.471262729923448	0.478671817556496	0.4808534011065	0.481514826595728
18.45045045045045	0.961998469680455	0.630570115512431	0.534504488988817	0.720567434300304	0.471355552405696	0.478582357342986	0.480868380215378	0.481452372612455
18.522522522522525	0.960816225954451	0.626685420266424	0.532221614893422	0.716146103893911	0.471453440259771	0.478498543747724	0.480882398184975	0.48139162588222
18.594594594594597	0.959600288877065	0.622844156240928	0.529991962283784	0.711730019907622	0.471556088645903	0.478420222304563	0.480895480466127	0.481332573926216
18.666666666666668	0.958349900065547	0.619047521401726	0.52781515186882	0.707321362377259	0.471663200783662	0.478347240254273	0.480907652973272	0.481275203252424
18.73873873873874	0.957064286945485	0.615296615657615	0.525690768178746	0.70292234167482	0.47177448862877	0.47827942988653	0.480918952193502	0.481219499438755
18.810810810810814	0.955742667564463	0.611592479944612	0.523618373962695	0.698535074373259	0.471889672118154	0.47821664860427	0.480929396240777	0.481165447216358
18.882882882882885	0.954384257604285	0.607936118653892	0.521597514469932	0.694161700420744	0.472008477800023	0.478158746877779	0.480939010384621	0.481113029064248
18.954954954954953	0.952988274246971	0.604328437458297	0.519627710862924	0.689804324416568	0.472130640651568	0.478105577184964	0.480947819554298	0.481062225877473
19.027027027027028	0.951553936879252	0.600770283426709	0.517708448247585	0.685465011417978	0.472255903336621	0.47805699415065	0.480955848308842	0.481013021577854
19.0990990990991	0.95008045458574	0.597262453462505	0.515839204324378	0.681145780734762	0.472384016113121	0.478012854685913	0.480963120807087	0.480965397689587
19.171171171171174	0.948567040202593	0.593805676468909	0.514019440280202	0.676848623870994	0.472514736736907	0.477973003026373	0.480969660777701	0.480919335222827
19.243243243243242	0.947012913271252	0.590400605688315	0.512248599662318	0.672575486885536	0.472647830635822	0.477937302288021	0.48097549148922	0.480874814753042
19.315315315315317	0.945417289278578	0.587047840762207	0.510526086054876	0.66832825310905	0.472783073140883	0.477905616392035	0.480980642404245	0.480831816500503
19.38738738738739	0.943779388948506	0.583747934416114	0.508851316962551	0.664108774442836	0.472920242640533	0.477877808964222	0.480985137123931	0.480790320409885
19.459459459459463	0.942098442519891	0.580501357556585	0.507223689608032	0.659918860725899	0.473059126368555	0.477853746073754	0.480988995733294	0.480750296021907
19.53153153153153	0.940373682738238	0.577308527528899	0.505642590438421	0.655760241975887	0.473199518599987	0.477833296339222	0.480992240791128	0.480711719811154
19.603603603603606	0.938604349725246	0.574169822565803	0.504107374005881	0.651634607948446	0.473341220540623	0.477816331034421	0.480994894417295	0.480674573642029
19.675675675675677	0.936789696642703	0.571085545233604	0.502617398266797	0.647543604035789	0.473484040213844	0.477802704825137	0.480996978271502	0.480638834475598
19.74774774774775	0.934928988960605	0.568055948633055	0.501172020315121	0.643488793721254	0.47362779234492	0.477792299167913	0.480998513532058	0.480604479051128
19.81981981981982	0.933021499816255	0.565081240120945	0.499770585699125	0.639471689459753	0.473772301531382	0.477784991846404	0.480999520874629	0.480571483947213
19.89189189189189	0.931066519484948	0.562161572744499	0.49841241999749	0.635493753786544	0.473917395583048	0.477780661415084	0.481000022208118	0.480539825642968
19.963963963963966	0.929063361673173	0.559297044954236	0.497096836299932	0.631556367091653	0.474062908492215	0.477779188993853	0.481000044669683	0.480509480579312
20.036036036036037	0.927011349506461	0.556487708507773	0.495823165568393	0.627660850693531	0.474208681397709	0.477780458335019	0.480999603140326	0.480480412707118
20.10810810810811	0.924909828590134	0.553733576140396	0.494590725983442	0.623808475899919	0.474354561638877	0.477784355889887	0.480998717245917	0.48045260193767
20.18018018018018	0.922758174434785	0.55103460917361	0.493398827473861	0.620000432911763	0.474500402634035	0.477790752979924	0.480997406145253	0.480426024367526
20.252252252252255	0.920555780154376	0.548390725866188	0.492246756780115	0.616237851766833	0.474646063757266	0.477799548167899	0.480995688516053	0.480400654601582
20.324324324324326	0.918302066516528	0.545801803780904	0.491133828768106	0.61252181187782	0.474791411827202	0.477810633534556	0.480993582540959	0.480376467222434
20.396396396396394	0.915996486991702	0.54326768381877	0.49005934653141	0.608853300262526	0.474936320334157	0.477823903317855	0.480991105893507	0.48035343683615
20.46846846846847	0.913638525700777	0.540788166021544	0.489022613095601	0.605233242015436	0.47508066459445	0.477839254272628	0.480988275724098	0.480331538118093
20.54054054054054	0.911227696670302	0.538363015758175	0.48802290542078	0.601662495646796	0.475224327335331	0.477856585704453	0.480985113827484	0.480310745120488
20.612612612612615	0.908763550503784	0.535991963483984	0.487059531416553	0.598141934597654	0.475367196713429	0.477875798976968	0.480981637852514	0.480291025699068
20.684684684684683	0.906245680669807	0.533674701302764	0.486131789908502	0.594672252181859	0.475509166190564	0.477896787640383	0.480977861673256	0.480272358356237
20.756756756756758	0.903673717012324	0.531410898303847	0.485238981941715	0.591254107282205	0.475650134408629	0.477919463203368	0.480973801340594	0.480254717359798
20.82882882882883	0.901047331447433	0.529200192428819	0.48438039499201	0.58788808635964	0.475790005175495	0.477943733469661	0.480969472445548	0.480238077123437
20.900900900900904	0.898366241399293	0.527042190351244	0.483555330273817	0.584574880178528	0.475928690782326	0.47796950865376	0.480964890111914	0.480222412244064
20.972972972972975	0.895630214168852	0.524936465224592	0.482763094182584	0.581314896175087	0.476066103068732	0.477996701393354	0.480960068988894	0.480207697539183
21.045045045045047	0.892839064038078	0.522882578535904	0.482002994064144	0.578108543164791	0.476202160727712	0.478025226761394	0.480955023243714	0.480193908084278
21.117117117117118	0.889992658476825	0.520880065033308	0.481274331702363	0.574956157028385	0.47633678708123	0.478055001470391	0.480949766593859	0.480181017349585
21.18918918918919	0.887090918700055	0.5189284297971	0.480576412180909	0.571858234160561	0.476469909956391	0.478085939298689	0.480944319418002	0.48016899745571
21.261261261261264	0.88413381792004	0.517027155096669	0.479908556298602	0.568814947588604	0.47660146156121	0.478117965156253	0.480938690678577	0.480157826290037
21.333333333333332	0.881121394644669	0.515175715807948	0.479270084754891	0.56582647234117	0.476731378360011	0.478151002686787	0.480932893363289	0.480147479423223
21.405405405405407	0.878053747003643	0.513373565682143	0.478660323937668	0.562892922916203	0.476859602857747	0.478184977834431	0.480926940041664	0.48013793275128
21.47747747747748	0.874931031279509	0.511620126701356	0.478078584461674	0.560014552974284	0.476986080018833	0.478219818841925	0.48092084286286	0.48012916252633
21.549549549549553	0.871753461559352	0.509914814709086	0.477524208171816	0.557191386370156	0.477110758105734	0.478255456248477	0.480914613553468	0.480121145387371
21.62162162162162	0.868521332697395	0.508257038636537	0.476996534096374	0.554423423490459	0.477233589877164	0.47829182181346	0.4809082634153	0.480113858391042
21.693693693693696	0.865235004495047	0.506646192034195	0.476494907782442	0.551710635960433	0.477354531792677	0.478328846131839	0.480901803323177	0.480107272186761
21.765765765765767	0.861894892328289	0.50508164536624	0.476018674879663	0.549052949772501	0.477473543891191	0.478366468414146	0.480895245436847	0.480101363052389
21.837837837837842	0.858501483728447	0.503562752133815	0.475567183708196	0.546450249738926	0.477590589669469	0.478404627294156	0.480888602072069	0.480096112166915
21.90990990990991	0.855055353719378	0.502088878363506	0.475139800820437	0.543902379821816	0.477705637202761	0.478443263530969	0.480881881354477	0.480091497420305
21.98198198198198	0.85155714724926	0.500659374196088	0.474735894802989	0.541409144652379	0.477818659213106	0.478482319995579	0.480875093003655	0.480087497154413
22.054054054054056	0.848007559070903	0.499273577401401	0.474354841583798	0.53897031819765	0.477929627342112	0.47852174165722	0.480868246369684	0.480084090188379
22.126126126126128	0.844407374875393	0.497930796327856	0.473996013906536	0.536585654290205	0.478038518268728	0.478561473671008	0.480861350434392	0.480081255844015
22.1981981981982	0.840757461147911	0.496630367911117	0.473658802934915	0.534254852188511	0.47814531159325	0.478601460687481	0.480854413812592	0.480078973971193
22.27027027027027	0.837058748550254	0.495371612916099	0.473342604595588	0.531977590824631	0.478249989720016	0.478641656434448	0.480847444753309	0.480077224973211
22.342342342342345	0.833312228665706	0.494153849124208	0.473046821956551	0.529753522205725	0.478352537740248	0.478682013254161	0.480840451141014	0.480075989832167
22.414414414414416	0.829518993356659	0.49297635960843	0.472770863825212	0.527582238752958	0.478452943315072	0.478722485408777	0.48083344302511	0.480075234625079
22.486486486486488	0.825680203897705	0.491838462341767	0.472514144100179	0.525463335513854	0.47855119655872	0.478763029060022	0.480826427043489	0.48007494390572
22.55855855855856	0.821797062281621	0.490739461332473	0.472276090084419	0.523396385213522	0.478647297648643	0.478803602248711	0.480819409874281	0.480075103031903
22.63063063063063	0.817870880772659	0.489678660430581	0.472056134946868	0.521380934133226	0.47874123762142	0.478844164874114	0.480812398364272	0.480075693497899
22.702702702702705	0.813903035827534	0.488655343818826	0.471853720104217	0.519416496104811	0.478833014069624	0.478884678673186	0.480805399049303	0.480076697290475
22.774774774774773	0.809894957823227	0.487668810078345	0.471668291519546	0.517502536207293	0.478922626832965	0.478925099733087	0.480798418157851	0.480078096904713
22.846846846846848	0.805848144996554	0.486718360913244	0.471499306796913	0.51563854860995	0.479010077751308	0.478965395477219	0.480791461614603	0.48007987535982
22.91891891891892	0.801764183658608	0.485803296471121	0.471346231705976	0.513823992110233	0.479095370555769	0.479005533037802	0.480784535044033	0.480082016214925
22.990990990990994	0.797644715795175	0.484922908655229	0.471208540044478	0.512058310376244	0.479178510760045	0.479045480116471	0.48077764439895	0.480084503584866
23.063063063063062	0.793491414982787	0.484076490426544	0.471085712442661	0.510340902244116	0.479259505552006	0.479085206008891	0.480770797172335	0.480087322155962
23.135135135135137	0.789306055068873	0.483263348896948	0.470977235202977	0.508671177341747	0.479338370367047	0.479124681576417	0.480763996156422	0.480090438654517
23.207207207207208	0.785090458348856	0.482482789355943	0.470882610048194	0.507048534446511	0.479415117101188	0.479163879217685	0.480757245868149	0.480093846765372
23.279279279279283	0.780846474717482	0.481734115789734	0.470801344450248	0.505472356818287	0.479489755584264	0.479202772840125	0.48075055051593	0.480097533053471
23.351351351351354	0.776576023564559	0.481016625718528	0.470732954674728	0.50394201016799	0.479562300121017	0.479241335688793	0.480743913999643	0.480101482619032
23.423423423423422	0.772281078715777	0.480329638987578	0.470676965852023	0.502456831486909	0.479632766333414	0.479279541391466	0.480737339910623	0.480105681004013
23.495495495495497	0.76796364790652	0.479672473348797	0.470632912042462	0.501016182147215	0.479701171063105	0.479317370154098	0.48073083153164	0.480110114198601
23.56756756756757	0.763625765147306	0.479044452111799	0.470600331145419	0.499619404839933	0.479767532274118	0.479354800855931	0.480724391836894	0.48011476864769
23.639639639639643	0.759269523278837	0.478444887927989	0.470578770757908	0.49826583754913	0.479831868955784	0.479391813647781	0.48071803209528	0.480119631257347
23.71171171171171	0.754897039815916	0.477873112201019	0.470567793656839	0.496954777458281	0.479894204396225	0.479428389918446	0.480711755516742	0.480124689401269
23.783783783783786	0.750510446680486	0.47732846290089	0.470566967929983	0.495685548711816	0.479954568563447	0.479464512261082	0.480705560014319	0.480129930582851
23.855855855855857	0.746111916276807	0.476810281761009	0.470575870503302	0.494457474380075	0.480012977866438	0.479500164439557	0.480699448033986	0.480135330811681
23.927927927927932	0.74170363678682	0.476317913408169	0.47059408714916	0.493269869928604	0.480069456183959	0.479535331354787	0.480693421750653	0.480140886096237
24.0	0.737287803343873	0.475850698822066	0.470621212488487	0.492122050912628	0.480124028154855	0.479569998027072	0.480687483068139	0.480146584627068
24.07207207207207	0.732866630812089	0.475408001525879	0.470656844202438	0.491013271709092	0.480176719093647	0.479604151934237	0.480681633619156	0.480152414973872
24.144144144144146	0.728442338746847	0.474989185823311	0.470700593970763	0.489942859658343	0.480227554906314	0.479637781122127	0.480675874765293	0.480158366086359
24.216216216216218	0.724017147480847	0.474593623229296	0.470752082991684	0.488910117856913	0.480276562006251	0.479670874564006	0.480670207596988	0.480164427295096
24.28828828828829	0.719593275768986	0.474220684242545	0.470810939482138	0.487914350529627	0.480323767230397	0.479703422185619	0.480664632933518	0.48017058831236
24.36036036036036	0.715172935958617	0.473869752370874	0.470876800185848	0.486954857465221	0.480369211848359	0.479735414830699	0.480659151322968	0.480176839232968
24.432432432432435	0.710758331314439	0.47354021995893	0.470949310325871	0.48603089874339	0.480412917489781	0.479766844226472	0.480653772843163	0.480183170535114
24.504504504504506	0.706351650761269	0.473231485258697	0.471028123551674	0.485141795415624	0.480454912816376	0.479797702949175	0.480648503484727	0.48018957220477
24.576576576576578	0.701955059980149	0.472942953062075	0.47111290188395	0.484286849340468	0.48049522757392	0.479827985444074	0.48064333487662	0.480196030989859
24.64864864864865	0.697570704638733	0.472674031319563	0.471203315649435	0.483465365913714	0.480533891757302	0.479857686870611	0.480638267511259	0.480202541339166
24.720720720720724	0.693200711228274	0.472424142637578	0.471299043412275	0.482676643290153	0.480570935539846	0.479886801492079	0.480633301664935	0.480209094755851
24.792792792792795	0.688847162470787	0.472192715092031	0.471399771901465	0.481919966863875	0.480606389202757	0.479915325251348	0.480628437397793	0.480215683075245
24.864864864864863	0.684512110469961	0.471979184946477	0.471505195932842	0.481194658579193	0.480640283064687	0.479943254806134	0.480623674553812	0.480222298463124
24.936936936936938	0.680197593307652	0.471782993541507	0.47161501832645	0.480500031535178	0.480672655662432	0.479970587496554	0.480619012760792	0.480228933413971
25.00900900900901	0.675905575713057	0.47160359229384	0.471728950567285	0.479835403930057	0.480703540458621	0.479997321312695	0.480614451430335	0.480235580749247
25.081081081081084	0.671637984150907	0.471440441992891	0.471846716015593	0.479200086626738	0.480732964711812	0.480023454862204	0.480609989757827	0.480242233615648
25.153153153153152	0.667396709925587	0.471293011058505	0.471968039136497	0.478593395347406	0.480760960177858	0.480048987364017	0.480605626722423	0.480248885483358
25.225225225225227	0.663183613638666	0.471160775558541	0.472092654924064	0.478014665676062	0.480787558540177	0.480073922047772	0.480601369374751	0.480255528644765
25.2972972972973	0.659000461867287	0.471043216317551	0.472220306060946	0.477463232126414	0.480812791352302	0.480098257409111	0.480597228570364	0.480262154507406
25.369369369369373	0.65484897503963	0.470939829214134	0.472350742821246	0.476938435705013	0.480836689980496	0.480121994614766	0.480593190880547	0.480268759994651
25.441441441441444	0.650730853175718	0.470850116218582	0.472483722969718	0.476439612547402	0.480859285546434	0.480145135338623	0.480589255615262	0.480275339681327
25.513513513513512	0.646647721379832	0.470773588060952	0.472619013468368	0.475966110368485	0.480880612439135	0.480167681732132	0.480585421932686	0.480281888463409
25.585585585585587	0.642601120124524	0.470709764306332	0.47275639003282	0.475517286256642	0.480900713294475	0.480189636394744	0.480581688839196	0.480288401558022
25.65765765765766	0.638592532904185	0.4706581728482	0.472895631041557	0.475092500865712	0.480919610875571	0.480211002344363	0.480578055189363	0.480294874503437
25.729729729729733	0.634623445978249	0.470618343538684	0.473036524235598	0.474691121266205	0.480937336588515	0.480231782987814	0.480574519685937	0.480301303159063
25.8018018018018	0.63069520737845	0.470589825177122	0.473178864455277	0.474312525273908	0.480953921519689	0.480251985225152	0.480571080879835	0.480307683705451
25.873873873873876	0.626809116712936	0.470572171435535	0.473322453530902	0.473956092624386	0.480969396389023	0.480271614311539	0.480567737170137	0.480314012644273
25.945945945945947	0.622966415419352	0.47056494479523	0.473467100170755	0.473621211767326	0.48098379150327	0.48029067293556	0.480564486804071	0.480320277853298
26.018018018018022	0.61916832134284	0.470567716563736	0.47361262213891	0.473307278955113	0.480997136709302	0.48030916622261	0.480561332516996	0.480326470946957
26.09009009009009	0.615415924406273	0.470580066885629	0.473758842478596	0.473013698252718	0.481009461347436	0.480327099583131	0.480558287676242	0.480332597489865
26.162162162162165	0.611710264167076	0.470601579270832	0.473905589172681	0.472739878501392	0.481020797107795	0.480344478684961	0.48055533771779	0.480338654493749
26.234234234234236	0.608052338794268	0.470631853180776	0.474052697880988	0.472485227351839	0.481031188881205	0.48036130942571	0.480552481334717	0.480344639253741
26.306306306306308	0.60444308479425	0.470670494095952	0.4742000106241	0.472249178699387	0.481040654608207	0.48037759790515	0.48054971712542	0.480350549348364
26.37837837837838	0.600883331222761	0.470717116060335	0.474347375662538	0.47203116759174	0.481049223321468	0.480393350397621	0.480547043593615	0.480356382639514
26.45045045045045	0.597373850861396	0.470771341698203	0.47449464737416	0.471830637863646	0.481056923566114	0.480408573324454	0.480544459148331	0.480362137272444
26.522522522522525	0.593915438192051	0.470832802175031	0.474641686129914	0.471647042374381	0.481063783365494	0.48042327322641	0.480541962103902	0.480367811675748
26.594594594594597	0.590508737695942	0.470901137147	0.4747883604346	0.471479826703242	0.48106983018695	0.480437463682346	0.480539550679968	0.480373404561345
26.666666666666668	0.587154321161864	0.470975994725565	0.474934543111351	0.471328450903372	0.481075090907579	0.480451153206777	0.480537223001462	0.480378914924457
26.73873873873874	0.583852700602966	0.471057031411506	0.475080111135355	0.471192400495957	0.481079591779983	0.480464345213738	0.480534977098616	0.480384342043594
26.810810810810814	0.580604460852111	0.471143912035702	0.475224948175285	0.471071160991308	0.481083359939385	0.480477047408312	0.480532812118701	0.480389683471051
26.882882882882885	0.577409989442766	0.47123630969392	0.475368943328013	0.470964227494342	0.481086438703769	0.480489267568613	0.480530737994536	0.480394910054488
26.954954954954953	0.5742696088047	0.471333905675946	0.47551199099113	0.470871104911661	0.481088841987445	0.480501013522019	0.480528744517734	0.480400043419359
27.027027027027028	0.571183588136799	0.471436391865049	0.475653990734516	0.470791267949555	0.481090595335766	0.480512293121418	0.480526830307643	0.480405082789217
27.0990990990991	0.568152324452143	0.471543465931666	0.475794847171075	0.470724249245158	0.481091723745763	0.480523114221463	0.480524993981838	0.480410027611905
27.171171171171174	0.56517596809628	0.471654833494324	0.475934472680204	0.47066958074041	0.481092251644058	0.48053348465483	0.480523234159927	0.480414877559548
27.243243243243242	0.56225461915096	0.471770208673588	0.476072782539634	0.470626800149192	0.481092202864769	0.480543412208499	0.480521549467375	0.480419632528531
27.315315315315317	0.559388332438848	0.471889313494695	0.476209694974938	0.470595455161304	0.481091600627391	0.480552904600032	0.480519938539315	0.480424292639482
27.38738738738739	0.556577328474155	0.4720118777986	0.476345134200192	0.470575096756151	0.481090467514673	0.480561979928492	0.480518400024364	0.480428858237258
27.459459459459463	0.553821549012112	0.472137641175933	0.476479028910825	0.470565255659602	0.481088825665333	0.480570647415512	0.480516932588443	0.480433329890927
27.53153153153153	0.551120904162164	0.472266349577349	0.476611312156191	0.470565519316833	0.48108671256298	0.480578910059484	0.480515534918587	0.480437708393754
27.603603603603606	0.5484752653512	0.472397755710832	0.476741921211805	0.470575465016311	0.481084139925919	0.480586776442026	0.480514205726767	0.480441994763181
27.675675675675677	0.545884649322728	0.472531620541005	0.476870797451288	0.470594678711947	0.481081129259657	0.480594255087387	0.480512938923993	0.480446190240817
27.74774774774775	0.543348855648179	0.472667712477787	0.47699788964031	0.470622755007491	0.481077701519294	0.480601354444092	0.480511736221513	0.480450271718149
27.819819819819823	0.540867671595308	0.472805807274386	0.477123148013991	0.470659298158102	0.481073877097075	0.480608082866575	0.48051059620991	0.480454244627994
27.89189189189189	0.538440864629777	0.472945689643234	0.477246524634241	0.470703920939246	0.481069675809923	0.480614448596828	0.480509517391988	0.480458119701843
27.963963963963966	0.536068147208983	0.473087150605516	0.477367976843789	0.470756243479866	0.481065116886958	0.480620459746053	0.480508498283654	0.480461897639702
28.036036036036037	0.533749219879232	0.473229986700261	0.477487465550222	0.470815895197452	0.481060218956991	0.480626124276312	0.480507537416546	0.480465579296444
28.108108108108112	0.531483747698014	0.47337400245355	0.477604955103244	0.470882514068785	0.48105500003601	0.480631449982187	0.48050663334066	0.480469165681799
28.18018018018018	0.529271365048019	0.473519009241653	0.477720413171938	0.470955746584856	0.481049488472918	0.480636455884871	0.480505784626981	0.480472657960346
28.252252252252255	0.527111680651682	0.473664825175531	0.477833810622083	0.471035247622891	0.481043695959407	0.480641150238099	0.480504989870104	0.4804760574515
28.324324324324326	0.525004279312705	0.473811274983	0.477945125203684	0.471120677163569	0.481037639244923	0.480645536096795	0.480504247690868	0.480479365629503
28.3963963963964	0.522948720599466	0.473958189888661	0.478054334857726	0.471211708119925	0.481031335102648	0.480649621833372	0.480503556738981	0.480482584123415
28.46846846846847	0.520944544807947	0.474105409878457	0.478161418424238	0.471308019795457	0.481024799777024	0.48065341569638	0.480502914765421	0.480485714717104
28.54054054054054	0.518991273038936	0.474252780169474	0.478266359268784	0.471409299594682	0.48101804897811	0.480656925797684	0.48050231984138	0.48048875934924
28.612612612612615	0.517088353040824	0.474400149850598	0.478369143460324	0.471515242940072	0.481011097875926	0.480660160099633	0.480501771449653	0.480491711559118
28.684684684684687	0.515235281092186	0.474547375579218	0.478469759655767	0.4716255531843	0.481003961094777	0.480663126402236	0.480501268237905	0.480494554286863
28.756756756756758	0.513431514867357	0.47469431996888	0.4785681989847	0.471739944857311	0.48099665270757	0.480665832330337	0.480500808882677	0.48049730762463
28.82882882882883	0.511676498227175	0.474840851463523	0.478664454934336	0.471858139584727	0.480989193131128	0.48066828532079	0.480500392091501	0.480499972878378
28.900900900900904	0.509969633135528	0.474986844210328	0.478758527628088	0.471979863187125	0.480981593028045	0.480670492609635	0.480500016605007	0.4805025514474
28.972972972972975	0.508310310593555	0.475132177931281	0.478850416002431	0.472104851287463	0.480973864819413	0.48067247102267	0.480499681199044	0.480505044824318
29.045045045045047	0.506697935812387	0.475276740706404	0.478940118972143	0.472232847166858	0.480966021306816	0.480674227285476	0.480499384686784	0.48050745459508
29.117117117117118	0.505131890154634	0.475420424832873	0.479027639369929	0.47236360166708	0.480958074827255	0.480675764906518	0.480499125920838	0.480509782438955
29.18918918918919	0.503611541839898	0.475563124822664	0.479112981947799	0.472496873337002	0.48095003725326	0.480677091363989	0.480498903795371	0.480512030128526
29.261261261261264	0.502136219698904	0.475704742245862	0.479196153270632	0.472632433714013	0.480941919992976	0.480678213981949	0.48049871724821	0.48051419952969
29.333333333333332	0.500705284109747	0.475845183699546	0.479277161609992	0.472770053621194	0.480933733990254	0.480679139922002	0.480498561391711	0.480516292601654
29.405405405405407	0.499318074244871	0.475984360679856	0.479356016838197	0.472909514330798	0.480925489724726	0.480679876174966	0.480498437586985	0.480518311396929
29.47747747747748	0.497973923839094	0.4761221894534	0.479432737047092	0.473050604333057	0.480917203958937	0.480680429552556	0.480498344756123	0.480520258061331
29.549549549549553	0.496672141807505	0.476258590928078	0.479507335987273	0.473193119232341	0.480908883895063	0.480680806679049	0.480498281752947	0.480522117228246
29.62162162162162	0.495412043472203	0.476393493424064	0.479579825990423	0.473336861640548	0.480900537550621	0.480681013982964	0.480498247460576	0.480523900213057
29.693693693693696	0.494192948319224	0.476526828700546	0.479650223560977	0.473481641999041	0.480892174002584	0.480681057688725	0.480498240792581	0.480525610265684
29.765765765765767	0.493014168524497	0.476658529584577	0.479718546425147	0.47362727726052	0.480883801888831	0.480680951362479	0.480498260694136	0.480527248699822
29.837837837837842	0.491875009155934	0.476788535116066	0.479784813433686	0.473773590222703	0.480875429408178	0.480680700175585	0.480498306143173	0.480528816821685
29.90990990990991	0.490774754019584	0.476916788435179	0.479849044464875	0.473920410817992	0.480867064320408	0.480680307693096	0.48049837615153	0.480530315926361
29.98198198198198	0.489712714482068	0.477043236657203	0.479911260327752	0.474067575479156	0.480858713946284	0.480679780104779	0.480498469766109	0.480531747294171
30.054054054054056	0.488688191825156	0.477167830747233	0.479971482665556	0.474214927023091	0.480850385167573	0.480679123436204	0.480498586070025	0.480533112187029
30.126126126126128	0.487700484813134	0.47729052539474	0.480029746832065	0.474362314555242	0.480842084427049	0.480678343543715	0.480498722951715	0.480534411844796
30.198198198198202	0.486748874455505	0.477411281602438	0.480086073429884	0.474509593667175	0.480833820395487	0.480677446109411	0.480498878682844	0.480535647481646
30.27027027027027	0.485832667108779	0.477530063110925	0.480140485034794	0.474656625490296	0.48082561204584	0.480676436636112	0.480499053451717	0.480536820282418
30.342342342342345	0.484951162429746	0.477646833807276	0.480193007681573	0.474803277262881	0.480817454595765	0.480675320442328	0.480499246305198	0.480537931398977
30.414414414414416	0.484103661087207	0.477761562850337	0.480243667988166	0.474949422014605	0.480809353615776	0.480674102657236	0.480499456314531	0.480538985393703
30.48648648648649	0.483289451806277	0.477874222601169	0.48029249307145	0.475094938441926	0.48080131428758	0.480672788215641	0.480499682575801	0.48053998524059
30.55855855855856	0.482507843936645	0.477984788503441	0.480339510463171	0.475239710782283	0.480793341404066	0.480671388349585	0.480499924210398	0.480540929310266
30.63063063063063	0.481758144128261	0.478093238963936	0.480384748026047	0.475383629827322	0.480785439369291	0.480669906461827	0.480500180365476	0.480541819001853
30.702702702702705	0.481039662538082	0.478199555233185	0.480428233870029	0.475526591052787	0.480777612198463	0.480668345355554	0.480500450214418	0.480542655697808
30.774774774774777	0.480351701378564	0.478303724167308	0.480470015699304	0.475668494246943	0.480769863517922	0.480666709781046	0.480500732957292	0.480543440761517
30.846846846846848	0.479693581299418	0.478405734610631	0.480510113646059	0.475809244875342	0.480762196565118	0.480665004326942	0.480501027821316	0.480544175534891
30.91891891891892	0.47906462302563	0.478505574249185	0.480548557025384	0.475948753347003	0.480754614188592	0.480663233417454	0.480501334061321	0.480544861335954
30.990990990990994	0.478464152674093	0.478603235413849	0.480585376637715	0.476086934886038	0.480747131424322	0.480661401309568	0.480501649987319	0.480545499456444
31.063063063063066	0.47789149048582	0.478698712798817	0.480620603399193	0.476223709402678	0.480739754114573	0.480659512090253	0.480501975489779	0.480546091159402
31.135135135135137	0.477345974901142	0.478792003349564	0.480654268272482	0.476359001363762	0.480732476547916	0.480657569673661	0.480502309873187	0.480546637676766
31.207207207207208	0.476826946075039	0.478883106151055	0.48068640219769	0.476492744033046	0.480725301261428	0.480655577798335	0.480502652436711	0.480547140206969
31.279279279279283	0.476333750556968	0.478972022316183	0.480717036023383	0.476624868721269	0.480718230472351	0.480653540024404	0.480503002503133	0.480547599912526
31.351351351351354	0.475865733580693	0.479058759111505	0.480746201475505	0.476755313384734	0.480711266078073	0.480651461219817	0.480503359419068	0.480548020483393
31.423423423423422	0.475422253563475	0.479143324659162	0.480773949589361	0.476884020152805	0.48070440965609	0.480649351053352	0.480503722555185	0.480548402263802
31.495495495495497	0.47500267364448	0.4792257230716	0.480800299436992	0.477010935154317	0.480697662463988	0.480647207885371	0.480504091306421	0.480548745763458
31.56756756756757	0.474606363257024	0.479305963586412	0.480825283186572	0.477136008391624	0.480691025439405	0.480645035110145	0.480504465092205	0.480549052174213
31.639639639639643	0.474232696201765	0.479384057047008	0.480848932852895	0.477259193614504	0.480684499200009	0.480642835982754	0.48050484335667	0.480549322656145
31.71171171171171	0.473881056280624	0.479460015799186	0.480871280243059	0.477380449931477	0.480678084043465	0.480640613618395	0.480505225568875	0.480549558335723
31.783783783783786	0.473550834095133	0.47953385358796	0.48089235690219	0.4774997410881	0.480671805022985	0.480638370991689	0.480505610993492	0.480549760303978
31.855855855855857	0.473241427587693	0.479605585454631	0.480912194059224	0.477617029912972	0.48066564735622	0.48063611093598	0.480505998966014	0.480549929614665
31.927927927927932	0.472952242566044	0.479675227634116	0.480930822572728	0.477732284697548	0.4806596101964	0.480633836142639	0.480506389209356	0.480550067282434
32.0	0.472682685755844	0.479742808312991	0.480948276179209	0.477845476959531	0.480653693970895	0.480631549160367	0.48050678124935	0.480550174280994
32.072072072072075	0.472432174391276	0.479808344280896	0.480964600372727	0.477956581323157	0.480647898863743	0.480629252394498	0.480507174633111	0.480550251541279
32.14414414414414	0.472200140685366	0.47987185375389	0.480979815749677	0.478065575399576	0.480642224815627	0.480626948106295	0.480507568929028	0.480550299949617
32.21621621621622	0.471986021655251	0.479933358508728	0.480993953375776	0.478172439667363	0.480636671523849	0.480624642724822	0.480507963726771	0.480550320435966
32.28828828828829	0.471789263149014	0.47999288121204	0.48100704393844	0.478277161526352	0.480631238442309	0.480622338064586	0.480508358637286	0.480550319544146
32.36036036036036	0.471609314272532	0.480050445329216	0.481019117705922	0.478379726495695	0.480625924781479	0.480620034563778	0.480508753292799	0.48055029411046
32.432432432432435	0.471445620095062	0.480106075033491	0.481030204486472	0.478480122838661	0.480620729508381	0.480617734364968	0.480509147346813	0.480550245134047
32.50450450450451	0.471297660452836	0.48015979511524	0.4810403335875	0.478578342217861	0.480615657082732	0.480615439505093	0.480509540474112	0.480550173586548
32.57657657657658	0.47116491384103	0.480211631560857	0.481049533774752	0.478674378686635	0.48061071772437	0.480613151916389	0.480509932370755	0.480550080411236
32.64864864864865	0.471046868202985	0.480261627993677	0.481057838363467	0.47876822857731	0.480605900837289	0.480610873427321	0.480510320076098	0.480549966522136
32.72072072072072	0.470943021141396	0.480309801067515	0.481065285363177	0.478859890389706	0.480601206022086	0.480608605763505	0.480510705389605	0.480549832803145
32.792792792792795	0.47085284441089	0.480356179223405	0.481071895216185	0.478949365612116	0.480596632795163	0.480606350548645	0.480511088128704	0.480549680107159
32.86486486486487	0.470775866404844	0.480400791320239	0.481077696120162	0.479036661936958	0.480592180595473	0.480604109305454	0.480511468031177	0.48054950925519
32.93693693693694	0.47071160867528	0.480443666557974	0.481082715761268	0.479121781292371	0.480587848791275	0.480601883456585	0.480511844854722	0.480549321035492
33.00900900900901	0.470659601982447	0.480484834400984	0.481086981284984	0.479204730696085	0.480583636686884	0.480599674735874	0.48051221837695	0.480549116202684
33.08108108108108	0.470619386992333	0.480524324501551	0.481090519266951	0.479285518909517	0.480579543529425	0.480597487161916	0.480512588395384	0.480548895476867
33.153153153153156	0.470590493123946	0.480562166623488	0.481093355683785	0.479364156335238	0.480575568515587	0.480595319937755	0.480512954727462	0.480548660472141
33.22522522522522	0.470572471297204	0.480598396098114	0.481095515883891	0.479440654914701	0.480571710798376	0.480593174318082	0.480513317210536	0.480548413997463
33.2972972972973	0.470564890041868	0.480633054701829	0.481097031443514	0.479515028026209	0.480567965607708	0.480591051482836	0.480513675701868	0.480548154837552
33.36936936936937	0.470567319838195	0.480666164869302	0.481097932564504	0.479587294423555	0.480564332642129	0.480588952538953	0.480514030078638	0.480547883763933
33.44144144144145	0.470579339837428	0.480697758358402	0.48109823780919	0.479657472141827	0.480560812128372	0.480586878522117	0.480514380237937	0.480547601525851
33.513513513513516	0.47060053841542	0.48072786693183	0.48109797148799	0.479725577055373	0.480557402793242	0.4805848303985	0.480514726096768	0.480547308849997
33.585585585585584	0.470630512995313	0.480756522295168	0.481097157336276	0.479791628490722	0.48055410332763	0.480582809066516	0.480515067592049	0.480547006440225
33.65765765765766	0.470668868255568	0.480783756035023	0.481095818494717	0.47985564686493	0.480550912392357	0.480580815358566	0.480515404680611	0.480546694977271
33.72972972972973	0.470715218174992	0.480809599557236	0.481093977489613	0.479917653593981	0.480547828624021	0.480578850042785	0.480515737339198	0.480546375118482
33.8018018018018	0.470769185336774	0.480834084025158	0.481091656213204	0.479977671001412	0.48054485064084	0.480576913824789	0.480516065564465	0.480546047497527
33.873873873873876	0.470830400891655	0.480857250884939	0.48108887590396	0.480035722227153	0.480541977048495	0.48057500770066	0.480516389372984	0.480545712724128
33.94594594594595	0.470898504515474	0.480879134265667	0.48108566169264	0.480091841634166	0.480539206445983	0.480573132300398	0.480516708801235	0.480545371383771
34.01801801801802	0.470973143856655	0.480899760578825	0.481082041996572	0.480146048854525	0.480536537431453	0.480571288003234	0.480517020609897	0.480545024037434
34.090090090090094	0.471053974245336	0.480919161701409	0.481078030428266	0.480198370005537	0.480533968608064	0.480569475323636	0.48051732227849	0.480544671834091
34.16216216216217	0.471140661142587	0.480937369227753	0.481073647031566	0.480248832053267	0.480531498589825	0.480567694726043	0.480517618155403	0.480544315473916
34.234234234234236	0.471232877458346	0.480954414421429	0.481068911281686	0.480297462500986	0.480529121059592	0.480565946626761	0.480517908226331	0.480543955069731
34.306306306306304	0.471330304287693	0.480970328167185	0.481063842074336	0.480344289307984	0.480526836819675	0.48056423139585	0.480518192492706	0.480543591147804
34.37837837837838	0.471432630834253	0.480985140922899	0.481058457714829	0.48038934080853	0.48052464510716	0.480562549359023	0.480518470971696	0.480543224213974
34.450450450450454	0.471539554328822	0.480998882671571	0.48105277590717	0.480432645631004	0.480522544301598	0.480560900799539	0.480518743696206	0.480542854753569
34.52252252252252	0.471650781329448	0.481011597998485	0.481046813743128	0.480474241443455	0.480520532795372	0.480559285960093	0.480519010714878	0.480542483231323
34.5945945945946	0.471766029942548	0.481023310785035	0.481040590008503	0.480514159169656	0.480518608998599	0.480557705044714	0.480519272092092	0.480542110091287
34.666666666666664	0.471885018855211	0.48103404944166	0.481034129670775	0.480552425692672	0.480516771344021	0.480556158179541	0.480519527907963	0.480541735756753
34.738738738738746	0.472007477707312	0.481043843749568	0.481027442498643	0.480589071961186	0.480515018291902	0.480554644981896	0.480519778258342	0.480541360630165
34.810810810810814	0.472133143867767	0.481052723024352	0.481020544329661	0.480624129051308	0.480513348334924	0.480553165894172	0.480520023254818	0.480540985093036
34.88288288288288	0.472261762338462	0.48106071608028	0.481013450483743	0.480657628098657	0.480511760003085	0.480551720947337	0.480520263024716	0.480540609505865
34.95495495495496	0.472393085654419	0.481067851194609	0.481006175759446	0.480689600230542	0.480510251868592	0.480550310139689	0.480520497711098	0.480540234208055
35.027027027027025	0.472526874784256	0.481074156071877	0.480998734430246	0.480720076498248	0.480508822550761	0.480548933438615	0.48052072747276	0.480539860144424
35.09909909909911	0.472662902840974	0.481079659865329	0.480991140240799	0.480749092185171	0.480507470720913	0.480547590782345	0.480520952484237	0.480539487353808
35.171171171171174	0.472800941933293	0.48108440314174	0.480983406403189	0.480776688361849	0.480506184548592	0.480546282081709	0.480521172935799	0.480539116021452
35.24324324324324	0.472940774891231	0.481088403644358	0.480975546265489	0.480802889667873	0.480504969513812	0.480545007221895	0.480521389033452	0.480538746440558
35.31531531531532	0.473082191707636	0.481091688212903	0.48096757963578	0.480827728267853	0.480503824233279	0.480543766064201	0.480521600998939	0.480538378885653
35.38738738738739	0.473224989430154	0.48109428314211	0.48095951380567	0.480851236171593	0.480502747024603	0.480542558447795	0.480521809069739	0.480538013612587
35.45945945945946	0.47336897205045	0.481096214156149	0.480951360704355	0.48087344518042	0.480501736232689	0.480541384191471	0.480522003057681	0.480537650858535
35.531531531531535	0.473513950721049	0.481097506383042	0.480943131811769	0.480894386833561	0.480500790232918	0.480540242188792	0.480522189746064	0.480537290841994
35.6036036036036	0.473659746526478	0.481098184329054	0.480934838159798	0.480914092354566	0.480499907434332	0.480539132087303	0.480522370883151	0.480536933762788
35.675675675675684	0.473806182150139	0.481098271853079	0.480926490333485	0.480932592597778	0.480499086282815	0.480538054247382	0.480522546577421	0.480536579802064
35.74774774774775	0.473953088882059	0.481097793184462	0.480918098472222	0.480949933314954	0.480498325264279	0.480537008371036	0.480522716947029	0.480536229122291
35.81981981981982	0.474100304466441	0.481096786098905	0.480909672270936	0.480966137301099	0.480497622907846	0.480535994145333	0.48052288211981	0.480535881867265
35.891891891891895	0.474247672983596	0.481095263895024	0.480901220981269	0.480981235575835	0.480496977789031	0.48053501124407	0.480523042233277	0.480535538471598
35.96396396396396	0.474395044730047	0.481093249319975	0.48089275846139	0.480995259117645	0.480496388532925	0.480534059329436	0.48052319743462	0.48053520307094
36.03603603603604	0.474542276157613	0.481090764546793	0.480884290528602	0.481008238521166	0.48049585307587	0.480533138053679	0.480523347880706	0.480534872218235
36.10810810810811	0.474689231727342	0.481087831158648	0.480875825517422	0.481020203956664	0.480495362916569	0.48053224706077	0.480523493738081	0.480534546043569
36.18018018018018	0.474835778795996	0.481084470133084	0.480867371505597	0.48103118512951	0.480494922040072	0.480531385988068	0.480523635182969	0.480534224660207
36.252252252252255	0.47498179166451	0.481080701826234	0.480858936197699	0.481041211239674	0.480494528863415	0.480530554467989	0.480523772401271	0.480533908164592
36.32432432432433	0.475127150282706	0.481076545957028	0.480850526929304	0.481050319035596	0.480494181832417	0.480529752129664	0.480523905588566	0.480533596636349
36.3963963963964	0.475271740124352	0.481072021677516	0.480842150671161	0.481058538305952	0.480493879423547	0.480528978600614	0.48052403495011	0.480533290138281
36.46846846846847	0.47541545206115	0.481067161658986	0.480833814033356	0.481065894559584	0.480493620145786	0.480528233508409	0.480524160700837	0.480532988716372
36.54054054054054	0.475558182235724	0.481061975885877	0.48082552326948	0.481072416350541	0.480493402542492	0.480527516482334	0.48052428306536	0.480532692399783
36.61261261261261	0.475699835107987	0.481056482841687	0.480817288607282	0.481078131740242	0.480493225193264	0.480526827155059	0.480524402277968	0.480532401200858
36.68468468468469	0.475840315570708	0.481050700465313	0.480809113514096	0.481083068268118	0.480493086715808	0.480526165164299	0.480524518582629	0.480532115115117
36.75675675675676	0.475979535140933	0.481044646143683	0.480801002632914	0.481087252922239	0.480492985767797	0.480525527708686	0.480524632232987	0.480531834121261
36.82882882882883	0.4761174102309	0.481038336704371	0.480792960900028	0.481090712109939	0.480492921048741	0.480524914175195	0.480524740242779	0.480531558181169
36.9009009009009	0.476253861934932	0.481031788408199	0.48078499288205	0.481093474693456	0.480492891301846	0.480524325748377	0.480524837132388	0.480531287239901
36.972972972972975	0.476388815901343	0.481025016941824	0.480777102775898	0.481095572989001	0.480492894362716	0.480523761963184	0.480524929977013	0.480531021225694
37.04504504504505	0.476522202203895	0.4810180374103	0.480769294408772	0.481097027493271	0.480492926103823	0.48052322235911	0.480525018892409	0.480530760049965
37.11711711711712	0.476653955212863	0.481010873918606	0.480761571238137	0.481097863450517	0.480492987801896	0.480522706481619	0.480525103998338	0.480530503607312
37.18918918918919	0.476784017469828	0.481003535993945	0.480753936351693	0.481098105556941	0.480493078155696	0.480522213883562	0.480525185418568	0.480530251775507
37.26126126126126	0.476912331200678	0.480996037501861	0.480746408350063	0.481097777940718	0.480493195897197	0.480521744126609	0.480525263280869	0.480530004415506
37.333333333333336	0.477038842598759	0.480988392318856	0.480738985610254	0.481096904141999	0.480493339792743	0.480521296782666	0.480525337717017	0.480529761371441
37.40540540540541	0.47716350269505	0.48098061383171	0.480731665820653	0.481095507092896	0.480493508644207	0.480520871435305	0.480525408862792	0.480529524782233
37.47747747747748	0.477286266263767	0.480972714936106	0.480724451538623	0.481093609097453	0.480493701290138	0.480520467681186	0.48052547685798	0.480529301875453
37.549549549549546	0.477407091697352	0.480964708035244	0.480717344999184	0.481091241923506	0.480493916606928	0.480520085131479	0.48052554184637	0.48052908477207
37.62162162162163	0.477525940881435	0.480956605038447	0.480710348114983	0.481088421726398	0.480494153509956	0.480519723413293	0.480525603975757	0.480528873403974
37.693693693693696	0.477642779069764	0.480948417359751	0.480703462476265	0.481085169842598	0.480494410954751	0.480519382171097	0.480525663397939	0.480528667690932
37.76576576576577	0.477757578425351	0.480940161509372	0.48069668935085	0.481081507229761	0.480494687938146	0.480519061068143	0.480525720268721	0.480528467540583
37.83783783783784	0.477870312490812	0.480931845935987	0.480690029684095	0.481077454276817	0.48049498349943	0.480518759787894	0.480525774747911	0.480528272848448
37.909909909909906	0.47798095449398	0.480923480558208	0.480683484098872	0.48107303079188	0.480495296029827	0.480518478035448	0.480525826999321	0.480528083497921
37.98198198198199	0.478089482890502	0.480915075537904	0.480677052895536	0.481068255990134	0.480495623607362	0.48051821123934	0.48052587719077	0.480527899360272
38.054054054054056	0.478195879001753	0.48090664061676	0.480670736051897	0.481063148481696	0.48049596615973	0.480517958854462	0.48052592549408	0.480527720294648
38.126126126126124	0.47830012689689	0.480898185118737	0.48066456316399	0.481057730503526	0.48049632269868	0.480517723206423	0.480525972085078	0.480527546148074
38.1981981981982	0.478402213275073	0.480889717952523	0.480658516700396	0.481052022098771	0.480496692260411	0.480517503860681	0.480526017143596	0.480527376755448
38.270270270270274	0.478502127347872	0.480881247613981	0.480652594117882	0.481046038023835	0.480497073905568	0.480517300396243	0.480526055748778	0.480527211939547
38.34234234234235	0.478599863404045	0.480872782188588	0.480646795521012	0.481039795465279	0.480497466719247	0.480517112406673	0.480526090276779	0.480527051511021
38.414414414414416	0.478695420259777	0.480864333958041	0.480641120762065	0.481033311078314	0.480497869810994	0.480516939501101	0.480526122403424	0.4805268952684
38.486486486486484	0.478788791209741	0.480855908577548	0.480635569441016	0.481026600981508	0.480498282314807	0.480516781305233	0.480526152206685	0.480526742998087
38.558558558558566	0.478879975492195	0.480847512217049	0.480630140905509	0.481019680751465	0.480498703389131	0.480516637462354	0.480526179764531	0.480526594474362
38.630630630630634	0.478968974417222	0.480839151592884	0.480624834250837	0.481012565417507	0.480499132216868	0.480516507634344	0.480526205154932	0.480526449459381
38.7027027027027	0.479055791258226	0.480830833016766	0.480619648319911	0.481005269891091	0.480499568005368	0.480516391502679	0.480526228455859	0.480526307703177
38.77477477477478	0.479140431143659	0.480822562395783	0.480614581703247	0.480997814261632	0.480500009986436	0.480516288769446	0.480526249745281	0.480526168943658
38.846846846846844	0.479222900949015	0.480814345232387	0.480609632738938	0.480990208695043	0.480500458152974	0.480516199158345	0.480526269101168	0.480526032906608
38.918918918918926	0.479303210484125	0.480806186624388	0.480604802013258	0.48098246678321	0.480500912009473	0.480516122415702	0.480526286601489	0.48052590421678
38.990990990990994	0.479381378444742	0.480798091264946	0.48060012240129	0.480974601643806	0.480501370253882	0.480516058311477	0.480526302324215	0.480525788357378
39.06306306306306	0.479457411887017	0.480790078356322	0.48059556601197	0.480966625920149	0.480501832248721	0.480516006640267	0.480526316347315	0.480525676956457
39.13513513513514	0.479531324930266	0.480782147783922	0.480591131749946	0.480958551781059	0.480502297382196	0.480515967222323	0.480526328748759	0.480525569888526
39.20720720720721	0.479603133073337	0.480774299220436	0.480586818349012	0.480950390920696	0.480502765068198	0.4805159349091	0.480526339606515	0.480525467021921
39.27927927927929	0.47967285309719	0.480766536629175	0.480582624372086	0.480942154558391	0.48050323474631	0.480515909418633	0.480526348998555	0.480525368218805
39.351351351351354	0.479740502967716	0.480758863613436	0.4805785482112	0.480933856037194	0.480503705881799	0.480515893470479	0.480526357002846	0.480525273335168
39.42342342342342	0.479806101738795	0.480751283416482	0.480574588087484	0.480925506260929	0.480504177965622	0.480515886723849	0.480526363697358	0.480525182220825
39.4954954954955	0.479869669455581	0.480743798921517	0.480570742051154	0.480917114331969	0.480504650514423	0.480515888851341	0.480526369160061	0.48052509471942
39.56756756756757	0.479931238504678	0.480736412651661	0.480567007981497	0.480908690136483	0.480505123070536	0.480515899539474	0.480526373468923	0.48052501066842
39.63963963963964	0.479990825813671	0.480729126769921	0.480563383586863	0.480900243152776	0.480505595201981	0.480515918489223	0.480526375830554	0.480524929899123
39.711711711711715	0.480048454836558	0.480721943079162	0.48055986640465	0.480891782454558	0.480506066502468	0.480515945416553	0.48052637319123	0.480524852236651
39.78378378378378	0.480104150323272	0.480714863022083	0.480556461337876	0.480883316714196	0.480506536591395	0.480515980052957	0.480526369155773	0.480524777499953
39.855855855855864	0.480157937739146	0.480707887681182	0.480553186981599	0.480874854205966	0.480507005113847	0.480516022145987	0.480526363786803	0.480524705501804
39.92792792792793	0.480209843180002	0.480701049743399	0.480550022129994	0.480866403212678	0.4805074717406	0.480516071459794	0.480526357146939	0.480524636048806
40.0	0.480259893287423	0.480694328424705	0.480546965016598	0.480857973341438	0.48050793600386	0.480516127775658	0.480526349298804	0.48052456894139
40.072072072072075	0.480308115164205	0.480687724311763	0.480544013774792	0.480849570559357	0.480508394915888	0.480516190892527	0.480526340305016	0.480524503973809
40.14414414414414	0.480354548174584	0.480681238447977	0.4805411664378	0.480841201905222	0.480508850434069	0.480516260627548	0.480526330228195	0.480524440934147
40.21621621621622	0.480399218738763	0.480674871586127	0.480538420938678	0.480832874075897	0.480509302268485	0.480516336816608	0.480526319130963	0.480524379604311
40.28828828828829	0.480442153191072	0.480668624188346	0.480535775110315	0.480824593431633	0.480509750152486	0.480516419314862	0.480526307075939	0.480524319760038
40.36036036036036	0.480483381457868	0.48066249642609	0.480533226685421	0.480816366001394	0.480510193842691	0.480516507997273	0.480526294125743	0.480524261170888
40.432432432432435	0.480522933706859	0.480656488180112	0.480530773296528	0.480808197488163	0.48051063311899	0.480516598947586	0.480526280342996	0.480524209098274
40.50450450450451	0.480560840272924	0.48065059904043	0.480528412475986	0.480800093274252	0.480511067784541	0.480516692101555	0.480526265790317	0.480524164944077
40.57657657657658	0.48059713158407	0.480644828306307	0.480526141655956	0.480792059480934	0.480511497665772	0.480516789440699	0.480526250530327	0.480524123422324
40.64864864864865	0.480631838087496	0.480639174986221	0.480523965767923	0.480784100826958	0.480511922612381	0.480516890719824	0.480526234625645	0.480524084434743
40.72072072072072	0.480664990175772	0.48063364533538	0.48052188950111	0.480776221634698	0.480512342497332	0.480516995703277	0.480526218138892	0.480524047881603
40.79279279279279	0.480696630185271	0.480628264868577	0.480519902421938	0.480768426253065	0.480512757216862	0.480517104165131	0.480526201132687	0.480524013661714
40.86486486486487	0.480726793669063	0.480623009602101	0.480518002810742	0.480760718760134	0.480513166690474	0.480517215889363	0.480526183669651	0.480523981672425
40.93693693693694	0.480755504975888	0.480617879005617	0.480516188959134	0.480753102969634	0.480513570860942	0.480517330670039	0.480526165812403	0.480523951809625
41.00900900900901	0.480782796069267	0.480612872341852	0.480514459174275	0.480745582437434	0.480513969694306	0.480517448311491	0.480526147623565	0.48052392396774
41.08108108108108	0.480808698771665	0.48060798866658	0.48051281178315	0.480738160468023	0.480514363179878	0.480517568628501	0.480526129165754	0.480523898039739
41.153153153153156	0.480833244704593	0.480603226828601	0.480511245136845	0.480730840346362	0.480514751330236	0.480517691446483	0.480526110501592	0.480523873917129
41.22522522522523	0.48085646522877	0.480598585469718	0.480509757614822	0.480723625450177	0.480515130405246	0.480517816601661	0.480526091693699	0.480523851489958
41.2972972972973	0.480878391384346	0.480594063024724	0.480508347629193	0.480716517960124	0.48051550074929	0.480517943941253	0.480526072804694	0.480523830646812
41.369369369369366	0.480899053831169	0.480589657721384	0.480507013628999	0.480709520308966	0.480515864439921	0.480518073323653	0.480526053897197	0.480523811274817
41.44144144144145	0.480918491298471	0.480585367580416	0.480505754104485	0.480702634717286	0.480516221444261	0.480518204618607	0.480526035033829	0.48052379325964
41.513513513513516	0.480936747133845	0.480581190415476	0.48050456254259	0.48069586320026	0.480516571747527	0.480518337707402	0.480526016277209	0.480523776485487
41.58558558558559	0.480953841324071	0.480577138997152	0.480503437022086	0.480689207574424	0.480516915353032	0.480518472483041	0.480525997689958	0.480523760835103
41.65765765765766	0.480969805157514	0.480573221507389	0.480502378689896	0.480682669464439	0.480517252282186	0.480518607043961	0.480525979334694	0.480523746189773
41.729729729729726	0.480984669553645	0.480569420960544	0.480501385796932	0.480676250309866	0.480517582574493	0.480518741371913	0.480525961274039	0.480523732429322
41.80180180180181	0.480998465018419	0.480565735843721	0.480500456621421	0.480669951371932	0.480517906287555	0.480518876312396	0.48052594132444	0.480523719432114
41.873873873873876	0.481011221599661	0.480562164513568	0.480499589471981	0.480663773740296	0.480518223497068	0.480519011708538	0.480525917258602	0.480523707075055
41.94594594594595	0.481022968842486	0.480558705196268	0.480498782690696	0.48065771847792	0.480518534296822	0.480519147409694	0.480525893019516	0.480523699059601
42.01801801801802	0.481033735744714	0.48055535598753	0.480498034656197	0.480651786405116	0.480518838798706	0.480519283271443	0.48052586864878	0.480523694459163
42.090090090090094	0.481043554313219	0.480552114852575	0.480497343786735	0.480645978063172	0.4805191371327	0.480519419155591	0.480525844187991	0.48052369115801
42.16216216216217	0.481052470812713	0.480548979626138	0.480496708543255	0.48064029394444	0.480519429446884	0.480519554930169	0.480525819678744	0.480523689092819
42.234234234234236	0.481060501491792	0.480545948012447	0.480496127432479	0.480634734405635	0.480519715907429	0.480519690469432	0.480525795162635	0.480523688200267
42.306306306306304	0.48106767513974	0.480543017585229	0.480495599009976	0.480629299674687	0.480519996698603	0.480519825653864	0.480525770681263	0.480523688417031
42.37837837837838	0.481074020052448	0.480540185787695	0.480495121883242	0.480623989857606	0.480520270774457	0.480519960370171	0.480525746276222	0.480523689679788
42.450450450450454	0.481079564001293	0.480537464727682	0.480494693476799	0.480618804945346	0.480520532353653	0.480520094511287	0.480525721989109	0.480523691925214
42.52252252252253	0.48108433420203	0.480534849828428	0.480494307821906	0.480613744820659	0.480520787088281	0.480520227976371	0.48052569786152	0.480523695089988
42.5945945945946	0.481088357283666	0.48053233400723	0.480493967459651	0.480608809264968	0.480521035060689	0.480520360670805	0.480525673935053	0.480523699110784
42.666666666666664	0.481091659257323	0.480529915648372	0.480493670910037	0.480603997965223	0.480521276364699	0.480520492506201	0.480525650251303	0.480523703924281
42.738738738738746	0.481094265485098	0.480527593135128	0.480493416734208	0.480599309406676	0.480521511105611	0.480520623400394	0.480525626851867	0.480523709467155
42.810810810810814	0.48109621975612	0.480525364854704	0.480493203536617	0.48059474348239	0.480521739400202	0.480520753277444	0.480525603778342	0.480523715676083
42.88288288288288	0.481097535796428	0.480523229203181	0.480493029967204	0.480590299743899	0.480521961376724	0.48052088090722	0.480525581072323	0.480523722487741
42.95495495495496	0.481098238628881	0.480521184590447	0.480492894723567	0.480585977456873	0.480522177174907	0.480521006467808	0.480525558775408	0.480523729838806
43.027027027027025	0.48109835284676	0.480519229445145	0.480492796553133	0.480581775816142	0.480522386945959	0.480521130534178	0.480525536929192	0.480523737665956
43.09909909909911	0.481097902470648	0.480517362219609	0.480492734255337	0.480577693952122	0.48052259085256	0.480521253037543	0.480525515575273	0.480523745905866
43.171171171171174	0.481096910928066	0.480515581394805	0.480492706683791	0.480573730937246	0.480522789068872	0.480521373914894	0.480525494755246	0.480523754495213
43.24324324324324	0.481095401033103	0.480513885485273	0.480492712748458	0.480569885792397	0.480522981780529	0.480521493109006	0.480525474510709	0.480523763370674
43.31531531531532	0.48109339496602	0.480512264384839	0.480492751417825	0.480566157493334	0.480523169184644	0.48052161056843	0.480525454883257	0.480523772468926
43.38738738738739	0.48109091425284	0.480510721946792	0.480492821721077	0.480562544977127	0.480523351489805	0.480521726247502	0.480525435914488	0.480523781726646
43.45945945945946	0.481087991625266	0.480509256899879	0.480492915690456	0.480559046921191	0.480523528916077	0.480521840106336	0.480525417645997	0.480523795496281
43.531531531531535	0.481084644386673	0.48050786746708	0.480493035484946	0.480555659266799	0.480523701695002	0.480521952110828	0.480525400119382	0.480523811122413
43.6036036036036	0.48108089115883	0.48050655189278	0.480493181276866	0.480552382739176	0.480523866490098	0.480522062232654	0.480525383376238	0.480523827323595
43.675675675675684	0.481076752320591	0.48050530844647	0.480493351910191	0.480549215941214	0.480524024454391	0.480522170449271	0.480525367458163	0.480523844056247
43.74774774774775	0.481072247678123	0.480504135426456	0.480493546265307	0.480546157445061	0.480524176853662	0.480522276743916	0.480525352406752	0.480523861276787
43.81981981981982	0.481067396453083	0.480503031163559	0.480493763259986	0.480543205797523	0.480524323748645	0.480522381105608	0.480525338263603	0.480523878941634
43.891891891891895	0.481062217270761	0.480501994024824	0.48049400185038	0.480540359525474	0.480524465200074	0.480522483529145	0.480525325070312	0.480523897007205
43.96396396396396	0.481056728148218	0.480501022417218	0.480494261031999	0.480537617141263	0.480524601268684	0.480522584015106	0.480525309170727	0.480523915429919
44.036036036036045	0.4810509464824	0.480500114791342	0.480494539840699	0.480534977148126	0.480524732015209	0.480522682569852	0.480525290320269	0.480523934166194
44.10810810810811	0.481044896551911	0.480499269645131	0.480494837353668	0.480532438045591	0.480524857500382	0.480522779205523	0.480525271809393	0.480523953172448
44.18018018018018	0.481038596088225	0.480498485527559	0.480495152690407	0.480529998334887	0.480524977784937	0.48052287394004	0.480525253656249	0.480523972405101
44.252252252252255	0.481032057972368	0.48049775752464	0.480495485013717	0.480527655283347	0.480525092929609	0.480522966797105	0.480525235878992	0.480523991820569
44.32432432432433	0.481025298317319	0.480497082752015	0.480495833530683	0.480525405362145	0.48052520299513	0.480523057806201	0.480525218495772	0.480524011375271
44.3963963963964	0.481018332698175	0.480496462509654	0.480496195375768	0.480523248739795	0.480525308042234	0.480523147002589	0.480525201524742	0.480524031025627
44.46846846846847	0.481011176146737	0.480495895221719	0.480496567973973	0.48052118367346	0.480525408131654	0.480523234427315	0.480525184984055	0.480524050728053
44.54054054054054	0.481003843146091	0.480495379353009	0.48049695286757	0.480519208419187	0.480525503324123	0.480523320127201	0.480525168891862	0.480524070438968
44.612612612612615	0.48099634762517	0.48049491341168	0.480497349184553	0.480517321236057	0.480525593680375	0.480523404154852	0.480525153266316	0.480524090114791
44.68468468468469	0.480988702953299	0.480494495951964	0.480497756080966	0.480515520390347	0.480525679261142	0.480523484399773	0.480525138125569	0.480524109711939
44.75675675675676	0.480980923056278	0.480494125576891	0.480498172741167	0.480513804159689	0.480525761059458	0.480523559778357	0.480525123487774	0.480524129186832
44.82882882882883	0.480973029851915	0.480493800941003	0.480498598378081	0.480512170837225	0.480525840989199	0.480523632910641	0.480525109371083	0.480524148495887
44.9009009009009	0.480965029311442	0.480493520753082	0.480499032233469	0.480510618735767	0.480525916803092	0.480523703824548	0.480525095793647	0.480524167595523
44.972972972972975	0.480956933586919	0.480493283778861	0.48049947357818	0.480509146191957	0.4805259885821	0.480523772552582	0.48052508277362	0.480524186442157
45.04504504504505	0.480948754362941	0.480493088843748	0.480499921712413	0.480507749532711	0.480526056407183	0.480523839131823	0.480525070329154	0.480524204992209
45.11711711711712	0.480940502856784	0.480492934835547	0.48050037596598	0.480506426853672	0.480526120359303	0.480523903603927	0.4805250584784	0.480524223202097
45.18918918918919	0.480932189818545	0.480492819966997	0.480500835698562	0.480505177387705	0.480526180519421	0.480523966015128	0.480525047239512	0.480524241028239
45.26126126126126	0.480923825531272	0.480492734168223	0.480501300299972	0.480503999331572	0.480526236968497	0.480524026416237	0.480525036630641	0.480524258427052
45.333333333333336	0.480915419811082	0.480492683116085	0.480501769131823	0.480502890899929	0.480526289787492	0.480524084862641	0.48052502666994	0.480524275354957
45.40540540540541	0.480906982007278	0.480492665484472	0.480502239834904	0.480501850328375	0.480526339057367	0.480524141414305	0.480525017375561	0.48052429176837
45.47747747747748	0.48089852564691	0.480492679983751	0.480502713162504	0.480500875876505	0.480526384859082	0.480524196135771	0.480525008765657	0.480524307623711
45.549549549549546	0.480890060068493	0.480492725362118	0.480503188536756	0.480499965830958	0.480526427273596	0.480524249096157	0.480525000858379	0.480524327631122
45.62162162162163	0.480881591665645	0.480492800406955	0.480503665403877	0.480499118508465	0.480526466381871	0.480524300369158	0.48052499367188	0.480524348224531
45.693693693693696	0.480873128728115	0.480492903946181	0.480504143234173	0.480498332258901	0.480526502264866	0.480524350033048	0.480524987224312	0.480524368706414
45.76576576576577	0.480864679166298	0.480493034849606	0.480504621522039	0.480497605468336	0.480526535003541	0.480524398170676	0.480524981533829	0.48052438905195
45.83783783783784	0.480856250515335	0.480493192030284	0.480505099785972	0.480496932571613	0.480526564678856	0.480524444869468	0.480524976618581	0.480524409236318
45.909909909909906	0.480847849939209	0.480493374445865	0.480505577568568	0.480496314225708	0.480526591371769	0.480524490221428	0.480524972496721	0.480524429234697
45.98198198198199	0.48083948423484	0.480493581099953	0.480506054436531	0.480495749210318	0.480526615163241	0.480524534323135	0.480524969186401	0.480524449022265
46.054054054054056	0.480831159836171	0.480493811043454	0.480506529980676	0.480495235876028	0.480526636134231	0.480524577275748	0.480524966705775	0.4805244685742
46.126126126126124	0.480822883249124	0.480494063375931	0.480507003815935	0.480494772609195	0.480526654365698	0.480524619185	0.480524961421443	0.480524487865681
46.1981981981982	0.480814663737703	0.480494333186806	0.480507475581359	0.480494357834493	0.480526669938601	0.480524660161203	0.48052495484678	0.480524506871887
46.270270270270274	0.480806504586123	0.480494619993233	0.480507944940124	0.480493990017457	0.480526682933898	0.480524700319245	0.480524948598557	0.480524525567997
46.34234234234235	0.480798411214215	0.480494924571834	0.480508410797256	0.480493667667029	0.480526693432549	0.480524739778591	0.480524942676774	0.480524543929188
46.414414414414416	0.480790388743343	0.480495245906727	0.480508872940893	0.480493389338105	0.480526702201753	0.480524778663282	0.480524937081431	0.48052456193064
46.486486486486484	0.480782442002563	0.480495583012048	0.480509331442101	0.480493153634079	0.480526708770362	0.480524814963412	0.480524931812528	0.480524579547532
46.558558558558566	0.480774575534783	0.480495934932432	0.480509786018825	0.480492959209392	0.480526713185008	0.4805248437427	0.480524926870065	0.480524596755041
46.630630630630634	0.480766793602921	0.480496300743513	0.480510236411219	0.480492804772073	0.48052671553076	0.480524871022445	0.480524922254043	0.480524613528347
46.70270270270271	0.480759100196059	0.480496679552413	0.480510682381647	0.480492689086288	0.480526715892691	0.480524896861839	0.48052491796446	0.480524629842628
46.77477477477478	0.480751499035599	0.480497070498233	0.480511123714686	0.480492610974884	0.480526714355869	0.480524921322548	0.480524914001318	0.480524645673062
46.846846846846844	0.480743994370628	0.480497472752544	0.480511560217122	0.480492563196745	0.480526711005365	0.480524944468709	0.480524910364616	0.48052466099483
46.918918918918926	0.480736589550244	0.48049788551988	0.480511991717951	0.480492547073675	0.48052670592625	0.480524966366935	0.480524907054354	0.480524675783108
46.990990990990994	0.480729287272319	0.480498308038229	0.480512418068382	0.480492562725122	0.480526699203592	0.480524987086311	0.480524904070532	0.480524690013076
47.06306306306306	0.480722090385085	0.480498739579525	0.480512839141832	0.480492608868588	0.480526690922463	0.480525006698396	0.48052490141315	0.480524703659912
47.13513513513514	0.480715001514524	0.480499178942081	0.480513254833929	0.480492684265693	0.480526681167932	0.480525025277222	0.480524899082209	0.480524716698795
47.20720720720721	0.4807080230712	0.480499623840607	0.480513665062512	0.480492787723839	0.480526670025068	0.480525042899294	0.480524897077707	0.480524729104905
47.27927927927929	0.480701157257086	0.480500074991552	0.480514068145981	0.480492918097873	0.480526657578943	0.48052505964359	0.480524895399646	0.480524740853418
47.351351351351354	0.480694406072398	0.480500531688519	0.480514460212468	0.480493074291751	0.480526643914625	0.480525075591563	0.480524894048025	0.480524751919515
47.42342342342342	0.480687771322421	0.480500993251991	0.480514845496525	0.480493255260203	0.480526629117184	0.480525090827137	0.480524893022845	0.480524762278373
47.4954954954955	0.480681254621251	0.480501459029498	0.480515223913949	0.480493460010397	0.480526613271689	0.480525105436712	0.480524892324105	0.480524771905171
47.56756756756757	0.480674857380612	0.480501928395776	0.480515595399994	0.4804936876036	0.480526596463212	0.480525119509159	0.480524891951805	0.480524780775089
47.63963963963964	0.480668580876346	0.480502400752933	0.480515959909368	0.480493937156848	0.48052657877682	0.480525133135824	0.480524891905945	0.480524793608245
47.711711711711715	0.480662426199646	0.480502875530613	0.480516317416236	0.480494207844604	0.480526560297585	0.480525146410525	0.480524892186525	0.480524806281252
47.78378378378378	0.480656394280635	0.48050335218616	0.480516667914219	0.480494498900424	0.480526541110574	0.480525159429553	0.480524892793546	0.480524818639778
47.855855855855864	0.480650485895192	0.48050383020478	0.48051701141639	0.480494803754305	0.480526521300858	0.480525172291675	0.480524893727007	0.480524830675747
47.92792792792793	0.480644701671764	0.480504309099705	0.480517347955282	0.48049512282857	0.480526500953506	0.480525185098128	0.480524894986909	0.48052484238108
48.0	0.480639042098192	0.480504788412359	0.480517677582879	0.480495457453421	0.480526478468687	0.480525197952624	0.48052489657325	0.480524853747699
48.072072072072075	0.480633507528528	0.480505267712518	0.480518000370623	0.480495806713975	0.480526454265682	0.480525210961349	0.480524898486032	0.480524864767526
48.14414414414414	0.480628098189861	0.480505745421687	0.480518316409409	0.480496169732664	0.480526429401192	0.480525224232962	0.480524900725254	0.480524875432482
48.21621621621622	0.480622813237923	0.480506221653581	0.480518625809589	0.480496545669932	0.480526403944455	0.480525237878593	0.480524903290917	0.480524885734489
48.28828828828829	0.480617652666562	0.480506696244483	0.480518928700968	0.480496933724916	0.480526377964709	0.480525251486682	0.480524901327427	0.480524895665469
48.36036036036036	0.480612616764169	0.480507168808338	0.480519225232807	0.480497333136139	0.480526351531193	0.480525257192299	0.480524898624323	0.480524905217343
48.432432432432435	0.480607705236991	0.480507638983022	0.48051951557382	0.480497743182199	0.480526324713145	0.480525262321999	0.480524896046969	0.480524914382034
48.50450450450451	0.480602917691972	0.480508106430348	0.480519799912177	0.480498163182457	0.480526297579803	0.480525266914736	0.480524893595365	0.480524923151464
48.57657657657658	0.480598253643353	0.480508570836059	0.480520078455502	0.480498592497725	0.480526270200405	0.480525271009852	0.480524891269512	0.480524931517553
48.64864864864865	0.48059371251928	0.480509031909833	0.480520351430874	0.480499030530955	0.480526242644189	0.480525274647078	0.480524889069408	0.480524939472224
48.72072072072072	0.48058929366841	0.48050948938528	0.480520619084826	0.480499476727929	0.480526214980394	0.480525277866529	0.480524886995055	0.480524947007399
48.7927927927928	0.48058499636652	0.480509943019943	0.480520875611739	0.480499930577947	0.480526187278257	0.48052528070871	0.480524885046452	0.480524954114999
48.86486486486487	0.480580819823114	0.480510392595299	0.480521117358647	0.480500388135055	0.480526159607016	0.480525283214512	0.480524883223599	0.480524960786946
48.93693693693694	0.480576763188031	0.480510837916757	0.480521351942068	0.480500848661944	0.480526132035911	0.480525285425214	0.480524881526496	0.480524967015163
49.00900900900901	0.480572825558058	0.480511278813659	0.480521579484467	0.480501313583653	0.480526104634178	0.480525287382484	0.480524879955144	0.48052497279157
49.08108108108108	0.480569005983537	0.48051171314492	0.48052180012168	0.480501782291764	0.480526077471057	0.480525289128373	0.480524878509542	0.480524978108089
49.153153153153156	0.480565301773023	0.480512138830915	0.480522014002909	0.480502254203846	0.480526050615786	0.480525290705323	0.48052487718969	0.480524982956643
49.22522522522523	0.480561709847595	0.480512558678743	0.480522221290726	0.480502728763466	0.480526024137601	0.480525292156162	0.480524875995588	0.480524987329152
49.2972972972973	0.480558231286108	0.480512972531731	0.480522422161068	0.48050320544019	0.480525998105743	0.480525293524106	0.480524874927237	0.48052499121754
49.36936936936937	0.480554864774518	0.480513380254566	0.480522616803241	0.480503683729597	0.480525972589449	0.480525294852758	0.480524873984635	0.480524994613727
49.44144144144145	0.480551608965715	0.480513781733291	0.480522805419918	0.480504163153282	0.480525947657957	0.480525296186108	0.480524873167784	0.480524997509636
49.513513513513516	0.480548462485452	0.480514176875312	0.480522988227141	0.480504643258863	0.480525923380505	0.480525297568533	0.480524872476684	0.480524999897187
49.58558558558559	0.48054542393828	0.480514565609391	0.480523165454318	0.48050512361999	0.480525898427985	0.480525299044799	0.480524871911333	0.480525001768304
49.65765765765766	0.480542491913488	0.480514947885651	0.480523337344225	0.480505603836352	0.48052587035305	0.480525300660058	0.480524871471733	0.480525003331023
49.729729729729726	0.480539664991029	0.480515323675571	0.480523504153005	0.480506083533683	0.480525842458299	0.48052530245985	0.480524871157883	0.48052500754208
49.80180180180181	0.480536941747463	0.480515692971992	0.48052366615017	0.480506562363769	0.480525814784111	0.480525304490101	0.480524870969783	0.480525011522067
49.873873873873876	0.480534320761891	0.480516055789111	0.480523823618597	0.480507038857952	0.480525787370859	0.480525306797126	0.480524870907433	0.480525015270984
49.94594594594595	0.480531800621891	0.480516412162483	0.480523976854533	0.480507512183102	0.480525760258922	0.480525309427627	0.480524870970834	0.480525018788832
50.01801801801802	0.480529379929458	0.480516762149025	0.480524126167591	0.480507982967799	0.480525733488674	0.480525312428692	0.480524871159985	0.480525022075609
50.090090090090094	0.480527056286218	0.480517105827008	0.480524271880751	0.480508450857772	0.480525707100494	0.480525315847798	0.480524871474886	0.480525025131316
50.16216216216217	0.480524821243761	0.480517443296063	0.480524414330361	0.480508915516499	0.480525681134755	0.480525315147483	0.480524871915538	0.480525027955954
50.234234234234236	0.480522678778185	0.48051777467718	0.480524553866136	0.480509376624948	0.480525655631836	0.480525313690924	0.480524872481939	0.480525030549521
50.306306306306304	0.480520627177694	0.480518100112705	0.480524680577526	0.480509833881305	0.480525630632113	0.480525312107419	0.480524873174091	0.480525032912019
50.37837837837838	0.480518664739548	0.480518419766343	0.480524795717507	0.480510287000714	0.48052560617596	0.480525310414317	0.480524873991993	0.480525035043446
50.450450450450454	0.480516789774777	0.480518733823158	0.480524905821019	0.480510735715011	0.480525582303756	0.480525308628966	0.480524874935646	0.480525036943804
50.52252252252253	0.480515000612896	0.48051903692661	0.480525011049739	0.48051117977246	0.480525559055877	0.480525306768714	0.480524876005048	0.480525038613092
50.5945945945946	0.480513295606622	0.480519326482298	0.480525111571467	0.480511618937488	0.480525536472698	0.480525304850911	0.480524877200201	0.48052504005131
50.666666666666664	0.480511673136588	0.48051960868903	0.480525207560126	0.480512052990419	0.480525514594596	0.480525302892905	0.480524878521105	0.480525041258458
50.738738738738746	0.480510131616064	0.480519883627469	0.480525299195763	0.480512481727212	0.480525493461947	0.480525300912043	0.480524879967758	0.480525042234536
50.810810810810814	0.480508669495669	0.480520151393671	0.480525386664549	0.480512904959194	0.480525473115129	0.480525298925676	0.480524881540162	0.480525042979544
50.88288288288289	0.480507285268088	0.480520412099089	0.480525470158779	0.480513322111651	0.480525453594517	0.480525296951151	0.480524883238316	0.480525043493482
50.95495495495496	0.480505977472793	0.480520665870571	0.480525549876869	0.480513732703661	0.480525434940487	0.480525295005818	0.48052488506222	0.48052504377635
51.027027027027025	0.480504744700758	0.480520912850361	0.480525626023362	0.480514137140514	0.480525417193416	0.480525293107023	0.480524887011874	0.480525043828149
51.09909909909911	0.480503576344324	0.480521153196098	0.480525698808923	0.480514535298529	0.480525400393681	0.480525291272117	0.480524889087279	0.480525043648877
51.171171171171174	0.480502476021279	0.480521387080818	0.480525768450341	0.480514927071802	0.480525384581658	0.480525289518448	0.480524891288434	0.480525043238536
51.24324324324324	0.48050144304071	0.48052161469295	0.480525835170527	0.480515312372209	0.480525361358246	0.480525287863363	0.480524893615339	0.480525042597125
51.31531531531532	0.480500475692718	0.480521836236319	0.480525899198519	0.4805156911294	0.480525338116462	0.480525286324213	0.480524896067994	0.480525041724644
51.38738738738739	0.480499572298884	0.480522051930147	0.480525960769476	0.480516063290805	0.480525315238785	0.480525284918345	0.4805248986464	0.480525040621093
51.45945945945947	0.480498731215505	0.480522262009049	0.48052602012468	0.480516428821631	0.480525292745969	0.480525283663108	0.480524901350556	0.480525039286472
51.531531531531535	0.480497950836824	0.480522466723037	0.48052607751154	0.480516787704862	0.480525270658768	0.48052528257585	0.480524904180462	0.480525037720782
51.6036036036036	0.480497229598265	0.480522666337516	0.480526133183585	0.480517139941259	0.480525248997937	0.48052528167392	0.480524907136118	0.480525035924021
51.675675675675684	0.480496565979667	0.480522861133288	0.48052618740047	0.48051748554936	0.480525227784231	0.480525280974667	0.480524910217525	0.480525033896191
51.74774774774775	0.480495958508518	0.48052305140655	0.480526240427973	0.480517824565482	0.480525207038406	0.480525280495439	0.480524913424681	0.480525032332485
51.81981981981982	0.480495405763187	0.480523237468893	0.480526282721628	0.480518157043716	0.480525186781214	0.480525280253585	0.480524916757588	0.48052503413976
51.891891891891895	0.48049490637616	0.480523419647302	0.480526319397854	0.480518481180963	0.480525167033413	0.480525280266453	0.480524920216246	0.480525035861773
51.96396396396396	0.480494459037271	0.480523590232307	0.480526353308276	0.480518793899094	0.480525147815755	0.480525276851477	0.480524923800653	0.480525037498523
52.036036036036045	0.480494056896988	0.480523748238879	0.480526384565458	0.480519099106936	0.480525129148996	0.480525271733049	0.480524927510811	0.48052503905001
52.10810810810811	0.480493698826784	0.48052390040897	0.480526413282787	0.480519396830948	0.480525111053891	0.480525266536968	0.480524931346719	0.480525040516236
52.18018018018018	0.480493386031427	0.480524046896085	0.480526439574465	0.480519687112207	0.480525093551194	0.480525261271898	0.480524935308377	0.480525041897198
52.252252252252255	0.480493116986918	0.480524187861757	0.480526463555521	0.480519970006411	0.48052507666166	0.480525255946502	0.480524939395785	0.480525043192898
52.32432432432433	0.480492890204934	0.480524323475551	0.480526485341799	0.480520245583876	0.480525060406045	0.480525250569441	0.480524941854269	0.480525044403336
52.3963963963964	0.480492704234766	0.480524453915062	0.480526505049968	0.480520513929538	0.480525044805102	0.480525245149379	0.480524942771048	0.480525045528511
52.46846846846847	0.480492557665253	0.480524579365914	0.480526522797516	0.480520775142949	0.480525029879587	0.48052523969498	0.480524943696326	0.480525046568424
52.54054054054054	0.480492449126717	0.48052470002176	0.480526538702752	0.480521029338284	0.480525015650254	0.480525234214905	0.480524944630104	0.480525047523074
52.612612612612615	0.480492377292895	0.480524816084285	0.480526552884804	0.480521276644334	0.480525002137859	0.480525228717817	0.480524945572381	0.480525048392462
52.68468468468469	0.480492340882879	0.480524927763201	0.480526565463624	0.480521517204509	0.480524989363156	0.480525223212379	0.480524946523159	0.480525049176587
52.75675675675676	0.480492338663044	0.480525035276254	0.480526576559982	0.480521751176837	0.480524977346899	0.480525217707255	0.480524947482436	0.48052504987545
52.82882882882883	0.480492369448986	0.480525138849215	0.480526586295469	0.480521978733968	0.480524966109844	0.480525212211107	0.480524948450212	0.480525050489051
52.9009009009009	0.480492432107456	0.480525238715889	0.4805265947925	0.480522200063165	0.480524955672746	0.480525206732597	0.480524949426489	0.480525051017389
52.972972972972975	0.480492523958975	0.480525335118107	0.480526602174305	0.480522415366315	0.480524946056359	0.480525201280389	0.480524950411265	0.480525051460464
53.04504504504505	0.480492641838332	0.480525428305734	0.480526608564941	0.480522624859919	0.480524937281438	0.480525195863146	0.480524951404541	0.480525051818277
53.11711711711712	0.480492786519881	0.480525518536661	0.48052661408928	0.480522828775099	0.480524929368738	0.48052519048953	0.480524952406316	0.480525052090828
53.18918918918919	0.48049295670191	0.48052560607681	0.480526618873019	0.480523027357596	0.480524922339014	0.480525185168203	0.480524953416592	0.480525052278115
53.26126126126126	0.480493151101568	0.480525691200135	0.480526623042674	0.480523220867766	0.48052491621302	0.48052517990783	0.480524954435367	0.480525052380141
53.333333333333336	0.480493368454858	0.480525774188618	0.480526620665105	0.480523402525684	0.480524911011511	0.480525174717073	0.480524955462642	0.480525052396904
53.40540540540541	0.480493607516646	0.480525847989184	0.480526616573323	0.480523574375146	0.480524906755243	0.480525169604594	0.480524956498416	0.480525052328405
53.47747747747748	0.480493867060658	0.480525913559311	0.480526611217699	0.480523739875236	0.480524903464969	0.480525164579056	0.48052495754269	0.480525052174643
53.54954954954955	0.480494145879481	0.480525975472131	0.480526604671551	0.480523899176852	0.480524901161445	0.480525159649122	0.480524958595464	0.480525051935619
53.62162162162163	0.480494442784567	0.480526033854641	0.480526597008197	0.480524052440203	0.480524899865426	0.480525154823456	0.480524959656738	0.480525051611332
53.693693693693696	0.480494756606229	0.480526088836018	0.480526588300954	0.480524199834807	0.480524899597666	0.480525150110719	0.480524960726511	0.480525051201783
53.76576576576577	0.480495086193648	0.480526140547622	0.480526578623138	0.480524341539489	0.48052490037892	0.480525145519575	0.480524961804784	0.480525050706971
53.83783783783784	0.48049543041487	0.480526189122994	0.480526568048067	0.480524477742383	0.480524893748644	0.480525141058687	0.480524962891557	0.480525050126897
53.909909909909906	0.480495788800611	0.480526234697854	0.480526556649058	0.480524608640932	0.480524887140952	0.480525136736717	0.480524963986829	0.48052504946156
53.98198198198199	0.480496164358224	0.480526277410104	0.480526544499429	0.480524734441886	0.480524880898107	0.480525132562328	0.480524965090602	0.480525048710961
54.054054054054056	0.480496552503416	0.480526317399828	0.480526531672496	0.480524855361305	0.4805248750212	0.480525128544183	0.480524966202874	0.4805250478751
54.12612612612613	0.480496952303927	0.48052635480929	0.480526518241576	0.480524971624557	0.480524869511319	0.480525124690945	0.480524967323645	0.480525046953976
54.1981981981982	0.480497362851354	0.480526389782936	0.480526504279986	0.480525083466319	0.480524864369554	0.480525121011276	0.480524968452917	0.480525045947589
54.270270270270274	0.480497783261149	0.480526422467391	0.480526489861044	0.480525191130574	0.480524859596995	0.480525117513841	0.480524969590688	0.48052504485594
54.34234234234235	0.480498212672619	0.480526453011464	0.480526475058066	0.480525294870616	0.480524855194732	0.4805251142073	0.480524970736958	0.480525043679029
54.414414414414416	0.480498650248927	0.480526481566143	0.48052645994437	0.480525394949047	0.480524851163855	0.480525111100317	0.480524971891729	0.480525042416855
54.486486486486484	0.480499095177095	0.480526508284597	0.480526444593272	0.480525491637775	0.480524847505453	0.480525108201556	0.480524973054999	0.480525041069419
54.558558558558566	0.480499546668001	0.480526533322177	0.480526429078089	0.480525585218021	0.480524844220615	0.480525105519678	0.480524974226769	0.48052503963672
54.630630630630634	0.480500003956379	0.480526556836415	0.480526413472139	0.480525675980309	0.480524841310433	0.480525103063347	0.480524975407039	0.480525038118759
54.70270270270271	0.480500466300826	0.480526578987023	0.480526397848739	0.480525764060524	0.480524838775995	0.480525100841226	0.480524976595808	0.480525036515535
54.77477477477478	0.480500932983791	0.480526599935896	0.480526381382355	0.480525837885569	0.480524836618391	0.480525098861976	0.480524977793077	0.480525034827049
54.846846846846844	0.480501403311589	0.480526615320728	0.480526357177341	0.480525907567216	0.480524834838711	0.480525097134262	0.480524978998846	0.4805250330533
54.918918918918926	0.480501876614389	0.480526626683784	0.480526332403	0.480525973251584	0.480524833438044	0.480525095666746	0.480524980213114	0.480525031194289
54.990990990990994	0.480502352246221	0.480526636108867	0.480526307110259	0.480526035088237	0.480524832417481	0.480525094073256	0.480524981435882	0.480525029250016
55.06306306306306	0.480502830355837	0.480526643681441	0.480526281350042	0.480526093230183	0.480524831778111	0.480525089671895	0.48052498266715	0.480525027220479
55.13513513513514	0.480503310297217	0.480526649486969	0.480526255173276	0.480526147833877	0.480524831521023	0.480525085315616	0.480524983906918	0.480525025105681
55.20720720720721	0.48050379109721	0.480526653610916	0.480526228630887	0.48052619905922	0.480524831647308	0.480525081007562	0.480524985155185	0.48052502290562
55.27927927927929	0.480504272236984	0.480526656138744	0.480526201773801	0.480526247069558	0.480524832158055	0.480525076750878	0.480524986411952	0.480525020620296
55.351351351351354	0.480504753222816	0.480526657155917	0.480526174652944	0.480526292031683	0.480524833054354	0.480525072548707	0.480524987677219	0.48052501824971
55.42342342342342	0.480505233586092	0.480526656747899	0.480526147319242	0.480526334115832	0.480524834337295	0.480525068404194	0.480524988950986	0.480525015793862
55.4954954954955	0.480505712883303	0.480526655000153	0.480526119823622	0.480526373495689	0.480524836007966	0.480525064320483	0.480524990233252	0.480525013252751
55.56756756756757	0.480506190696053	0.480526651998143	0.480526092217008	0.480526410348381	0.480524838067459	0.480525060300717	0.480524991524018	0.480525010626378
55.63963963963965	0.480506666631049	0.480526647827331	0.480526064550328	0.480526444854485	0.480524840516862	0.480525056348041	0.480524992823283	0.480525007914742
55.711711711711715	0.480507140320112	0.480526642573182	0.480526036874507	0.480526477198019	0.480524843357266	0.4805250524656	0.480524994131049	0.480525005117843
55.78378378378378	0.480507611420167	0.480526636321157	0.480526009240472	0.480526507566451	0.48052484658976	0.480525048656536	0.480524995447314	0.480525002235682
55.855855855855864	0.480508079613249	0.480526629156721	0.480525981699148	0.480526536150691	0.480524850215434	0.480525044923994	0.480524996772078	0.480524999268259
55.92792792792793	0.480508544606503	0.480526621165337	0.480525954301461	0.480526563145097	0.480524854235377	0.480525041271119	0.480524998105343	0.480524997518105
56.0	0.48050900613218	0.480526612432467	0.480525927098337	0.480526588747472	0.480524858650679	0.480525037701054	0.480524999447107	0.480524996807192
56.072072072072075	0.48050946394764	0.480526603043574	0.480525900140704	0.480526613159065	0.48052486346243	0.480525034216943	0.480525000797371	0.480524996092302
56.14414414414414	0.480509917622088	0.480526593084123	0.480525873479486	0.480526633763166	0.480524868671719	0.48052503082193	0.480525002156134	0.480524995373436
56.216216216216225	0.480510364815979	0.480526582639576	0.480525847165609	0.480526647793031	0.480524874279637	0.480525027519161	0.480525003523397	0.480524994650593
56.28828828828829	0.480510807128904	0.480526565999815	0.480525821250001	0.480526659719574	0.480524880287273	0.480525024311777	0.48052500489916	0.480524993923773
56.36036036036036	0.480511244358879	0.480526546480904	0.480525795783586	0.480526669635938	0.480524886695716	0.480525021202925	0.480525005998763	0.480524993192977
56.432432432432435	0.480511676326625	0.480526525998055	0.480525770817291	0.480526677634825	0.480524889937107	0.480525018195747	0.480525006008339	0.480524992458204
56.50450450450451	0.480512102875566	0.480526504615038	0.480525746402043	0.480526683808489	0.480524893142259	0.480525015293388	0.480525006017914	0.480524991719454
56.57657657657658	0.480512523871831	0.480526482395626	0.480525722588767	0.480526688248744	0.480524896438222	0.480525012498992	0.48052500602749	0.480524990976728
56.64864864864865	0.480512939204255	0.480526459403589	0.480525699428389	0.480526691046958	0.480524899817834	0.480525009815703	0.480525006037065	0.480524990230026
56.72072072072072	0.480513348784376	0.480526435702699	0.480525676971836	0.480526692294056	0.480524903273932	0.480525007246665	0.480525006046641	0.480524989479347
56.7927927927928	0.480513752546436	0.480526411356729	0.480525655270034	0.480526692080519	0.480524906799352	0.480525004795023	0.480525006056217	0.480524988724691
56.86486486486487	0.480514150447383	0.480526386429448	0.480525634373909	0.480526690496385	0.480524910386933	0.48052500246392	0.480525006065792	0.480524987966059
56.93693693693694	0.480514542466867	0.48052636098463	0.480525614334387	0.480526687631246	0.480524914029512	0.4805250002565	0.480525006075368	0.48052498720345
57.00900900900901	0.480514928607243	0.480526335086044	0.480525595202394	0.480526683574254	0.480524917719925	0.480524998175907	0.480525006084943	0.480524986436864
57.08108108108108	0.48051530889357	0.480526308797463	0.480525577028857	0.480526678414114	0.480524921451009	0.480524996225286	0.480525006094519	0.480524985666302
57.153153153153156	0.48051568337361	0.480526282182659	0.480525559864701	0.480526672239088	0.480524925215602	0.480524994407781	0.480525006104095	0.480524984891763
57.22522522522523	0.480516052117831	0.480526255305401	0.48052553662288	0.480526665136995	0.480524929006542	0.480524992726535	0.48052500611367	0.480524984113248
57.2972972972973	0.480516411769938	0.480526228229463	0.480525511300844	0.480526657195211	0.480524932816664	0.480524991184693	0.480525006123246	0.480524983330756
57.36936936936937	0.480516762196627	0.480526201018616	0.480525486263694	0.480526648500666	0.480524936638806	0.480524989785399	0.480525006132821	0.480524982544287
57.44144144144145	0.480517105675913	0.48052617373663	0.480525461537366	0.480526639139848	0.480524940465806	0.480524988531797	0.480525006142397	0.480524981753842
57.513513513513516	0.480517442216301	0.480526146447278	0.480525437147801	0.4805266291988	0.4805249442905	0.480524987427031	0.480525006151972	0.480524980959421
57.58558558558559	0.480517771842978	0.480526119214331	0.480525413120934	0.480526616119398	0.480524948105726	0.480524986474245	0.480525006161548	0.480524980161022
57.65765765765766	0.480518094597804	0.48052609210156	0.480525389482705	0.480526601181426	0.48052495190432	0.480524985676583	0.480525006171124	0.480524979358648
57.72972972972973	0.48051841053932	0.480526065172737	0.480525366259052	0.480526585383791	0.480524955679121	0.48052498503719	0.480525006180699	0.480524978552296
57.80180180180181	0.480518719742743	0.480526038491633	0.480525343475912	0.480526568791359	0.480524959422964	0.480524984559208	0.480525006190275	0.480524977741968
57.873873873873876	0.480519022299968	0.48052601212202	0.480525321159224	0.480526551468997	0.480524963128688	0.480524984245784	0.48052500619985	0.480524976927664
57.94594594594595	0.480519318319568	0.480525986127669	0.480525299334926	0.480526533481573	0.480524966789129	0.48052498410006	0.480525006209426	0.480524976109382
58.01801801801802	0.480519607926791	0.480525960572352	0.480525278028956	0.480526514893952	0.480524970397125	0.48052498412518	0.480525006219002	0.480524975287125
58.090090090090094	0.480519891263564	0.480525935519841	0.480525257267252	0.480526495771002	0.480524973945512	0.480524983324074	0.480525006228577	0.48052497446089
58.16216216216217	0.480520168488491	0.480525911033906	0.480525237075752	0.48052647617759	0.480524977427128	0.480524981774154	0.480525006238153	0.480524973630679
58.234234234234236	0.480520439776853	0.480525887178319	0.480525217480394	0.480526456178582	0.480524980834809	0.480524980273627	0.480525006247728	0.480524972796492
58.30630630630631	0.480520705320608	0.480525864016853	0.480525198507117	0.480526435838845	0.480524984161394	0.480524978822669	0.480525006257304	0.480524971958327
58.37837837837838	0.480520965148172	0.480525841613277	0.480525180181858	0.480526415223246	0.480524987399719	0.48052497742146	0.480525006266879	0.480524971116187
58.450450450450454	0.480521215621063	0.480525820031365	0.480525162530557	0.480526394396652	0.480524990542622	0.480524976070175	0.480525006276455	0.480524970270069
58.52252252252253	0.480521459430732	0.480525799334887	0.480525145579149	0.480526373423929	0.480524993582939	0.480524974768993	0.480525006286031	0.480524969419975
58.5945945945946	0.480521696572985	0.480525773763299	0.480525129353575	0.480526352369944	0.480524996513507	0.48052497351809	0.480525006295606	0.480524968565905
58.666666666666664	0.480521927043623	0.480525744659776	0.480525113879772	0.480526331299565	0.480524999327165	0.480524972317645	0.480525006305182	0.480524967707858
58.738738738738746	0.480522150838452	0.48052571571346	0.480525099183679	0.480526310277657	0.480525002016748	0.480524971167834	0.480525006314757	0.480524966845834
58.810810810810814	0.480522367953276	0.480525686960875	0.480525085291232	0.480526289369087	0.480525004575094	0.480524970068835	0.480525006324333	0.480524965979834
58.88288288288289	0.4805225783839	0.480525658438546	0.480525072228372	0.480526268638723	0.480525006995041	0.480524969020825	0.480525006333909	0.480524965109857
58.95495495495496	0.480522782126128	0.480525630182998	0.480525060021035	0.480526247693639	0.480525009269425	0.480524968023982	0.480525006343484	0.480524964235903
59.027027027027025	0.480522979175764	0.480525602230757	0.48052504869516	0.480526221453546	0.480525012407633	0.480524967078483	0.48052500635306	0.480524963357973
59.09909909909911	0.480523169528614	0.480525574618349	0.480525038276685	0.480526194946466	0.480525015508178	0.480524966184506	0.480525006362635	0.480524962476067
59.171171171171174	0.480523353180483	0.480525547382298	0.480525028791548	0.480526168215083	0.480525018530664	0.480524965342228	0.480525006372211	0.480524961590183
59.24324324324324	0.480523530127176	0.480525520559129	0.480525020265688	0.480526141302081	0.480525021470271	0.480524964551826	0.480525006381787	0.480524960700323
59.31531531531532	0.480523700364497	0.480525494185368	0.480525012725042	0.480526114250145	0.480525024322181	0.480524963813477	0.480525006391362	0.480524959806487
59.38738738738739	0.480523863888252	0.480525468297541	0.480525006195549	0.480526087101957	0.480525027081575	0.48052496312736	0.480525006400938	0.480524958908674
59.45945945945947	0.480524020694245	0.480525442932172	0.480525000703147	0.480526059900202	0.480525029743635	0.480524962493651	0.480525006410513	0.480524958006884
59.531531531531535	0.48052417495591	0.480525418125787	0.480524996273774	0.480526032687565	0.480525032303541	0.480524961912528	0.480525006420089	0.480524957101118
59.6036036036036	0.48052432707526	0.480525393914912	0.480524989844432	0.480526005506728	0.480525034756476	0.480524961384169	0.480525006429664	0.480524956191375
59.675675675675684	0.480524473676041	0.480525370336071	0.480524979027434	0.480525978400376	0.480525037097621	0.48052496090875	0.48052500643924	0.480524955277656
59.74774774774775	0.480524614809924	0.48052534742579	0.480524968606644	0.480525951411194	0.480525039322156	0.480524960486449	0.480525006448816	0.48052495435996
59.81981981981982	0.480524750528579	0.480525325220595	0.480524958586569	0.480525924581864	0.480525041425264	0.480524960117444	0.480525006458391	0.480524953438287
59.891891891891895	0.480524880883674	0.48052530375701	0.480524948971714	0.480525897955071	0.480525043402125	0.480524959801912	0.480525006467967	0.480524952512638
59.96396396396396	0.48052500592688	0.480525283071561	0.480524939766587	0.4805258715735	0.480525045247922	0.48052495954003	0.480525006477542	0.480524951583012
60.036036036036045	0.480525125709866	0.480525263200774	0.480524930975693	0.480525845479834	0.480525046957834	0.480524959331975	0.480525006487118	0.48052495064941
60.10810810810811	0.4805252402843	0.480525244181173	0.48052492260354	0.480525819716756	0.480525048527045	0.480524959177926	0.480525006496693	0.480524950599627
60.18018018018018	0.480525349701854	0.480525226049285	0.480524914654634	0.480525794326952	0.480525049950735	0.480524959078059	0.480525006506269	0.480524950609477
60.252252252252255	0.480525454014194	0.480525208841634	0.480524907133482	0.480525769353105	0.480525051224085	0.480524959032552	0.480525006515845	0.480524950619326
60.32432432432433	0.480525553272991	0.480525192594747	0.480524900044589	0.4805257448379	0.480525052342276	0.480524959041582	0.48052500652542	0.480524950629176
60.396396396396405	0.480525647529913	0.480525177345148	0.480524893392464	0.48052572082402	0.480525053300491	0.480524959105327	0.480525006534996	0.480524950639026
60.46846846846847	0.480525736836628	0.480525163129363	0.480524887181611	0.48052569735415	0.480525054093911	0.480524959223964	0.480525006364183	0.480524950648876
60.54054054054054	0.480525821244806	0.480525149983917	0.480524881416539	0.480525674470973	0.480525054717716	0.480524959397671	0.480525006170302	0.480524950658725
60.612612612612615	0.480525900806114	0.480525137945336	0.480524876101753	0.480525652217174	0.480525055167089	0.480524959626624	0.480525005976421	0.480524950668575
60.68468468468469	0.48052597557222	0.480525127050145	0.480524871241759	0.480525630635437	0.48052505543721	0.480524959911002	0.480525005782539	0.480524950678425
60.75675675675676	0.480526045594793	0.48052511733487	0.480524866841065	0.480525609768446	0.480525055523261	0.480524960250981	0.480525005588658	0.480524950688274
60.82882882882883	0.480526110925499	0.480525108836036	0.480524862904178	0.480525589658885	0.480525055420423	0.480524960646739	0.480525005394777	0.480524950698124
60.9009009009009	0.480526171616008	0.480525097395642	0.480524859435603	0.480525570349438	0.480525055123877	0.480524961098454	0.480525005200896	0.480524950707974
60.97297297297298	0.480526229485837	0.480525081652867	0.480524856439847	0.480525550109117	0.480525054628806	0.480524961606302	0.480525005007015	0.480524950717823
61.04504504504505	0.480526286303162	0.480525066360876	0.480524853921416	0.480525526554703	0.48052505393039	0.480524962170462	0.480525004813134	0.480524950727673
61.11711711711712	0.480526339372219	0.48052505153015	0.480524851884818	0.480525503308082	0.480525053023811	0.48052496279111	0.480525004619253	0.480524950737523
61.18918918918919	0.480526388778903	0.480525037171167	0.480524850334559	0.480525480390605	0.48052505190425	0.480524962705958	0.480525004425372	0.480524950747372
61.26126126126126	0.480526434609105	0.480525023294408	0.480524849275145	0.480525457823624	0.480525050566888	0.48052496262173	0.480525004231491	0.480524950757222
61.333333333333336	0.480526476948719	0.480525009910352	0.480524848711083	0.480525435628488	0.480525049006907	0.480524962555874	0.48052500403761	0.480524950767072
61.40540540540541	0.480526515883638	0.480524997029478	0.480524848646879	0.480525413826549	0.480525047219487	0.480524962508388	0.480525003843729	0.480524950776921
61.47747747747748	0.480526551499754	0.480524984662266	0.48052484908704	0.480525392439156	0.480525045199812	0.480524962479275	0.480525003649848	0.480524950786771
61.54954954954955	0.480526583882959	0.480524972819196	0.480524850036073	0.480525371487663	0.480525042943061	0.480524962468532	0.480525003455966	0.480524950796621
61.62162162162163	0.480526613119147	0.480524961510747	0.480524851498484	0.480525350993418	0.48052504506572	0.480524962476162	0.480525003262085	0.480524950806471
61.693693693693696	0.480526639294209	0.480524950747399	0.480524853478779	0.480525330977773	0.480525047299034	0.480524962502162	0.480525003068204	0.48052495081632
61.76576576576577	0.480526662494037	0.480524940539631	0.480524855981466	0.480525311462078	0.480525049488336	0.480524962546534	0.480525002874323	0.48052495082617
61.83783783783784	0.480526682804524	0.480524930897923	0.48052485901105	0.480525292467685	0.480525051631708	0.480524962609277	0.480525002680442	0.48052495083602
61.909909909909906	0.480526700311561	0.480524921832754	0.480524862572038	0.480525274015944	0.480525053727231	0.480524962690392	0.480525002486561	0.480524950845869
61.98198198198199	0.48052671510104	0.480524913354604	0.480524866573479	0.480525256128207	0.48052505577299	0.480524962789878	0.48052500229268	0.480524950855719
62.054054054054056	0.480526727258852	0.480524905473952	0.48052486600255	0.480525238825823	0.480525057767067	0.480524962907736	0.480525002098799	0.480524950865569
62.12612612612613	0.480526736870889	0.480524898201279	0.480524865620596	0.480525222130144	0.480525059707544	0.480524963043965	0.480525001904918	0.480524950875418
62.1981981981982	0.480526744023042	0.480524891547063	0.480524865427618	0.480525206062521	0.480525061592504	0.480524963198565	0.480525001711037	0.480524950885268
62.270270270270274	0.480526748801203	0.480524885521784	0.480524865423616	0.480525190644305	0.480525063420029	0.480524963371537	0.480525001517156	0.480524950895118
62.34234234234235	0.480526751291262	0.480524880135921	0.48052486560859	0.480525175896846	0.480525065188203	0.48052496356288	0.480525001323275	0.480524950904967
62.414414414414416	0.480526751730931	0.480524875399955	0.48052486598254	0.480525161841495	0.480525066895107	0.480524963772595	0.480525001129394	0.480524950914817
62.48648648648649	0.480526750686975	0.480524871324365	0.480524866545465	0.480525148499603	0.480525068538824	0.480524964000681	0.480525000935513	0.480524950924667
62.558558558558566	0.480526747724285	0.48052486791963	0.480524867297366	0.480525135892522	0.480525070117438	0.480524964247139	0.480525000741631	0.480524950934516
62.630630630630634	0.480526742933979	0.48052486519623	0.480524868238242	0.480525124041601	0.480525071629029	0.480524964511968	0.48052500054775	0.480524950944366
62.70270270270271	0.480526736407173	0.480524863164644	0.480524869368095	0.480525112968192	0.480525073071682	0.480524964795168	0.480525000353869	0.480524950954216
62.77477477477478	0.480526728234985	0.480524861835352	0.480524870686923	0.480525102693645	0.480525074443479	0.48052496509674	0.480525000159988	0.480524950964065
62.846846846846844	0.480526718508533	0.480524861218833	0.480524872194726	0.480525093239312	0.480525075742502	0.480524965416683	0.480524999966107	0.480524950973915
62.918918918918926	0.480526707318932	0.480524861325567	0.480524873891506	0.480525084626544	0.480525076966834	0.480524965754997	0.480524999772226	0.480524950983765
62.990990990990994	0.480526694757301	0.480524862166034	0.480524875777261	0.480525074284145	0.480525078114558	0.480524966111683	0.480524999578345	0.480524950993615
63.06306306306307	0.480526680914755	0.480524863750713	0.480524877851992	0.480525062368054	0.480525079183756	0.480524966486741	0.480524999384464	0.480524951003464
63.13513513513514	0.480526665882412	0.480524866090083	0.480524880115698	0.480525050841347	0.48052508017251	0.48052496688017	0.480524999190583	0.480524951013314
63.20720720720721	0.480526649751389	0.480524867258196	0.480524882568381	0.480525039707767	0.480525081078904	0.48052496729197	0.480524998996702	0.480524951023164
63.27927927927929	0.480526632612802	0.480524864603011	0.480524885210039	0.480525028971057	0.48052508190102	0.480524967722141	0.480524998802821	0.480524951033013
63.351351351351354	0.480526614557768	0.48052486222649	0.480524888040672	0.48052501863496	0.480525082636941	0.480524968170684	0.48052499860894	0.480524951042863
63.42342342342342	0.480526595677404	0.480524860128635	0.480524891060282	0.480525008703219	0.480525083284749	0.480524968637599	0.480524998415059	0.480524951052713
63.4954954954955	0.480526576062827	0.480524858309444	0.480524894268867	0.480524999179576	0.480525083842526	0.480524969122885	0.480524998221178	0.480524951062562
63.56756756756757	0.480526555805152	0.480524856768919	0.480524897666428	0.480524990067774	0.480525084308356	0.480524969626542	0.480524998027296	0.480524951072412
63.63963963963965	0.480526534995498	0.480524855507058	0.480524901252964	0.480524981371557	0.480525084680321	0.480524970148571	0.480524997833415	0.480524951082262
63.711711711711715	0.48052651372498	0.480524854523861	0.480524905028477	0.480524973094668	0.480525084956504	0.480524970688971	0.480524997639534	0.480524951092111
63.78378378378378	0.480526492084715	0.48052485381933	0.480524908992964	0.480524965240848	0.480525085134987	0.480524971247742	0.480524997445653	0.480524951101961
63.855855855855864	0.480526470016103	0.480524853393464	0.480524913146428	0.480524957813841	0.480525085213853	0.480524971824885	0.480524997251772	0.480524951111811
63.92792792792793	0.480526444755168	0.480524853246262	0.480524917488867	0.480524950817391	0.480525085191184	0.4805249724204	0.480524997057891	0.48052495112166
64.0	0.480526418941976	0.480524853377725	0.480524922020282	0.480524944255239	0.480525085065063	0.480524973034286	0.48052499686401	0.48052495113151
64.07207207207207	0.480526392646152	0.480524853787853	0.480524926740673	0.480524938131129	0.480525084833573	0.480524973666543	0.480524996670129	0.48052495114136
64.14414414414415	0.480526365937322	0.480524854476646	0.480524931650039	0.480524932448803	0.480525084494796	0.480524974317171	0.480524996476248	0.480524951151209
64.21621621621622	0.48052633888511	0.480524855444104	0.480524936748381	0.480524927212005	0.480525084046816	0.480524974655312	0.480524996282367	0.480524951217034
64.28828828828829	0.480526311559142	0.480524856690226	0.480524942035699	0.480524922424478	0.480525083487713	0.480524974518533	0.480524996088486	0.480524951400245
64.36036036036036	0.480526284029042	0.480524858215014	0.480524947511992	0.480524918089963	0.480525082815572	0.480524974385171	0.480524995894604	0.480524951583456
64.43243243243244	0.480526256364435	0.480524860018466	0.480524949694814	0.480524914212205	0.480525082028474	0.480524974255226	0.480524995700723	0.480524951766666
64.50450450450451	0.480526228634948	0.480524862100583	0.480524950104288	0.480524910794946	0.480525081124503	0.480524974128698	0.480524995506842	0.480524951949877
64.57657657657658	0.480526200910204	0.480524864461365	0.480524950537448	0.480524907841928	0.480525080101741	0.480524974005586	0.480524995312961	0.480524952133088
64.64864864864866	0.480526173259828	0.480524867100812	0.480524950994293	0.480524905356896	0.48052507895827	0.480524973885892	0.48052499511908	0.480524952316298
64.72072072072072	0.480526145753447	0.480524870018924	0.480524951474825	0.480524903343591	0.480525077692173	0.480524973769614	0.480524994925199	0.480524952499509
64.7927927927928	0.480526118460684	0.480524873215701	0.480524951979042	0.480524901805757	0.480525076301533	0.480524973656752	0.480524994731318	0.480524952682719
64.86486486486487	0.480526091451165	0.480524876691142	0.480524952506945	0.480524900747136	0.480525074784433	0.480524973547308	0.480524994537437	0.48052495286593
64.93693693693693	0.480526064794515	0.480524880445249	0.480524953058534	0.480524900171471	0.480525073138954	0.48052497344128	0.480524994343556	0.480524953049141
65.00900900900902	0.480526038560359	0.48052488447802	0.480524953633809	0.480524897600066	0.48052507136318	0.480524973338669	0.480524994149675	0.480524953232351
65.08108108108108	0.480526012818323	0.480524888789456	0.48052495423277	0.480524894647305	0.480525069455193	0.480524973239475	0.480524993955794	0.480524953415562
65.15315315315316	0.480525987638031	0.480524893379557	0.480524954855416	0.480524891929516	0.480525067413076	0.480524973143698	0.480524993761913	0.480524953598773
65.22522522522523	0.480525963089108	0.480524898248323	0.480524955501749	0.480524889446699	0.480525065234911	0.480524973051337	0.480524993568032	0.480524953781983
65.2972972972973	0.48052593924118	0.480524903395754	0.480524956171767	0.480524887198853	0.480525062918781	0.480524972962393	0.48052499337415	0.480524953965194
65.36936936936938	0.480525907020369	0.480524908821849	0.480524956865471	0.48052488518598	0.480525060462769	0.480524972876866	0.480524993180269	0.480524954148405
65.44144144144144	0.480525873719927	0.48052491452661	0.480524957582861	0.480524883408078	0.480525057864957	0.480524972794756	0.480524992986388	0.480524954331615
65.51351351351352	0.480525840455247	0.480524919397206	0.480524958323937	0.480524881865148	0.480525055123427	0.480524972716062	0.480524992792507	0.480524954514826
65.58558558558559	0.480525807272714	0.480524918836399	0.480524959088699	0.480524880557189	0.480525052236263	0.480524972640786	0.480524992598626	0.480524954698036
65.65765765765767	0.480525774218713	0.480524918339311	0.480524959877146	0.480524879484203	0.480525049201547	0.480524972568926	0.480524992404745	0.480524954881247
65.72972972972974	0.480525741339632	0.480524917905942	0.48052496068928	0.480524878646188	0.480525046017362	0.480524972500482	0.480524992210864	0.480524955064458
65.8018018018018	0.480525708681854	0.480524917536293	0.480524961525099	0.480524878043145	0.48052504268179	0.480524972435456	0.480524992016983	0.480524955247668
65.87387387387388	0.480525676291767	0.480524917230364	0.480524962384604	0.480524877675074	0.480525039192913	0.480524972373846	0.480524991823102	0.480524955430879
65.94594594594595	0.480525644215755	0.480524916988155	0.480524963267795	0.480524877541975	0.480525035548815	0.480524972315653	0.480524991629221	0.48052495561409
66.01801801801803	0.480525612500204	0.480524916809665	0.480524964174672	0.480524877643848	0.480525031747578	0.480524972260877	0.48052499143534	0.4805249557973
66.09009009009009	0.480525581191501	0.480524916694895	0.480524965105235	0.480524877980692	0.480525027787285	0.480524972209518	0.480524991241459	0.480524955980511
66.16216216216216	0.480525550336032	0.480524916643844	0.480524966059484	0.480524878552509	0.480525023666017	0.480524972161575	0.480524991047577	0.480524956163721
66.23423423423424	0.480525519980181	0.480524916656514	0.480524967037418	0.480524879359297	0.480525019381859	0.480524972117049	0.480524990853696	0.480524956346932
66.30630630630631	0.480525490170335	0.480524916732902	0.480524968039038	0.480524880401057	0.480525014932892	0.48052497207594	0.480524990659815	0.480524956530143
66.37837837837839	0.480525460952879	0.480524916873011	0.480524969064345	0.480524881677789	0.480525010317199	0.480524972038248	0.480524990465934	0.480524956713353
66.45045045045045	0.4805254323742	0.480524917076839	0.480524970113337	0.480524883189492	0.480525005532862	0.480524972003972	0.480524990272053	0.480524956896564
66.52252252252252	0.480525404480684	0.480524917344387	0.480524971186015	0.480524884936168	0.480525000577965	0.480524971973114	0.480524990078172	0.480524957079775
66.5945945945946	0.480525377318715	0.480524917675654	0.480524972282378	0.480524886917815	0.480524997013841	0.480524971945672	0.480524989884291	0.480524957262985
66.66666666666667	0.480525350934681	0.480524918070641	0.480524973402428	0.480524889134435	0.480524995664349	0.480524971921646	0.48052498969041	0.480524957446196
66.73873873873875	0.480525325374967	0.480524918529348	0.480524974546163	0.480524891586026	0.480524994305853	0.480524971901038	0.480524989496529	0.480524957629407
66.8108108108108	0.480525300685959	0.480524919051774	0.480524975713585	0.480524894272589	0.480524992938794	0.480524971883846	0.480524989302648	0.480524957812617
66.8828828828829	0.480525276914043	0.48052491963792	0.480524976904692	0.480524897194124	0.48052499156361	0.480524971870071	0.480524989108767	0.480524957995828
66.95495495495496	0.480525254105604	0.480524920287786	0.480524978119485	0.480524900187046	0.480524990180743	0.480524971859713	0.480524988914886	0.480524958179038
67.02702702702703	0.48052523230703	0.480524921001372	0.480524979357964	0.480524898478173	0.480524988790633	0.480524971852772	0.480524988721004	0.480524958362249
67.0990990990991	0.480525211564705	0.480524921778677	0.480524980620128	0.480524896849798	0.480524987393719	0.480524971849247	0.480524988527123	0.48052495854546
67.17117117117117	0.480525191925016	0.480524922619701	0.480524981905979	0.480524895301919	0.480524985990442	0.480524971849139	0.480524988333242	0.48052495872867
67.24324324324326	0.480525173434348	0.480524923524446	0.480524983215515	0.480524893834538	0.480524984581242	0.480524971852448	0.480524988139361	0.480524958911881
67.31531531531532	0.480525156139088	0.48052492449291	0.480524984548738	0.480524892447653	0.480524983166559	0.480524971859174	0.48052498794548	0.480524959095092
67.38738738738739	0.480525140085622	0.480524925525093	0.480524985905646	0.480524891141266	0.480524981746834	0.480524971869316	0.480524987751599	0.480524959278302
67.45945945945947	0.480525125320335	0.480524926620997	0.48052498728624	0.480524889915376	0.480524980322506	0.480524971882875	0.480524987557718	0.480524959461513
67.53153153153154	0.480525111889614	0.48052492778062	0.48052498869052	0.480524888769982	0.480524978894016	0.480524971899851	0.480524987363837	0.480524959644723
67.6036036036036	0.480525099839845	0.480524929003962	0.480524990118485	0.480524887705086	0.480524977461803	0.480524971920244	0.480524987169956	0.480524959827934
67.67567567567568	0.480525089217413	0.480524930291025	0.480524991570137	0.480524886720688	0.480524976026308	0.480524971944054	0.480524986976075	0.480524960011145
67.74774774774775	0.480525080068704	0.480524931641806	0.480524993045474	0.480524885816786	0.480524974587972	0.48052497197128	0.480524986782194	0.480524960194355
67.81981981981983	0.480525072440106	0.480524933056308	0.480524994544497	0.480524884993381	0.480524973147233	0.480524972001923	0.480524986588313	0.480524960377566
67.8918918918919	0.480525064098639	0.480524934534529	0.480524996067206	0.480524884250473	0.480524971704534	0.480524972035983	0.480524986394431	0.480524960560777
67.96396396396396	0.480525045541185	0.48052493607647	0.480524997613601	0.480524883588063	0.480524970260312	0.480524972073459	0.48052498620055	0.480524960743987
68.03603603603604	0.480525027485191	0.480524937682131	0.480524999183682	0.480524883006149	0.480524968815009	0.480524972114353	0.480524986006669	0.480524960927198
68.10810810810811	0.480525009945658	0.480524939351511	0.480525000777449	0.480524882504733	0.480524967369066	0.480524972158663	0.480524985812788	0.480524961110408
68.18018018018019	0.480524992937588	0.480524941084611	0.480525002394901	0.480524882083814	0.480524965922921	0.48052497220639	0.480524985618907	0.480524961293619
68.25225225225226	0.480524976475983	0.48052494288143	0.480525004036039	0.480524881743392	0.480524964477015	0.480524972257533	0.480524985425026	0.48052496147683
68.32432432432434	0.480524960575844	0.480524944741969	0.480525005700863	0.480524881483467	0.480524963031789	0.480524972312094	0.480524985231145	0.48052496166004
68.3963963963964	0.480524945252174	0.480524946666228	0.480525007389373	0.480524881304039	0.480524961587682	0.480524972370071	0.480524985037264	0.480524961843251
68.46846846846847	0.480524930519973	0.480524948654206	0.480525009101569	0.480524881205108	0.480524960145134	0.480524972431465	0.480524984843383	0.480524962026462
68.54054054054055	0.480524916394244	0.480524950705905	0.480525010837451	0.480524881186675	0.480524958704587	0.480524972496276	0.480524984649502	0.480524962209672
68.61261261261261	0.480524902889988	0.480524952821322	0.480525012597018	0.480524881248738	0.480524957266479	0.480524972564503	0.480524984455621	0.480524962392883
68.6846846846847	0.480524890022207	0.48052495500046	0.480525014380272	0.480524881391299	0.480524955831252	0.480524972636148	0.48052498426174	0.480524962576094
68.75675675675676	0.480524877805903	0.480524957243317	0.480525016187211	0.480524881614356	0.480524954399345	0.480524972711209	0.480524984067858	0.480524962759304
68.82882882882883	0.480524866256077	0.480524959549893	0.480525018017836	0.480524881917911	0.480524952971198	0.480524972789686	0.480524983873977	0.480524962942515
68.90090090090091	0.480524855387731	0.480524961920189	0.480525019872146	0.480524882301963	0.480524951547251	0.480524972871581	0.480524983680096	0.480524963125725
68.97297297297297	0.480524845215868	0.480524964354205	0.480525021645983	0.480524882766512	0.480524950127946	0.480524972956892	0.480524983486215	0.480524963308936
69.04504504504504	0.480524835755488	0.480524966851941	0.480525022316192	0.480524883311558	0.480524948713721	0.480524973045621	0.480524983292334	0.480524963492147
69.11711711711713	0.480524827021593	0.480524969413396	0.480525022953153	0.480524883937102	0.480524947305017	0.480524973137765	0.480524983098453	0.480524963675357
69.1891891891892	0.480524819029186	0.480524972038571	0.480525023556866	0.480524884643142	0.480524945902274	0.480524973233327	0.480524982904572	0.480524963858568
69.26126126126127	0.480524811793268	0.480524974727465	0.480525024127332	0.48052488542968	0.480524944505933	0.480524973332305	0.480524982710691	0.480524964041778
69.33333333333333	0.48052480532884	0.480524977480079	0.480525024664551	0.480524886296714	0.480524943116433	0.480524973434701	0.48052498251681	0.480524964224989
69.4054054054054	0.480524799650904	0.480524980296413	0.480525025168522	0.480524887244246	0.480524941734215	0.480524973540513	0.480524982322929	0.4805249644082
69.47747747747749	0.480524794774463	0.480524983176466	0.480525025639246	0.480524888272275	0.480524940359718	0.480524973649741	0.480524982129048	0.48052496459141
69.54954954954955	0.480524790714517	0.480524986120239	0.480525026076723	0.480524889380801	0.480524938993383	0.480524973762387	0.480524981935167	0.480524964774621
69.62162162162163	0.480524787486068	0.480524989127731	0.480525026480952	0.480524890569824	0.480524937635651	0.480524973878449	0.480524981741285	0.480524964957832
69.69369369369369	0.480524785104119	0.480524992198943	0.480525026851934	0.480524891839344	0.480524936286961	0.480524973997928	0.480524981547404	0.480524965141042
69.76576576576576	0.480524783583671	0.480524995333875	0.480525027189668	0.480524893189361	0.480524934947753	0.480524974120824	0.480524981353523	0.480524965324253
69.83783783783785	0.480524782939725	0.480524998532526	0.480525027494155	0.480524894619876	0.480524933618467	0.480524974247137	0.480524981159642	0.480524965507463
69.90990990990991	0.480524783187284	0.480525001794897	0.480525027765395	0.480524896130887	0.480524932299544	0.480524974376866	0.480524980965761	0.480524965690674
69.98198198198199	0.480524784341349	0.480525005098101	0.480525028003387	0.480524897722396	0.480524930991425	0.480524974510012	0.48052498077188	0.480524965873885
70.05405405405405	0.480524786416921	0.480525006726246	0.480525028208132	0.480524899394402	0.480524929694548	0.480524974646575	0.480524980577999	0.480524966057095
70.12612612612612	0.480524789429003	0.480525008296785	0.480525028379629	0.480524901146905	0.480524928409354	0.480524974786555	0.480524980384118	0.480524966240306
70.19819819819821	0.480524793392596	0.480525009809719	0.480525028517879	0.480524902979904	0.480524927136283	0.480524974929951	0.480524980190237	0.480524966423517
70.27027027027027	0.480524798322702	0.480525011265047	0.480525028622882	0.480524904893402	0.480524925875776	0.480524975076764	0.480524979996356	0.480524966606727
70.34234234234235	0.480524804234322	0.480525012662769	0.480525028694637	0.480524906887396	0.480524924628273	0.480524975226994	0.480524979802475	0.480524966789938
70.41441441441442	0.480524811142458	0.480525014002886	0.480525028733145	0.480524908961887	0.480524923394213	0.480524975380641	0.480524979608594	0.480524966973149
70.48648648648648	0.480524816635831	0.480525015285397	0.480525028738405	0.480524911116875	0.480524922174038	0.480524975537704	0.480524979414712	0.480524967156359
70.55855855855856	0.480524819615214	0.480525016510303	0.480525028710418	0.480524913352361	0.480524920968186	0.480524975698185	0.480524979220831	0.48052496733957
70.63063063063063	0.480524822851676	0.480525017677603	0.480525028649184	0.480524915668343	0.480524919777098	0.480524975862082	0.48052497902695	0.48052496752278
70.70270270270271	0.480524826325956	0.480525018787297	0.480525028554702	0.480524918064823	0.480524918601215	0.480524976029395	0.480524978833069	0.480524967705991
70.77477477477478	0.480524830018794	0.480525019839386	0.480525028426973	0.4805249205418	0.480524917440977	0.480524976200126	0.480524978639188	0.480524967889202
70.84684684684684	0.48052483391093	0.480525020833869	0.480525028265996	0.480524923099274	0.480524916296823	0.480524976374273	0.480524978445307	0.480524968072412
70.91891891891892	0.480524837983103	0.480525021770747	0.480525028071772	0.480524925737245	0.480524915169194	0.480524976551837	0.480524978251426	0.480524968255623
70.990990990991	0.480524842216054	0.480525022650019	0.480525027844301	0.480524928455713	0.48052491405853	0.480524976732818	0.480524978057545	0.480524968438834
71.06306306306307	0.480524846590521	0.480525023471686	0.480525027583582	0.480524931254678	0.480524912965271	0.480524976917216	0.480524977863664	0.480524968622044
71.13513513513514	0.480524851087245	0.480525024235747	0.480525027289616	0.48052493413414	0.480524911889857	0.48052497710503	0.480524977669783	0.480524968805255
71.2072072072072	0.480524855686965	0.480525024942202	0.480525026962402	0.480524937094099	0.480524910832729	0.480524977296262	0.480524977475902	0.480524968988465
71.27927927927928	0.480524860370422	0.480525025591052	0.480525026601941	0.480524940134556	0.480524909794327	0.480524977490909	0.48052497728202	0.480524969171676
71.35135135135137	0.480524865118353	0.480525026182296	0.480525026208233	0.480524943255509	0.48052490877509	0.480524977688974	0.480524977088139	0.480524969354887
71.42342342342343	0.480524869911501	0.480525026715935	0.480525025781277	0.48052494645696	0.480524907775459	0.480524977890456	0.480524976894258	0.480524969538097
71.4954954954955	0.480524874730604	0.480525027191968	0.480525025321074	0.480524949738907	0.480524906795874	0.480524978095354	0.480524976700377	0.480524969721308
71.56756756756756	0.480524879556401	0.480525027610395	0.480525024827624	0.480524953101352	0.480524905836776	0.480524978303669	0.480524976506496	0.480524969904518
71.63963963963964	0.480524884369633	0.480525027971217	0.480525024300926	0.480524956497808	0.480524905237383	0.480524978515401	0.480524976312615	0.480524970087729
71.71171171171173	0.480524889151039	0.480525028274433	0.480525023740981	0.480524959130163	0.48052490489815	0.480524978730549	0.480524976118734	0.48052497027094
71.78378378378379	0.48052489388136	0.480525028520044	0.480525023147788	0.480524961555055	0.480524904800436	0.480524978949115	0.480524975924853	0.48052497045415
71.85585585585586	0.480524898541334	0.480525028708049	0.480525022521348	0.480524963772484	0.480524904973229	0.480524979171097	0.480524975730972	0.480524970637361
71.92792792792793	0.480524903111702	0.480525028838449	0.48052502186166	0.480524965782451	0.480524905445522	0.480524979396496	0.480524975537091	0.480524970820572
72.0	0.480524907573202	0.480525028911243	0.480525021168726	0.480524967584956	0.480524906246305	0.480524979625311	0.48052497534321	0.480524971003782
